# Supplementary material for: Crystal structures of trans-acetyl­dicarbon­yl(η5-cyclo­penta­dien­yl)(di­methyl­phenyl­phosphane)molybdenum(II) and trans-acetyl­dicarbon­yl(η5-cyclo­penta­dien­yl)(ethyl­diphenyl­phosphane)molybdenum(II)
Source: Acta Crystallogr Sect E Struct Rep Online. 2014 Sep 20;70(Pt 10):216–20. doi: 10.1107/S1600536814020534 (PMC4257160; doi:10.1107/S1600536814020534)
Supplement: Supplementary file 1 [file e-70-00216-sup1.cif]

##############################################################################
#                                                                            #
# This CIF contains the data in a paper accepted for publication in          #
# Acta Crystallographica Section E. It conforms to the requirements of       #
# Notes for Authors for Acta Crystallographica Section E, and has been       #
# peer reviewed under the auspices of the IUCr Commission on Journals.       #
#                                                                            #
# Full details of the Crystallographic Information File format               #
# are given in the paper "The Crystallographic Information File (CIF):       #
# a New Standard Archive File for Crystallography" by S. R. Hall, F. H.      #
# Allen and I. D. Brown [Acta Cryst. (1991), A47, 655-685].                  #
#                                                                            #
# The current version of the core CIF dictionary is obtainable from          #
# ftp://ftp.iucr.org/pub/cif_core.dic.                                       #
#                                                                            #
# Software is freely available for graphical display of the structure(s)     #
# in this CIF. For information consult the CIF software page                 #
# http://www.iucr.org/resources/cif/software.                                #
#                                                                            #
# This file may be used for bona fide research purposes within the           #
# scientific community so long as proper attribution is given to the journal # 
# article from which it was obtained.                                        #
#                                                                            #
##############################################################################
data_1
_database_code_depnum_ccdc_archive 'CCDC 1024131'
_audit_creation_method
;
Olex2 1.2
(compiled 2014.06.23 svn.r2946 for OlexSys, GUI svn.r4855)
;
_chemical_name_systematic
;
<i>trans</i>-Acetyldicarbonyl-(<i>\h</i>^5^-cyclopentadienyl)-\\
(dimethylphenylphosphine)-molybdenum(II)
;
_chemical_name_common     ?
_chemical_formula_moiety     'C17 H19 Mo O3 P'
_chemical_formula_sum     'C17 H19 Mo O3 P'
_chemical_formula_iupac     '[Mo (C8 H11 P) (C5 H5) (C2 H3 O) (C O)2]'
_chemical_formula_weight     398.23
_chemical_melting_point     ?
_symmetry_cell_setting     orthorhombic
_symmetry_space_group_name_H-M     'P n a 21'
_symmetry_space_group_name_Hall     'P 2c -2n'
loop_
    _space_group_symop_operation_xyz
    'x, y, z'
    '-x, -y, z+1/2'
    '-x+1/2, y+1/2, z+1/2'
    'x+1/2, -y+1/2, z'
_cell_length_a     16.374(2)
_cell_length_b     6.8898(10)
_cell_length_c     15.208(2)
_cell_angle_alpha     90
_cell_angle_beta     90
_cell_angle_gamma     90
_cell_volume     1715.6(4)
_cell_formula_units_Z     4
_cell_measurement_reflns_used     16109
_cell_measurement_theta_min     3.21
_cell_measurement_theta_max     27.56
_cell_measurement_temperature     173(2)
_exptl_crystal_description     prism
_exptl_crystal_colour     yellow
_exptl_crystal_size_max     0.4
_exptl_crystal_size_mid     0.4
_exptl_crystal_size_min     0.19
_exptl_crystal_density_diffrn     1.542
_exptl_crystal_density_meas     ?
_exptl_crystal_density_method     'not measured'
_exptl_crystal_F_000     808
_exptl_absorpt_coefficient_mu     0.866
_exptl_absorpt_correction_type     multi-scan
_exptl_absorpt_process_details     '(<i>REQAB</i>; Rigaku, 1998)'
_exptl_absorpt_correction_T_min     0.707
_exptl_absorpt_correction_T_max     0.848
_diffrn_ambient_temperature     173.15
_diffrn_radiation_type     MoK\a
_diffrn_radiation_wavelength     0.71075
_diffrn_measurement_device_type     'Rigaku XtaLAB mini'
_diffrn_measurement_method     \w
_diffrn_detector_area_resol_mean     6.849
_diffrn_reflns_number     17021
_diffrn_reflns_av_R_equivalents     0.0348
_diffrn_reflns_theta_min     3.208
_diffrn_reflns_theta_max     27.484
_diffrn_reflns_theta_full     25.000
_diffrn_measured_fraction_theta_max     0.999
_diffrn_measured_fraction_theta_full     0.998
_diffrn_reflns_limit_h_min     -21
_diffrn_reflns_limit_h_max     21
_diffrn_reflns_limit_k_min     -8
_diffrn_reflns_limit_k_max     8
_diffrn_reflns_limit_l_min     -19
_diffrn_reflns_limit_l_max     19
_refine_special_details     ?
_reflns_number_total     3923
_reflns_number_gt     3639
_reflns_threshold_expression     'I > 2\s(I)'
_refine_ls_structure_factor_coef     Fsqd
_refine_ls_matrix_type     full
_refine_ls_R_factor_all     0.0250
_refine_ls_R_factor_gt     0.0214
_refine_ls_wR_factor_gt     0.0435
_refine_ls_wR_factor_ref     0.0447
_refine_ls_goodness_of_fit_ref     1.047
_refine_ls_restrained_S_all     1.047
_refine_ls_number_reflns     3923
_refine_ls_number_parameters     202
_refine_ls_number_restraints     1
_refine_ls_hydrogen_treatment     constr
_refine_ls_weighting_scheme     calc
_refine_ls_weighting_details
              'w=1/[\s^2^(Fo^2^)+(0.0142P)^2^+0.4930P] where P=(Fo^2^+2Fc^2^)/3'
_atom_sites_solution_hydrogens     geom
_atom_sites_solution_primary     heavy
_atom_sites_solution_secondary     ?
_refine_ls_shift/su_max     0.002
_refine_ls_shift/su_mean     0.000
_refine_diff_density_max     0.211
_refine_diff_density_min     -0.265
_refine_ls_extinction_method     none
_refine_ls_extinction_coef     .
_refine_ls_abs_structure_details
;
Flack x determined using 1649 quotients
[(<i>I</i>^+^)-(<i>I</i>^-^)]/[(<i>I</i>^+^)+(<i>I</i>^-^)]
(Parsons <i>et al.</i>, 2013).
;
_refine_ls_abs_structure_Flack     0.007(18)
loop_
    _atom_type_symbol
    _atom_type_description
    _atom_type_scat_dispersion_real
    _atom_type_scat_dispersion_imag
    _atom_type_scat_source
    'Mo' 'Mo' -1.6832 0.6857
                         'International Tables Vol C Tables 4.2.6.8 and 6.1.1.4'
    'P' 'P' 0.1023 0.0942
                         'International Tables Vol C Tables 4.2.6.8 and 6.1.1.4'
    'O' 'O' 0.0106 0.0060
                         'International Tables Vol C Tables 4.2.6.8 and 6.1.1.4'
    'C' 'C' 0.0033 0.0016
                         'International Tables Vol C Tables 4.2.6.8 and 6.1.1.4'
    'H' 'H' 0.0000 0.0000
                         'International Tables Vol C Tables 4.2.6.8 and 6.1.1.4'
_computing_data_collection     'CrystalClear (Rigaku, 2011)'
_computing_cell_refinement     'CrystalClear (Rigaku, 2011)'
_computing_data_reduction     'CrystalClear (Rigaku, 2011)'
_computing_structure_solution     'ShelXS (Sheldrick, 2008)'
_computing_structure_refinement     'ShelXL (Sheldrick, 2008)'
_computing_molecular_graphics     'Olex2 (Dolomanov <i>et al.</i>, 2009)'
_computing_publication_material     'Olex2 (Dolomanov <i>et al.</i>, 2009)'
loop_
    _atom_site_type_symbol
    _atom_site_label
    _atom_site_fract_x
    _atom_site_fract_y
    _atom_site_fract_z
    _atom_site_U_iso_or_equiv
    _atom_site_adp_type
    _atom_site_calc_flag
    _atom_site_occupancy
    _atom_site_disorder_assembly
    _atom_site_disorder_group
    Mo Mo1 0.79993(2) 0.60128(3) 0.24997(2) 0.02038(7) Uani d 1 . .
    P P1 0.89764(5) 0.44416(12) 0.15052(5) 0.02144(17) Uani d 1 . .
    O O1 0.95421(15) 0.8609(4) 0.26796(19) 0.0403(8) Uani d 1 . .
    O O2 0.82922(19) 0.2063(4) 0.34585(19) 0.0449(7) Uani d 1 . .
    O O3 0.7578(2) 0.7896(5) 0.4257(2) 0.0533(8) Uani d 1 . .
    C C1 0.89797(19) 0.7587(4) 0.2637(2) 0.0238(7) Uani d 1 . .
    C C2 0.8215(2) 0.3542(5) 0.3113(2) 0.0278(8) Uani d 1 . .
    C C3 0.8089(2) 0.6869(5) 0.3925(2) 0.0300(8) Uani d 1 . .
    C C4 0.8795(3) 0.6224(6) 0.4511(3) 0.0439(11) Uani d 1 . .
    H H4A 0.8657 0.4984 0.4791 0.066 Uiso calc 1 . .
    H H4B 0.8891 0.7206 0.4966 0.066 Uiso calc 1 . .
    H H4C 0.9289 0.6067 0.4155 0.066 Uiso calc 1 . .
    C C5 0.7040(2) 0.8435(6) 0.2268(3) 0.0432(13) Uani d 1 . .
    H H5 0.7125 0.9674 0.2525 0.052 Uiso calc 1 . .
    C C6 0.6620(2) 0.6856(7) 0.2659(3) 0.0465(11) Uani d 1 . .
    H H6 0.6375 0.6850 0.3225 0.056 Uiso calc 1 . .
    C C7 0.6631(2) 0.5310(7) 0.2065(3) 0.0425(10) Uani d 1 . .
    H H7 0.6393 0.4069 0.2156 0.051 Uiso calc 1 . .
    C C8 0.7056(2) 0.5909(6) 0.1309(3) 0.0368(9) Uani d 1 . .
    H H8 0.7156 0.5137 0.0802 0.044 Uiso calc 1 . .
    C C9 0.7308(2) 0.7839(6) 0.1427(3) 0.0376(9) Uani d 1 . .
    H H9 0.7604 0.8604 0.1017 0.045 Uiso calc 1 . .
    C C10 0.9940(2) 0.3716(6) 0.2006(2) 0.0331(8) Uani d 1 . .
    H H10A 1.0193 0.4841 0.2292 0.050 Uiso calc 1 . .
    H H10B 1.0308 0.3215 0.1551 0.050 Uiso calc 1 . .
    H H10C 0.9839 0.2702 0.2444 0.050 Uiso calc 1 . .
    C C11 0.8649(3) 0.2188(5) 0.0985(3) 0.0373(9) Uani d 1 . .
    H H11A 0.8542 0.1210 0.1439 0.056 Uiso calc 1 . .
    H H11B 0.9080 0.1720 0.0591 0.056 Uiso calc 1 . .
    H H11C 0.8150 0.2421 0.0646 0.056 Uiso calc 1 . .
    C C12 0.9282(2) 0.5990(5) 0.0594(2) 0.0237(7) Uani d 1 . .
    C C13 0.8797(2) 0.6100(6) -0.0161(2) 0.0337(9) Uani d 1 . .
    H H13 0.8334 0.5280 -0.0220 0.040 Uiso calc 1 . .
    C C14 0.8991(3) 0.7407(6) -0.0823(3) 0.0452(10) Uani d 1 . .
    H H14 0.8653 0.7487 -0.1329 0.054 Uiso calc 1 . .
    C C15 0.9663(3) 0.8582(6) -0.0759(2) 0.0386(10) Uani d 1 . .
    H H15 0.9791 0.9467 -0.1218 0.046 Uiso calc 1 . .
    C C16 1.0155(2) 0.8471(5) -0.0018(3) 0.0347(9) Uani d 1 . .
    H H16 1.0628 0.9266 0.0027 0.042 Uiso calc 1 . .
    C C17 0.9959(2) 0.7194(5) 0.0662(2) 0.0274(7) Uani d 1 . .
    H H17 1.0290 0.7148 0.1175 0.033 Uiso calc 1 . .
loop_
    _atom_site_aniso_label
    _atom_site_aniso_U_11
    _atom_site_aniso_U_22
    _atom_site_aniso_U_33
    _atom_site_aniso_U_12
    _atom_site_aniso_U_13
    _atom_site_aniso_U_23
    Mo1 0.01676(11) 0.02175(12) 0.02264(12) -0.00044(9) -0.00022(16) 0.00141(16)
    P1 0.0228(4) 0.0208(4) 0.0207(4) 0.0008(3) -0.0010(4) -0.0001(3)
    O1 0.0323(13) 0.0419(15) 0.047(2) -0.0136(11) 0.0007(12) -0.0156(13)
    O2 0.0580(18) 0.0296(15) 0.0471(18) 0.0000(13) -0.0037(14) 0.0108(14)
    O3 0.056(2) 0.065(2) 0.0386(16) 0.0241(17) 0.0116(14) -0.0095(16)
    C1 0.0267(15) 0.0265(15) 0.0183(19) 0.0055(12) 0.0014(14) -0.0051(13)
    C2 0.0254(18) 0.029(2) 0.0285(18) -0.0025(14) -0.0001(14) -0.0009(15)
    C3 0.035(2) 0.0295(19) 0.0259(18) 0.0013(16) 0.0048(15) 0.0024(15)
    C4 0.058(3) 0.046(3) 0.027(2) 0.008(2) -0.006(2) -0.0063(18)
    C5 0.0278(19) 0.039(2) 0.063(4) 0.0139(16) -0.0087(18) -0.0031(18)
    C6 0.0172(16) 0.077(3) 0.046(3) 0.0088(18) -0.0001(18) -0.002(2)
    C7 0.020(2) 0.053(3) 0.054(3) -0.0112(18) -0.0108(17) 0.013(2)
    C8 0.026(2) 0.048(2) 0.036(2) 0.0003(16) -0.0141(16) 0.0018(17)
    C9 0.0264(19) 0.039(2) 0.048(2) 0.0015(16) -0.0110(18) 0.0168(19)
    C10 0.028(2) 0.040(2) 0.031(2) 0.0105(16) 0.0008(16) 0.0041(15)
    C11 0.052(3) 0.0237(19) 0.036(2) -0.0019(17) -0.0030(18) -0.0057(17)
    C12 0.0227(17) 0.0273(18) 0.0210(16) 0.0045(14) 0.0005(14) -0.0029(14)
    C13 0.032(2) 0.043(2) 0.026(2) -0.0112(16) -0.0042(15) 0.0037(16)
    C14 0.050(3) 0.062(3) 0.025(2) -0.009(2) -0.0047(18) 0.0115(18)
    C15 0.046(2) 0.039(2) 0.030(2) -0.0019(18) 0.0108(17) 0.0091(17)
    C16 0.032(2) 0.031(2) 0.042(2) -0.0065(16) 0.0104(17) -0.0019(17)
    C17 0.0254(18) 0.0292(19) 0.0277(18) -0.0006(15) 0.0010(14) -0.0034(15)
_geom_special_details
;
All e.s.d.'s (except the e.s.d. in the dihedral angle between two l.s. planes)
are estimated using the full covariance matrix. The cell e.s.d.'s are taken
into account individually in the estimation of e.s.d.'s in distances, angles
and torsion angles; correlations between e.s.d.'s in cell parameters are only
used when they are defined by crystal symmetry. An approximate (isotropic)
treatment of cell e.s.d.'s is used for estimating e.s.d.'s involving l.s.
planes.
;
loop_
    _geom_bond_atom_site_label_1
    _geom_bond_atom_site_label_2
    _geom_bond_site_symmetry_2
    _geom_bond_distance
    _geom_bond_publ_flag
    Mo1 P1 . 2.4535(9) yes
    Mo1 C1 . 1.949(3) yes
    Mo1 C2 . 1.973(4) yes
    Mo1 C3 . 2.251(4) yes
    Mo1 C5 . 2.319(4) no
    Mo1 C6 . 2.344(3) no
    Mo1 C7 . 2.385(4) no
    Mo1 C8 . 2.382(4) no
    Mo1 C9 . 2.351(3) no
    P1 C10 . 1.822(4) no
    P1 C11 . 1.823(4) no
    P1 C12 . 1.819(4) no
    O1 C1 . 1.161(4) no
    O2 C2 . 1.153(4) no
    O3 C3 . 1.208(4) no
    C3 C4 . 1.525(5) no
    C4 H4A . 0.9800 no
    C4 H4B . 0.9800 no
    C4 H4C . 0.9800 no
    C5 H5 . 0.9500 no
    C5 C6 . 1.417(6) no
    C5 C9 . 1.413(6) no
    C6 H6 . 0.9500 no
    C6 C7 . 1.397(6) no
    C7 H7 . 0.9500 no
    C7 C8 . 1.406(6) no
    C8 H8 . 0.9500 no
    C8 C9 . 1.403(5) no
    C9 H9 . 0.9500 no
    C10 H10A . 0.9800 no
    C10 H10B . 0.9800 no
    C10 H10C . 0.9800 no
    C11 H11A . 0.9800 no
    C11 H11B . 0.9800 no
    C11 H11C . 0.9800 no
    C12 C13 . 1.397(5) no
    C12 C17 . 1.388(5) no
    C13 H13 . 0.9500 no
    C13 C14 . 1.388(5) no
    C14 H14 . 0.9500 no
    C14 C15 . 1.370(6) no
    C15 H15 . 0.9500 no
    C15 C16 . 1.387(6) no
    C16 H16 . 0.9500 no
    C16 C17 . 1.395(5) no
    C17 H17 . 0.9500 no
loop_
    _geom_angle_atom_site_label_1
    _geom_angle_atom_site_label_2
    _geom_angle_atom_site_label_3
    _geom_angle_site_symmetry_1
    _geom_angle_site_symmetry_3
    _geom_angle
    _geom_angle_publ_flag
    C1 Mo1 P1 . . 76.95(9) yes
    C1 Mo1 C2 . . 106.40(14) yes
    C1 Mo1 C3 . . 72.37(13) yes
    C1 Mo1 C5 . . 100.01(14) no
    C1 Mo1 C6 . . 130.12(14) no
    C1 Mo1 C7 . . 156.39(14) no
    C1 Mo1 C8 . . 129.21(14) no
    C1 Mo1 C9 . . 99.96(13) no
    C2 Mo1 P1 . . 78.13(11) yes
    C2 Mo1 C3 . . 76.05(15) yes
    C2 Mo1 C5 . . 144.49(15) no
    C2 Mo1 C6 . . 109.72(15) no
    C2 Mo1 C7 . . 97.13(15) no
    C2 Mo1 C8 . . 116.74(14) no
    C2 Mo1 C9 . . 151.18(14) no
    C3 Mo1 P1 . . 131.79(9) yes
    C3 Mo1 C5 . . 90.13(14) no
    C3 Mo1 C6 . . 84.19(15) no
    C3 Mo1 C7 . . 112.45(14) no
    C3 Mo1 C8 . . 141.51(14) no
    C3 Mo1 C9 . . 124.02(14) no
    C5 Mo1 P1 . . 131.72(11) no
    C5 Mo1 C6 . . 35.38(15) no
    C5 Mo1 C7 . . 57.84(15) no
    C5 Mo1 C8 . . 57.75(14) no
    C5 Mo1 C9 . . 35.21(14) no
    C6 Mo1 P1 . . 143.25(12) no
    C6 Mo1 C7 . . 34.36(15) no
    C6 Mo1 C8 . . 57.40(15) no
    C6 Mo1 C9 . . 58.34(15) no
    C7 Mo1 P1 . . 110.60(12) no
    C8 Mo1 P1 . . 86.61(11) no
    C8 Mo1 C7 . . 34.30(14) no
    C9 Mo1 P1 . . 97.03(11) no
    C9 Mo1 C7 . . 57.58(14) no
    C9 Mo1 C8 . . 34.49(13) no
    C10 P1 Mo1 . . 115.36(13) no
    C10 P1 C11 . . 101.66(18) no
    C11 P1 Mo1 . . 116.85(14) no
    C12 P1 Mo1 . . 112.96(11) no
    C12 P1 C10 . . 103.97(17) no
    C12 P1 C11 . . 104.47(17) no
    O1 C1 Mo1 . . 175.6(3) no
    O2 C2 Mo1 . . 175.7(3) no
    O3 C3 Mo1 . . 120.7(3) no
    O3 C3 C4 . . 116.8(3) no
    C4 C3 Mo1 . . 122.4(3) no
    C3 C4 H4A . . 109.5 no
    C3 C4 H4B . . 109.5 no
    C3 C4 H4C . . 109.5 no
    H4A C4 H4B . . 109.5 no
    H4A C4 H4C . . 109.5 no
    H4B C4 H4C . . 109.5 no
    Mo1 C5 H5 . . 119.0 no
    C6 C5 Mo1 . . 73.3(2) no
    C6 C5 H5 . . 126.0 no
    C9 C5 Mo1 . . 73.6(2) no
    C9 C5 H5 . . 126.0 no
    C9 C5 C6 . . 107.9(4) no
    Mo1 C6 H6 . . 120.0 no
    C5 C6 Mo1 . . 71.4(2) no
    C5 C6 H6 . . 126.0 no
    C7 C6 Mo1 . . 74.5(2) no
    C7 C6 C5 . . 107.9(4) no
    C7 C6 H6 . . 126.0 no
    Mo1 C7 H7 . . 121.9 no
    C6 C7 Mo1 . . 71.2(2) no
    C6 C7 H7 . . 125.9 no
    C6 C7 C8 . . 108.1(4) no
    C8 C7 Mo1 . . 72.7(2) no
    C8 C7 H7 . . 125.9 no
    Mo1 C8 H8 . . 121.4 no
    C7 C8 Mo1 . . 73.0(2) no
    C7 C8 H8 . . 125.7 no
    C9 C8 Mo1 . . 71.5(2) no
    C9 C8 C7 . . 108.6(4) no
    C9 C8 H8 . . 125.7 no
    Mo1 C9 H9 . . 120.4 no
    C5 C9 Mo1 . . 71.2(2) no
    C5 C9 H9 . . 126.3 no
    C8 C9 Mo1 . . 74.0(2) no
    C8 C9 C5 . . 107.5(4) no
    C8 C9 H9 . . 126.3 no
    P1 C10 H10A . . 109.5 no
    P1 C10 H10B . . 109.5 no
    P1 C10 H10C . . 109.5 no
    H10A C10 H10B . . 109.5 no
    H10A C10 H10C . . 109.5 no
    H10B C10 H10C . . 109.5 no
    P1 C11 H11A . . 109.5 no
    P1 C11 H11B . . 109.5 no
    P1 C11 H11C . . 109.5 no
    H11A C11 H11B . . 109.5 no
    H11A C11 H11C . . 109.5 no
    H11B C11 H11C . . 109.5 no
    C13 C12 P1 . . 120.1(3) no
    C17 C12 P1 . . 120.8(3) no
    C17 C12 C13 . . 118.9(3) no
    C12 C13 H13 . . 120.0 no
    C14 C13 C12 . . 120.1(3) no
    C14 C13 H13 . . 120.0 no
    C13 C14 H14 . . 119.5 no
    C15 C14 C13 . . 121.0(4) no
    C15 C14 H14 . . 119.5 no
    C14 C15 H15 . . 120.3 no
    C14 C15 C16 . . 119.5(4) no
    C16 C15 H15 . . 120.3 no
    C15 C16 H16 . . 119.9 no
    C15 C16 C17 . . 120.2(3) no
    C17 C16 H16 . . 119.9 no
    C12 C17 C16 . . 120.3(3) no
    C12 C17 H17 . . 119.8 no
    C16 C17 H17 . . 119.8 no
loop_
    _geom_torsion_atom_site_label_1
    _geom_torsion_atom_site_label_2
    _geom_torsion_atom_site_label_3
    _geom_torsion_atom_site_label_4
    _geom_torsion_site_symmetry_1
    _geom_torsion_site_symmetry_2
    _geom_torsion_site_symmetry_3
    _geom_torsion_site_symmetry_4
    _geom_torsion
    _geom_torsion_publ_flag
    Mo1 P1 C12 C13 . . . . -84.0(3) no
    Mo1 P1 C12 C17 . . . . 90.8(3) no
    Mo1 C5 C6 C7 . . . . -66.0(3) no
    Mo1 C5 C9 C8 . . . . 65.6(2) no
    Mo1 C6 C7 C8 . . . . -63.8(3) no
    Mo1 C7 C8 C9 . . . . -63.1(2) no
    Mo1 C8 C9 C5 . . . . -63.7(2) no
    P1 C12 C13 C14 . . . . 174.4(3) no
    P1 C12 C17 C16 . . . . -175.7(3) no
    C5 C6 C7 Mo1 . . . . 64.0(2) no
    C5 C6 C7 C8 . . . . 0.2(4) no
    C6 C5 C9 Mo1 . . . . -65.8(3) no
    C6 C5 C9 C8 . . . . -0.2(4) no
    C6 C7 C8 Mo1 . . . . 62.8(3) no
    C6 C7 C8 C9 . . . . -0.3(4) no
    C7 C8 C9 Mo1 . . . . 64.1(3) no
    C7 C8 C9 C5 . . . . 0.3(4) no
    C9 C5 C6 Mo1 . . . . 66.0(2) no
    C9 C5 C6 C7 . . . . 0.0(4) no
    C10 P1 C12 C13 . . . . 150.3(3) no
    C10 P1 C12 C17 . . . . -35.0(3) no
    C11 P1 C12 C13 . . . . 44.0(3) no
    C11 P1 C12 C17 . . . . -141.2(3) no
    C12 C13 C14 C15 . . . . 1.1(6) no
    C13 C12 C17 C16 . . . . -0.8(5) no
    C13 C14 C15 C16 . . . . -0.3(6) no
    C14 C15 C16 C17 . . . . -1.1(6) no
    C15 C16 C17 C12 . . . . 1.6(5) no
    C17 C12 C13 C14 . . . . -0.5(6) no
loop_
    _geom_hbond_atom_site_label_D
    _geom_hbond_atom_site_label_H
    _geom_hbond_atom_site_label_A
    _geom_hbond_site_symmetry_A
    _geom_hbond_distance_DH
    _geom_hbond_distance_HA
    _geom_hbond_distance_DA
    _geom_hbond_angle_DHA
    C11 H11C O3 3_644 0.98 2.45 3.344(5) 151.9
    C13 H13 O3 3_644 0.95 2.36 3.275(5) 162.2
_shelx_hkl_file
;
   1   1   0 2742.31   41.64
  -1  -1   0 2495.18   31.43
   1  -1   0 2652.26   28.13
  -1   1   0 2644.59   46.52
  -1   1   0 2603.93   28.04
  -1  -1   0 2677.92   45.24
   1   1   0 2674.73   32.50
   1  -1   0 2586.73   39.01
   0   1   1 8040.50  143.45
   0   1   1 8101.12  158.47
   0  -1  -1 8241.40  151.20
   0  -1  -1 8194.48  141.14
   0   1  -1 8298.21  165.28
   0  -1   1 8043.02  150.85
  -1   1   111411.57  228.22
  -1   1  -111126.51  249.39
   1   1   111342.11  193.82
   1   1  -111641.46  235.92
   1  -1  -111244.19  210.02
  -1  -1   111399.80  235.05
  -1  -1   111482.53  174.88
   1  -1  -111410.77  195.77
   1  -1   111427.64  217.52
  -1  -1  -111439.77  238.36
   1   1  -111494.19  171.21
  -1  -1  -111646.46  230.37
   1  -1   111240.24   88.22
  -2   0  -211090.08  181.71
  -2   0  -210641.78  240.76
  -2   0  -211218.00  232.59
   2   0  -210182.31  154.08
  -2   0   210751.95  154.68
   2   0   210808.74  185.50
   2   0  -210873.17  231.94
  -2   0   210845.60  191.40
  -3   0   0    9.38    1.12
  -3   0   0    4.70    2.66
   3   0   0    6.23    2.38
  -2   1   0  805.06   16.00
  -2  -1   0  777.01   15.56
  -2   1   0  747.68   15.34
   2   1   0  748.10   11.82
  -2   1   0  762.90   10.55
   2  -1   0  764.10    9.98
   2   1   0  777.77   12.28
  -2  -1   0  721.92   11.42
  -3   0  -1    5.37    3.25
  -3   0  -1    7.07    1.11
  -3   0   1   -0.73    2.25
   3   0  -1    1.93    2.56
   3   0   1    6.52    2.27
  -3   0   1    0.52    1.57
   3   0   1    5.29    1.07
   0   1  -2    4.57    3.12
   0  -1  -2    5.67    3.14
   0  -1   2    3.55    1.23
   0   1  -2    3.41    1.49
   0   1   2    6.47    2.17
   0  -1   2   15.61    2.22
   0  -1  -2    1.24    1.72
   0   0  -3    5.19    2.84
   0   0  -3    6.62    3.23
  -2  -1   1 6441.59  130.92
  -2   1  -1 6501.03  145.46
   2   1  -1 6355.65  118.79
  -2   1  -1 6165.89  132.21
  -2   1  -1 6064.91   80.94
   2   1   1 6445.47  117.17
   2   1   1 6475.26   96.23
   2  -1  -1 6483.80  103.15
   2  -1  -1 6242.23  115.86
   2   1  -1 6519.87  111.57
  -2  -1  -1 6405.91  135.48
   2  -1   1 6548.01   83.02
  -2   1   1 6507.51  127.58
  -2  -1  -1 6174.88   92.69
   1  -1   2 1248.01   15.97
   1   1  -2 1334.05   26.44
  -1   1   2 1300.64   23.21
   1   1   2 1260.09   20.57
   1  -1   2 1273.14   22.06
  -1  -1  -2 1292.68   27.23
  -1   1  -2 1280.91   25.79
   1  -1  -2 1303.51   26.35
  -1  -1  -2 1324.97   22.33
  -1   1  -2 1318.27   16.32
   1   1  -2 1281.02   18.81
  -1  -1   2 1273.84   23.58
   1  -1  -2 1319.12   17.70
  -1   0  -3    6.65    2.57
  -1   0  -3    6.97    3.40
  -1   0   3    5.13    0.79
   1   0  -3   -2.18    3.36
  -1   0   3    4.46    2.16
  -1   0  -3    8.19    2.05
   1   0  -3    4.48    0.65
  -3   0  -2   -2.97    3.08
  -3   0  -2    2.45    1.64
  -3   0   2    7.26    1.82
  -3   0   2    0.71    2.27
   3   0  -2   -2.44    3.14
   3   0   2   -0.52    2.28
   2   1  -2 1848.36   34.50
  -2   1  -2 1877.37   38.73
   2  -1  -2 1789.12   24.25
  -2  -1  -2 1856.24   37.78
   2  -1   2 1901.47   23.04
  -2  -1   2 1941.36   35.94
   2   1   2 1982.42   26.14
   2  -1  -2 1832.67   38.19
  -2   1   2 2059.88   38.00
   2   1  -2 1842.42   37.29
  -2  -1  -2 1855.61   42.89
  -2   1  -2 1803.87   41.30
  -2   0  -3  804.40   18.00
  -2   0   3  848.21   14.41
   2   0  -3  758.44    8.78
  -2   0  -3  726.66   18.25
   2   0  -3  787.25   18.41
  -2   0   3  820.95    8.90
  -2   0  -3  761.65   14.34
  -3   1   0 5640.29  126.37
  -3  -1   0 5544.73   87.60
   3   1   0 5553.29   85.30
  -3  -1   0 5676.08  127.03
   3  -1   0 5619.96   97.25
   3   1   0 5545.37  108.98
  -3   1   0 5548.99  114.28
  -3  -1  -1  676.53    8.23
  -3  -1  -1  712.52   17.56
   3   1   1  746.11   14.43
  -3   1  -1  701.11   18.54
   3   1  -1  683.29   13.81
  -3  -1   1  752.13   16.90
  -3   1  -1  701.25   15.95
   3   1   1  734.48    9.47
  -3   1   1  713.60   15.13
  -3   1   1  755.91   15.50
   3  -1  -1  702.13   15.79
   3  -1   1  747.41   11.11
   3   1  -1  698.00   14.11
  -4   0   0   62.75    4.90
   4   0   0   67.22    4.58
  -4   0   0   80.27    2.35
   0   1   3 5388.65  106.04
   0   1  -3 5378.46  130.03
   0   1  -3 5414.21  103.17
   0  -1   3 5245.03  102.61
   0  -1  -3 5448.02   87.93
   0  -1  -3 5374.60  136.45
  -1   1   3 3492.36   69.84
  -1   1  -3 3584.56   64.86
   1   1   3 3505.86   61.23
   1   1  -3 3560.30   82.49
   1  -1   3 3384.78   63.65
   1  -1  -3 3590.10   47.14
   1   1  -3 3491.01   67.42
  -1   1  -3 3549.96   82.23
  -1  -1  -3 3544.04   89.57
   1  -1  -3 3511.29   85.55
  -1  -1   3 3512.75   68.86
  -1  -1  -3 3517.68   65.43
  -4   0   1 5541.54   85.86
  -4   0   1 5442.40  117.79
   4   0   1 5434.92  111.55
  -4   0  -1 5151.94   68.92
  -4   0  -1 5229.39  129.49
   4   0   1 5350.69   66.85
   4   0  -1 5263.86  118.22
   0   0  -4 8141.99  141.22
   0   0  -4 8136.55  220.02
   0   0   4 8002.17  169.22
   3   1   2 2134.85   26.23
  -3   1   2 2194.87   43.29
   3   1  -2 2019.12   40.91
  -3   1  -2 1933.17   42.71
   3   1   2 2116.87   41.67
  -3   1   2 2132.08   36.99
  -3  -1  -2 1996.87   46.11
  -3   1  -2 1996.54   50.87
   3  -1  -2 2029.95   45.02
   3  -1   2 2058.70   30.68
   3   1  -2 1993.11   42.09
  -3  -1   2 2114.91   43.07
  -3   0  -3    0.93    3.41
  -3   0   3    0.66    1.79
  -3   0  -3    0.14    2.39
  -3   0  -3   19.31    3.76
   3   0  -3   -2.23    3.62
  -3   0   3    1.41    2.36
  -1   0  -4   -0.07    2.58
  -1   0  -4    9.45    3.91
  -1   0   4    1.31    1.08
  -1   0   4    5.70    1.19
  -1   0  -4    4.73    3.01
  -1   0   4    1.14    2.69
  -2   1  -3 4090.11   78.25
   2   1   3 4009.19   68.24
  -2   1   3 4051.94   86.38
   2   1  -3 4190.05   99.29
  -2  -1  -3 4282.53   89.44
   2   1  -3 4145.34   87.48
  -2   1  -3 4375.97   97.78
  -2   1  -3 4103.94  100.30
   2  -1  -3 4253.85  101.91
  -2  -1  -3 4125.49  108.75
  -2  -1   3 4055.82   81.81
  -4   0  -2  379.72   10.22
  -4   0   2  375.38    7.34
  -4   0  -2  384.70    5.94
  -4   0   2  359.38    9.67
   4   0  -2  399.41   11.71
   4   0   2  386.61    9.38
   4  -1   0  483.76   11.52
  -4   1   0  498.03   11.44
   4   1   0  493.51    7.95
  -4   1   0  507.89   14.28
   4   1   0  519.15   12.29
  -4  -1   0  516.89   15.02
   2   0  -4  925.45   24.01
  -2   0  -4  907.98   19.90
  -2   0  -4  927.33   24.88
  -2   0   4  878.12   18.22
  -2   0  -4  964.73   21.99
   0   2   0 1905.11   47.56
   0  -2   0 1866.18   44.10
  -4   1   1 2214.26   50.91
   4  -1  -1 2210.53   46.04
   4  -1   1 2204.62   39.92
  -4   1   1 2214.18   45.53
  -4   1  -1 2349.07   49.24
   4   1  -1 2213.27   37.57
   4   1  -1 2263.30   48.43
  -4  -1  -1 2212.31   51.84
  -4   1  -1 2217.03   54.58
   4   1   1 2204.44   47.18
   4   1   1 2191.55   22.85
  -4  -1   1 2173.84   50.24
   1  -2   0 7892.81  199.07
   1   2   0 7872.67  140.71
  -1   2   0 7979.35  220.64
  -1  -2   0 8217.49  216.13
   1  -2   0 7931.95  136.31
   1   2   0 8088.00  209.59
   0   2   1   13.16    3.86
   0  -2  -1   -2.21    3.19
   0  -2   1    9.56    3.56
   0   2  -1   11.74    4.05
   0  -2  -1    1.37    3.12
   0   2  -1    0.15    1.28
   0  -1  -4   -0.71    4.32
   0   1  -4   -3.24    3.74
   0  -1  -4   -0.42    1.82
   0   1  -4    0.76    2.71
   0   1   4   -1.33    2.71
   0  -1   4   -1.10    2.19
  -1   2   1  371.57   11.64
   1   2  -1  349.24    5.85
  -1  -2   1  376.10   12.05
   1  -2   1  352.30    8.94
   1   2  -1  325.51   11.65
  -1  -2  -1  337.64   11.24
  -1   2  -1  353.58   12.75
  -1  -2  -1  337.58    9.39
   1  -2  -1  333.39    8.93
   1  -2  -1  355.82   11.20
  -5   0   0    9.98    1.65
  -5   0   0    3.38    4.01
   5   0   0    1.84    3.41
  -3  -1  -3 4531.71  109.24
  -3  -1  -3 4368.81  125.48
  -3   1   3 4528.23   99.96
   3  -1   3 4393.80   77.83
   3   1  -3 4483.16  103.98
   3   1  -3 4408.67  110.35
  -3   1  -3 4336.81  116.59
  -3   1  -3 4427.09  106.30
   3  -1  -3 4530.59  113.58
  -3   1   3 4482.67   76.24
   3   1   3 4531.86   69.35
  -3  -1   3 4360.82   94.09
  -1   1  -4  268.70    9.85
   1   1   4  262.38    6.96
   1   1  -4  280.81    9.63
   1   1  -4  309.27   11.21
   1  -1  -4  261.84   11.58
  -1  -1   4  261.20    6.67
  -1   1   4  268.74    7.75
  -1  -1  -4  275.80   12.24
   1  -1   4  259.55    6.94
  -1  -1  -4  290.38    6.38
  -1   1  -4  292.21    8.34
   5   0  -1   -1.17    3.56
   5   0   1    3.13    3.03
  -5   0  -1   -4.00    4.30
  -5   0   1   -1.07    3.28
  -5   0   1    2.95    1.58
  -5   0  -1    4.64    1.48
   4   1  -2  253.51    7.47
  -4   1  -2  275.87    9.01
   4   1   2  216.83    8.04
   4  -1  -2  256.99    8.65
  -4   1   2  225.00    6.95
  -4  -1  -2  265.66   10.30
  -4   1  -2  274.16   10.48
  -4  -1   2  221.46    8.36
   4   1  -2  272.85    8.45
  -4   0   3 4134.74   77.00
  -4   0  -3 4001.84  107.49
  -4   0   3 4150.09   81.37
  -4   0  -3 3853.48   70.26
   4   0   3 4178.72   89.96
   4   0  -3 3818.09   97.21
   2  -2   0   10.33    1.85
   2   2   0    4.66    1.99
  -2   2   0    0.80    4.50
   2   2   0   19.98    3.55
   2  -2   0    6.18    3.20
  -2  -2   0    1.52    4.36
   0  -2  -2 3553.11   80.44
   0   2  -2 3593.53   95.21
   0  -2   2 3484.46   89.07
   0   2   2 3526.40   82.60
   0  -2  -2 3586.46   85.86
  -3   0   4   -2.05    2.60
  -3   0  -4    4.31    3.94
  -3   0  -4    6.00    3.33
   3   0  -4    3.53    3.99
  -3   0   4    0.43    1.67
  -3   0  -4   -2.91    2.63
   2  -2  -1  112.81    4.80
   2   2   1   92.11    5.17
  -2  -2   1   84.54    6.70
  -2  -2  -1   75.33    6.11
   2   2  -1  118.89    5.62
  -2   2   1   84.87    6.65
   2  -2   1   93.17    5.37
   2   2  -1   94.11    3.68
  -2   2  -1   94.97    1.67
  -2   2  -1  103.56    7.15
   2   2   1   98.40    4.66
   2  -2  -1   96.42    4.69
   2   1  -4 4391.18  113.78
  -2   1  -4 4427.33  102.01
   2  -1  -4 4347.03  119.40
  -2   1  -4 4425.55  112.73
  -2   1  -4 4283.51  110.08
  -2   1   4 4261.99   98.02
   2   1  -4 4306.90  104.86
   2   1   4 4271.55   83.28
  -2  -1  -4 4399.57  125.80
  -2  -1   4 4215.85   88.75
  -2  -1  -4 4249.01   96.82
   1  -2  -2 2277.79   48.95
   1  -2   2 2223.31   53.43
  -1  -2  -2 2259.78   54.43
   1   2  -2 2207.85   57.26
   1  -2  -2 2295.83   52.27
  -1   2  -2 2266.83   61.60
   1   2   2 2190.62   48.41
  -1  -2  -2 2295.96   56.43
  -1  -2   2 2335.64   57.97
  -1   2   2 2280.75   54.34
   0   0   5    0.12    2.61
   0   0  -5   -0.78    4.06
   0   0  -5    0.89    2.09
  -5   0   2    0.73    2.06
   5   0  -2    2.84    4.01
  -5   0  -2    3.12    1.43
   5   0   2   -6.33    2.96
  -5   0  -2    1.76    4.04
  -1   0   5    7.63    1.33
  -1   0  -5  -11.83    4.81
  -1   0   5   -1.31    2.96
   1   0  -5    7.64    4.47
  -1   0  -5    3.25    2.37
  -1   0  -5   11.60    3.74
  -5  -1   0  544.47   17.10
   5  -1   0  569.73   13.62
  -5   1   0  518.26   16.21
   5   1   0  546.11    8.59
   5   1   0  568.32   15.31
  -5   1   0  536.59   12.93
  -2   2   2  462.82   15.75
   2   2  -2  527.35   16.04
   2  -2  -2  558.00   13.71
   2  -2   2  505.56   12.58
  -2  -2   2  522.51   16.26
  -2  -2  -2  576.58   16.07
  -2   2  -2  557.59   17.94
   2  -2  -2  556.23   12.75
   2   2   2  504.13   12.17
  -2  -2  -2  585.77   16.13
  -3  -2   0 1314.11   34.34
   3   2   0 1343.81   30.56
   3   2   0 1335.65   26.68
   3  -2   0 1256.28   28.84
   3  -2   0 1322.81   22.90
  -3   2   0 1292.40   35.63
  -5  -1   1  624.20   18.29
   5   1  -1  627.64   12.40
  -5   1  -1  623.73   19.73
  -5   1   1  636.65   15.83
   5  -1   1  630.66   14.21
   5   1   1  644.22   17.19
  -5   1  -1  611.89   15.89
   5   1  -1  645.48   17.57
  -5  -1  -1  632.23   19.58
  -5   1   1  647.10   19.23
   5  -1  -1  632.38   16.43
  -4   1   3 1585.06   30.32
   4  -1  -3 1589.08   40.91
   4  -1   3 1478.43   27.65
  -4   1  -3 1538.24   35.05
   4   1   3 1554.69   36.98
  -4  -1   3 1550.99   34.83
  -4   1  -3 1615.56   43.61
  -4  -1  -3 1574.30   40.61
   4   1  -3 1558.78   37.69
  -4   1   3 1586.87   34.44
   4   1  -3 1596.82   37.84
  -3  -2   1 4989.24  137.40
  -3  -2  -1 5091.03  139.92
   3  -2   1 4996.56  123.17
  -3   2   1 4975.57  136.97
   3   2  -1 4944.88  120.75
   3   2   1 5180.22  114.80
   3   2  -1 5173.11  111.54
  -3   2  -1 5047.00  144.56
   3  -2  -1 4933.90  107.37
   3  -2  -1 5007.56  115.28
   3   2   1 5015.08  114.43
  -2   0  -5 1623.51   37.37
   2   0  -5 1669.17   45.57
  -2   0  -5 1715.62   41.16
  -2   0  -5 1674.30   47.77
  -2   0   5 1711.04   37.53
   0  -2  -3    0.44    3.28
   0   2   3    4.34    3.31
   0  -2   3    1.74    3.56
   0   2  -3    4.76    4.55
   0   2  -3    1.53    1.78
   0  -2  -3   -0.74    4.06
  -3   1  -4 4293.53  100.86
  -3   1  -4 4231.11  107.39
   3   1   4 4202.09   76.72
  -3  -1  -4 4143.97  104.11
   3   1  -4 4291.95  114.17
  -3   1  -4 4174.33  115.04
   3   1  -4 4326.23  108.69
  -3   1   4 4159.37  100.70
  -3  -1  -4 4015.37  121.62
   3  -1  -4 4123.18  117.30
  -3  -1   4 4136.04   91.44
   1  -2   3  789.89   20.39
  -1  -2   3  811.08   21.23
  -1  -2  -3  782.30   22.80
  -1   2  -3  782.06   23.70
  -1  -2  -3  779.77   19.03
   1   2  -3  747.28   13.92
   1  -2  -3  791.48   23.05
  -1   2  -3  774.77    9.84
   1   2   3  800.64   18.68
   1  -2  -3  774.31   16.88
  -1   2   3  817.99   20.60
   1   2  -3  777.59   23.18
   4   0  -4  906.40   25.33
  -4   0  -4  872.35   25.33
  -4   0   4  848.02   18.79
  -4   0  -4  837.33   26.20
  -4   0  -4  883.30   18.65
  -4   0   4  835.22   15.41
   0  -1  -511372.11  388.56
   0  -1  -511160.17  214.79
   0  -1   511040.76  266.25
   0   1  -511248.60  328.35
   0   1  -511392.34  364.58
   0   1   511320.00  290.89
  -5  -1  -2 8281.98  255.58
  -5  -1   2 8279.43  231.41
  -5   1   2 8216.34  208.81
   5  -1   2 8072.08  189.23
  -5   1  -2 8282.63  211.76
   5   1   2 8228.76  222.98
   5  -1  -2 8325.73  228.50
  -5   1  -2 8294.21  261.17
   5   1  -2 8099.31  198.04
   5   1  -2 8173.14  228.72
  -5   1   2 8424.41  216.01
  -5   0   3    1.31    2.63
  -5   0  -3    1.88    1.94
   5   0  -3    4.39    3.92
  -5   0  -3   -0.93    4.73
   5   0   3    4.81    2.95
  -5   0   3    2.29    3.17
   1   1  -5 2039.67   50.87
   1   1  -5 2090.25   57.40
  -1   1   5 2012.25   46.07
  -1  -1  -5 2136.17   64.60
   1  -1  -5 2104.95   63.00
  -1  -1  -5 2051.86   40.52
   1  -1   5 2011.29   40.86
  -1   1  -5 2149.25   58.96
  -1   1  -5 2081.83   50.95
  -1  -1   5 2063.84   42.60
   1   1   5 2016.67   43.40
  -6   0   0 1819.40   28.59
  -6   0   0 1824.94   49.62
   6   0   0 1846.09   45.39
   3  -2  -2 6486.97  165.24
   3   2   2 6436.72  159.28
  -3   2  -2 6420.14  196.65
  -3   2   2 6393.61  179.58
   3  -2  -2 6443.39  147.61
  -3  -2   2 6349.56  183.55
   3   2  -2 6170.79  144.12
   3   2  -2 6493.10  176.35
   3  -2   2 6416.90  170.01
   3   2   2 6385.64  146.89
   3  -2   2 6770.85   94.89
  -3  -2  -2 6672.15  190.65
  -2  -2  -3  535.99   15.37
  -2   2   3  525.97   16.53
  -2  -2  -3  568.73   18.93
   2   2  -3  536.61   12.29
   2  -2   3  523.27   15.32
  -2  -2   3  518.75   18.69
   2  -2  -3  558.35   16.25
  -2   2  -3  551.57   18.72
   2   2   3  538.40   13.01
   2   2  -3  569.37   17.52
   2  -2  -3  552.83   12.03
  -6   0   1 5211.07  141.83
  -6   0  -1 5168.57  154.81
  -6   0  -1 5167.92   83.97
  -6   0   1 5245.34   96.13
   6   0  -1 5127.42  138.39
   6   0   1 5303.49  134.80
  -3   0   5    2.94    3.13
  -3   0  -5    1.31    3.84
  -3   0   5   -0.06    1.42
  -3   0  -5    5.59    4.42
   3   0  -5    5.34    4.81
  -3   0  -5    3.00    4.53
   4  -2   0  308.93    9.28
   4   2   0  288.93    8.84
   4  -2   0  294.36    8.17
  -4   2   0  272.65   11.78
  -4  -2   0  315.31   12.38
   4   2   0  318.54    9.25
   2   1  -5 2703.93   74.57
   2   1   5 2491.23   51.47
  -2  -1  -5 2648.14   59.41
  -2   1  -5 2647.93   69.54
  -2   1   5 2541.85   61.56
   2  -1  -5 2661.44   78.73
  -2   1  -5 2652.35   68.12
  -2  -1   5 2536.31   52.06
   2   1  -5 2605.30   69.78
  -2   1  -5 2605.62   71.02
  -2  -1  -5 2658.32   83.46
   4  -2  -1    8.18    3.07
  -4  -2   1    9.41    4.74
   4  -2  -1   19.81    3.10
  -4   2  -1    6.05    5.18
   4   2   1   16.55    3.16
   4   2  -1   22.24    3.24
   4   2  -1    5.75    3.32
  -4   2   1    1.22    4.76
   4   2   1    8.43    3.44
  -4  -2  -1    6.86    4.80
   4  -2   1   13.62    2.39
  -4   1  -4 1692.47   40.09
  -4  -1   4 1579.46   34.97
   4  -1  -4 1602.74   45.88
  -4   1   4 1523.78   35.04
   4   1  -4 1669.72   43.33
  -4   1  -4 1649.01   47.31
  -4  -1  -4 1729.69   53.10
  -4   1   4 1592.65   28.00
   4   1   4 1581.59   25.52
   4   1  -4 1686.13   44.44
   4  -1   4 1560.56   31.51
  -4  -1  -4 1711.23   44.11
   6   0   2 2991.98   73.58
  -6   0   2 2932.91   77.42
  -6   0   2 2966.30   58.74
   6   0  -2 2969.68   79.98
  -6   0  -2 2989.14   87.66
  -6   0  -2 3023.89   45.10
   5  -1  -3  907.15   26.65
  -5   1  -3  865.53   21.20
   5   1   3  890.73   23.25
   5   1  -3  862.05   24.31
   5   1  -3  869.32   25.02
  -5   1   3  876.32   21.10
   5  -1   3  903.94   18.74
  -5   1   3  896.53   20.76
  -5  -1  -3  880.59   27.14
  -5   1  -3  896.03   28.77
  -5  -1   3  849.48   21.92
   0  -2   4 1434.29   36.33
   0   2   4 1395.53   35.42
   0  -2  -4 1428.49   42.64
   0   2  -4 1431.97   26.86
   0   2  -4 1445.25   44.02
   0  -2  -4 1448.39   32.02
  -6  -1   0 1338.90   15.68
  -6  -1   0 1369.47   40.50
   6   1   0 1410.37   37.49
  -6   1   0 1346.55   30.84
  -6   1   0 1379.89   42.88
   6  -1   0 1430.28   34.08
   0   0   611606.31  318.06
   0   0  -611464.61  260.70
   0   0  -611682.42  415.86
  -3  -2  -3 5791.83  185.60
  -3  -2  -3 5904.04  167.77
   3   2   3 5942.43  132.57
   3  -2  -3 5914.63  165.51
   3  -2   3 5773.21   88.57
   3  -2  -3 5678.29  127.88
  -3  -2   3 5958.59  168.03
   3   2  -3 5971.73  172.74
   3  -2  -3 5931.38  166.42
  -3   2  -3 5884.14  180.33
  -3   2   3 5910.30  167.69
   3   2  -3 5865.36  142.34
   3  -2   3 5937.39  157.48
   1  -2  -4 4984.17  149.47
  -1   2  -4 4745.76   90.59
   1  -2   4 4671.83  125.13
  -1   2   4 4827.23  127.49
  -1  -2  -4 4678.18  115.31
   1   2   4 4910.14  120.51
   1  -2  -4 4742.97  101.19
  -1   2  -4 4778.94  149.03
  -1  -2   4 4824.58  129.47
  -1  -2  -4 4756.17  150.70
   1   2  -4 4849.94  147.05
   1   2  -4 4629.95   99.50
  -1   0   6    1.12    3.43
  -1   0  -6   20.55    5.03
   1   0  -6    3.40    4.97
   1   0   6   -2.35    3.04
  -1   0  -6    6.49    3.17
  -6  -1   1  359.02   13.79
   6   1   1  365.65   12.41
   6   1  -1  345.91   12.54
  -6   1   1  370.68   11.76
   6  -1  -1  381.73   11.89
  -6  -1   1  364.92    6.53
  -6   1  -1  394.11   15.02
  -6   1  -1  382.73   11.72
  -6  -1  -1  367.03   15.07
   6  -1   1  392.92   10.80
  -6   1   1  371.60   12.99
  -4   2  -2 1088.28   33.13
  -4  -2   2 1028.42   30.71
   4  -2  -2 1058.65   26.24
   4   2  -2 1071.59   25.85
   4  -2  -2 1084.77   23.46
  -4   2  -2 1075.44   34.99
   4   2   2 1087.07   22.49
   4  -2   2 1134.61   17.87
  -4   2   2 1092.09   30.97
  -4  -2  -2 1047.17   31.68
   4   2  -2 1080.59   27.53
   4   2   2 1061.33   26.70
  -5   0  -4    3.97    4.52
   5   0   4    1.96    3.37
   5   0  -4   -2.20    4.58
  -5   0  -4    2.86    2.49
  -5   0   4   -1.02    2.74
  -5   0   4    2.84    2.78
  -3   1  -5 2440.55   66.85
   3  -1  -5 2373.56   69.38
  -3  -1   5 2467.51   50.28
   3   1  -5 2347.67   64.57
   3   1   5 2473.60   48.61
   3   1  -5 2428.55   70.81
  -3  -1  -5 2402.36   60.93
  -3   1  -5 2413.83   63.09
  -3   1  -5 2391.71   67.74
  -3   1   5 2430.34   58.21
  -3  -1  -5 2365.14   76.74
   4   0  -5 2690.61   78.81
  -4   0  -5 2710.39   74.20
  -4   0   5 2532.42   60.31
  -4   0   5 2567.41   44.73
  -4   0  -5 2646.36   79.49
  -4   0  -5 2694.08   61.45
   2  -2  -4 1854.86   37.14
  -2   2  -4 1889.36   55.93
  -2   2   4 1840.30   49.11
   2  -2  -4 1830.57   53.85
   2  -2   4 1864.70   45.94
  -2   2  -4 1808.57   31.81
   2   2  -4 1885.82   53.96
  -2  -2  -4 1801.82   56.50
  -2  -2  -4 1823.90   45.76
   2   2  -4 1798.27   39.54
   2   2   4 1845.80   40.98
  -2  -2   4 1910.95   48.88
  -2   0  -6 3225.20   80.43
  -2   0   6 3262.61   79.25
  -2   0  -6 3257.46   89.14
  -2   0   6 3134.42   40.52
   2   0  -6 3203.63   99.98
  -2   0  -6 3303.40  103.06
  -6   1   2 2007.40   46.45
  -6   1  -2 1991.61   47.13
  -6   1  -2 1899.33   58.83
   6   1  -2 2047.01   55.10
   6   1   2 1940.66   51.89
   6  -1   2 1964.55   44.18
  -6  -1   2 2002.20   54.08
  -6  -1   2 1890.26   35.39
   6  -1  -2 1938.46   51.59
  -6   1   2 1989.78   52.34
  -6  -1  -2 1979.35   60.22
   6   0   3 9623.98  278.35
  -6   0   3 9983.53  247.08
  -6   0  -3 9969.81  195.33
   6   0  -3 9748.67  315.93
  -6   0  -3 9595.57  332.74
  -6   0   3 9730.14  275.73
   0   1   6   -4.01    3.39
   0   1  -6   -4.70    4.83
   0  -1  -6    1.12    5.73
   0  -1   6   -1.25    3.09
   0   1  -6   -6.03    4.24
   0  -1  -6   -1.54    2.29
   5   2   0 1694.83   35.10
   5   2   0 1644.52   41.90
  -5   2   0 1669.22   51.22
  -5  -2   0 1689.35   51.24
  -5   2   0 1732.46   47.83
   5  -2   0 1745.02   37.62
  -1  -1  -6   27.83    6.05
   1  -1   6   12.41    3.48
   1   1  -6    8.67    5.88
  -1   1  -6    5.55    4.56
  -1   1   6   15.13    3.99
  -1  -1   6   14.58    2.65
  -1   1  -6   29.62    5.19
   1  -1  -6   20.62    6.67
   1   1  -6   18.88    5.79
  -1  -1  -6   12.43    3.37
   1   1   6   18.48    3.48
  -5   2  -1 6068.61  198.09
  -5   2  -1 6195.77  190.05
  -5   2   1 5955.89  183.17
   5  -2  -1 6015.52  155.91
  -5  -2   1 6091.39  192.34
   5   2  -1 6055.98  148.80
   5  -2   1 6186.12  134.94
  -5  -2  -1 6034.89  196.00
   5   2  -1 6089.57  165.64
   5   2   1 6160.51  169.73
  -5   2   1 6252.18  186.64
   5   2   1 6069.32  128.77
   7   0   0    3.91    3.91
  -7   0   0   -1.91    4.82
  -7   0   0    1.20    2.03
   4   2  -3 2772.89   67.92
   4   2  -3 2886.11   80.49
   4  -2  -3 2874.42   77.74
   4   2   3 2900.77   58.24
  -4   2  -3 2820.35   89.75
   4   2   3 2714.81   71.93
  -4   2  -3 2823.27   87.66
  -4   2   3 2781.65   78.47
   4  -2  -3 2820.79   59.34
  -4  -2   3 2812.45   77.37
  -4  -2  -3 2862.62   83.35
   4  -2   3 2837.69   47.56
   5   1  -4 6853.47  208.13
  -5  -1  -4 6733.83  214.45
  -5   1   4 6847.04  151.61
   5  -1  -4 6851.49  220.92
  -5   1  -4 6655.08  223.53
   5   1   4 6776.50  195.28
   5  -1   4 6841.96  165.28
   5   1   4 6740.48  113.62
  -5  -1   4 6782.68  180.09
  -5   1  -4 6867.75  189.20
   5   1  -4 6795.27  201.02
  -5   1   4 6660.06  182.01
  -3  -2   4  525.78   19.51
  -3   2  -4  503.58   19.42
   3   2   4  492.90   12.93
  -3   2   4  538.78   17.37
   3   2  -4  552.08   19.15
   3  -2  -4  504.03   18.40
   3  -2  -4  536.77   12.06
   3  -2   4  552.45    9.09
   3  -2   4  505.15   15.70
  -3  -2  -4  525.48   21.15
   3   2  -4  532.12   14.45
  -3  -2  -4  499.07   17.00
  -7   0  -1   -0.50    1.95
   7   0   1    5.86    4.18
  -7   0   1   -2.68    2.28
  -7   0   1    1.10    4.23
  -7   0  -1    8.97    4.84
   7   0  -1   -8.74    4.23
  -4  -1  -5   29.00    5.01
  -4   1  -5   31.96    5.81
  -4   1  -5   29.04    5.00
  -4  -1  -5   43.85    6.76
  -4   1   5   25.84    4.46
   4  -1  -5   28.01    6.15
  -4   1  -5   30.26    6.16
   4   1  -5   39.46    5.59
   4   1  -5   30.10    5.44
  -4  -1   5   29.83    3.30
   4   1   5   31.22    2.84
  -3   0  -6    0.49    5.06
  -3   0  -6   -0.45    4.45
   3   0  -6    9.19    5.06
  -3   0   6    0.71    1.09
  -3   0   6   -0.98    3.31
  -3   0  -6   -5.83    4.50
   0   3   0   26.41    5.19
   0  -3   0    6.62    2.77
   0  -3   0   14.02    4.86
  -2  -1   6 3434.56   73.16
  -2   1  -6 3383.84  106.07
   2  -1  -6 3478.64  114.12
  -2   1  -6 3372.30   98.45
   2   1  -6 3327.17  105.90
   2   1   6 3301.09   75.60
  -2   1  -6 3410.56   98.20
  -2   1   6 3338.34   87.68
  -2  -1  -6 3452.75   83.92
  -2  -1  -6 3492.04  119.18
   2   1  -6 3381.80  104.09
   0  -2   5    0.50    3.79
   0   2   5   -2.35    3.52
   0   2  -5    4.42    5.03
   0  -2  -5   -6.54    5.47
   0   2  -5    3.51    2.63
   0  -2  -5    2.02    2.48
  -1  -3   0   77.28    7.66
   1  -3   0   85.07    3.78
  -1   3   0   85.01    8.25
   1   3   0   95.12    3.64
   1   3   0   83.59    7.91
   1  -3   0   90.31    7.00
   0  -3  -1 3081.01   88.01
   0   3   1 3055.85   92.15
   0   3  -1 3161.83  100.40
   0  -3  -1 3081.50   74.41
   0  -3   1 2959.30   90.72
   6  -1  -3  245.68   11.60
   6  -1   3  273.15    9.35
  -6   1  -3  286.77   10.03
  -6  -1   3  252.23    7.32
  -6  -1  -3  270.09   12.63
  -6   1   3  303.96   10.61
   6   1  -3  267.15   11.32
   6   1   3  253.97   10.74
  -6   1  -3  272.45   11.05
  -6   1   3  260.20    9.11
  -6  -1   3  274.26   10.38
  -5   2  -2  471.14   19.41
  -5  -2  -2  479.08   18.23
  -5   2   2  458.86   16.58
   5   2   2  483.29   10.25
   5   2  -2  464.40   13.65
  -5   2  -2  498.11   17.43
   5   2   2  433.73   14.22
  -5  -2   2  443.10   16.21
   5  -2   2  473.53   10.43
   5   2  -2  490.59   14.49
   5  -2  -2  466.29   14.80
  -1  -2   5 1614.84   42.61
   1  -2  -5 1614.24   32.28
   1   2  -5 1649.93   51.36
  -1  -2  -5 1613.24   37.76
   1  -2   5 1619.20   44.99
  -1   2   5 1574.04   42.40
  -1  -2  -5 1550.48   53.04
   1   2  -5 1611.61   38.24
   1   2   5 1635.20   40.29
  -1   2  -5 1634.83   35.89
   1  -2  -5 1719.23   53.45
  -1   2  -5 1624.02   52.01
  -1   3   1  184.44   10.35
   1   3  -1  166.06   11.90
   1  -3  -1  147.85    8.37
   1   3   1  174.40    9.46
   1   3  -1  148.02    4.04
  -1  -3   1  185.08    9.66
  -1   3  -1  167.99   11.57
  -1  -3  -1  151.07    9.71
  -1  -3  -1  148.47    6.49
   1  -3   1  166.98    9.35
  -7   0  -2   -3.85    5.37
  -7   0  -2    5.51    1.63
   7   0   2    9.19    3.95
  -7   0   2   -1.15    2.35
  -7   0   2   -0.42    4.89
   7   0  -2   -0.86    4.78
  -5   0  -5   -0.27    2.87
  -5   0  -5    2.41    5.28
   5   0  -5    0.82    5.61
  -5   0  -5    4.88    4.76
  -5   0   5    8.39    2.43
  -5   0   5   -3.00    3.16
   6   0  -4 2634.61   81.50
  -6   0   4 2761.22   66.72
  -6   0   4 2699.83   64.11
   6   0   4 2687.11   70.39
  -6   0  -4 2773.40   87.62
  -6   0  -4 2702.84   53.33
   7  -1   0 3245.37   85.35
  -7   1   0 2987.32   95.36
  -7  -1   0 3131.64   98.78
   7   1   0 3214.60   92.50
  -7   1   0 3011.97   75.90
   2   3   0 1150.87   34.23
  -2   3   0 1126.24   37.40
   2   3   0 1070.99   21.21
   2  -3   0 1079.90   31.88
  -2  -3   0 1078.96   35.04
   2  -3   0 1089.77   20.57
   0   3  -2    9.76    5.30
   0   3  -2   -0.07    1.09
   0  -3  -2    7.82    4.31
   0  -3   2   -0.38    4.83
   0  -3  -2   -0.01    4.16
   0   3   2   10.87    4.76
   2   2  -5  143.59    6.51
   2  -2   5  135.69    7.16
   2   2   5  141.06    6.35
  -2  -2   5  148.02    7.73
   2   2  -5  113.79    9.18
   2  -2  -5  126.82    4.90
  -2  -2  -5  179.64   10.43
  -2   2  -5  129.07    5.90
   2  -2  -5  151.56   10.29
  -2  -2  -5  147.23    6.84
  -2   2  -5  154.24    9.81
  -2   2   5  130.09    7.97
  -7   1   1  949.19   22.96
   7  -1   1  943.79   26.05
   7  -1  -1  872.69   25.98
  -7   1  -1  814.07   29.91
  -7  -1   1  917.87   14.51
   7   1   1  898.93   27.40
  -7  -1   1  907.46   30.55
  -7  -1  -1  939.65   31.47
  -7   1  -1  909.21   22.28
  -7   1   1  870.56   28.17
   7   1  -1  900.38   26.88
  -2  -3   1 4303.34  139.94
  -2   3  -1 4369.51  148.33
  -2  -3  -1 4370.23  135.45
   2  -3   1 4187.08  127.17
   2   3  -1 4510.86  140.85
   2   3  -1 4249.63   88.55
   2  -3  -1 4396.46  103.58
  -2   3   1 4459.49  143.43
   2   3   1 4269.56   96.86
   2   3   1 4433.50  130.63
   2  -3  -1 4212.14  121.92
   3   1  -6 2052.44   65.18
  -3  -1   6 2133.62   45.79
  -3   1  -6 2050.28   61.86
  -3   1   6 2125.43   54.96
  -3   1  -6 2066.20   61.57
  -3   1  -6 2059.85   59.16
  -3  -1  -6 2033.18   56.23
  -3  -1  -6 1991.10   65.49
   3   1  -6 2036.44   62.68
   3   1   6 2101.43   44.34
   3  -1  -6 2091.13   69.91
   1   3  -2    6.27    5.76
   1  -3  -2   27.88    4.53
  -1  -3  -2   21.86    4.50
   1  -3   2   19.34    5.39
   1   3  -2   15.10    2.25
  -1   3   2   11.60    5.52
   1   3   2   11.68    4.97
  -1  -3  -2   21.87    5.03
  -1   3  -2   16.00    6.71
   1  -3  -2   23.77    4.69
  -1  -3   2   20.95    5.91
   0   0  -7   -3.57    5.59
   0   0   7   -0.57    3.33
   4   2  -4  993.80   30.47
   4   2  -4 1020.14   26.06
  -4   2   4 1014.19   28.37
   4  -2  -4  961.25   30.67
  -4  -2  -4  954.99   34.37
   4  -2  -4  920.98   19.54
  -4  -2   4  961.56   31.11
  -4   2  -4  969.99   34.54
   4  -2   4  983.43   17.47
  -4  -2  -4  953.58   31.11
  -4   2  -4  965.81   33.33
   4   2   4  961.71   20.79
  -4   0  -6 2801.39   90.40
   4   0  -6 2797.38   89.08
  -4   0   6 2608.07   68.23
  -4   0   6 2504.23   40.44
  -4   0  -6 2630.45   68.95
  -4   0  -6 2679.23   77.92
   1   0   7   -1.77    3.39
  -1   0   7    1.76    3.83
   1   0  -7   -2.81    5.36
  -1   0  -7   -2.18    5.66
  -1   0  -7    5.07    3.49
  -1   0   7    3.17    1.73
   5   2  -3 4283.81  117.65
   5  -2  -3 4233.06   94.52
   5   2   3 4003.89   82.61
  -5  -2  -3 4176.12  137.43
  -5   2   3 4188.18  123.14
   5  -2   3 4263.27   86.77
   5  -2  -3 4249.69  122.79
   5   2   3 4132.84  119.12
  -5  -2   3 4123.17  125.13
   5   2  -3 4317.86  120.72
  -5   2  -3 4197.06  141.81
  -5   2  -3 4247.92  130.21
   6   2   0  125.75    5.10
  -6   2   0  123.26    9.72
  -6   2   0  127.46    9.35
   6   2   0  103.33    7.27
   6  -2   0  134.77    7.15
  -6  -2   0  119.12    9.34
   7   1   2 2819.00   81.22
   7   1  -2 2869.95   87.96
  -7   1   2 2918.74   86.05
  -7   1   2 2858.23   71.28
   7  -1   2 2926.85   75.83
  -7   1  -2 2840.84   72.10
  -7   1  -2 2944.97   95.95
  -7  -1   2 2806.21   54.99
  -7  -1   2 2846.95   84.72
  -7  -1  -2 2877.51   95.99
   7  -1  -2 2919.29   83.46
  -7   0  -3    1.70    2.15
   7   0  -3    8.94    5.26
  -7   0   3    1.98    4.55
   7   0   3   -3.51    4.62
  -7   0   3    7.51    3.30
  -7   0  -3   -1.19    5.77
   2  -3  -2  448.80   13.81
   2   3  -2  416.08   18.13
  -2  -3  -2  455.56   17.46
   2   3  -2  448.97   10.12
   2  -3   2  501.85   16.68
  -2  -3   2  508.64   19.05
  -2   3   2  458.10   18.24
  -2  -3  -2  441.99   15.64
   2  -3  -2  437.69   16.34
  -2   3  -2  503.00   20.80
   2   3   2  495.03   15.63
  -5   1  -5   37.80    4.68
  -5  -1   5   28.58    4.07
  -5   1   5   37.91    2.88
  -5  -1  -5   29.50    7.65
  -5   1   5   31.66    4.99
  -5  -1  -5   41.30    5.85
   5   1   5   22.88    2.52
   5   1  -5   30.14    7.41
   5  -1  -5   24.42    6.59
   5  -1   5   26.78    3.58
  -5  -1   5   47.63    4.87
  -5   1  -5   44.33    6.85
  -6   2   1  181.53    9.99
   6   2  -1  197.66    9.02
   6  -2   1  183.23    7.68
   6   2   1  192.51    5.31
   6  -2  -1  194.29    8.07
  -6  -2  -1  220.59   11.95
   6   2  -1  200.78    7.55
  -6   2   1  190.96   10.00
  -6   2  -1  182.10   11.23
   6   2   1  171.49    8.96
  -6  -2   1  184.62   10.68
  -6   2  -1  199.84   10.25
  -3   3   0  928.53   33.27
   3  -3   0  889.03   26.66
  -3  -3   0  908.11   31.25
   3   3   0  914.98   20.70
   3   3   0  956.98   30.31
   6   1  -4  620.15   22.47
  -6   1   4  672.28   17.30
  -6  -1   4  673.90   21.13
  -6   1  -4  617.58   18.75
   6   1   4  713.71   21.23
   6   1   4  636.80    8.80
  -6  -1  -4  608.07   23.04
  -6   1   4  630.47   17.97
  -6  -1   4  676.05   15.75
   6  -1  -4  664.24   24.01
   6  -1   4  671.63   16.62
  -6   1  -4  645.16   25.25
  -3   2   5 3746.88  109.96
   3  -2  -5 3870.32  128.02
   3   2  -5 3837.83  123.97
  -3  -2  -5 3976.55  112.82
   3  -2  -5 3876.64   75.60
  -3   2  -5 3893.68  129.19
  -3  -2  -5 3800.30  137.21
  -3   2  -5 3960.51   91.17
  -3  -2   5 3904.75  113.35
   3   2   5 3787.21   91.51
   3   2  -5 3929.76  105.20
   3  -2   5 3671.18  103.77
   2   0   7 1244.49   28.60
  -2   0  -7 1254.40   42.90
  -2   0   7 1130.97   15.71
   2   0  -7 1159.82   41.78
  -2   0  -7 1180.89   32.36
  -2   0   7 1220.25   32.08
  -3  -3   1  513.44   21.04
   3   3  -1  541.19   12.40
  -3   3   1  505.83   21.00
   3   3   1  487.55   17.41
   3  -3  -1  504.21   13.60
  -3   3  -1  492.05   21.81
   3   3   1  525.14   14.57
   3  -3  -1  508.33   16.34
   3  -3   1  528.73   17.69
  -3  -3  -1  524.38   19.93
   3   3  -1  512.52   18.59
   0   3   3 5030.57  152.96
   0   3  -3 4801.69  169.93
   0  -3   3 5013.75  157.87
   0  -3  -3 4767.94  148.44
   0  -3  -3 4797.51  149.02
   1   3  -3 1079.89   18.72
   1   3  -3 1101.82   37.43
   1  -3  -3 1141.26   35.87
  -1   3  -3 1112.82   40.53
  -1  -3   3 1176.54   37.08
   1   3   3 1160.28   32.91
   1  -3  -3 1049.84   32.78
  -1  -3  -3 1139.02   38.78
  -1  -3  -3 1139.99   33.30
   1  -3   3 1200.96   36.48
  -1   3   3 1058.34   33.82
   0   1   7 5822.00  161.10
   0  -1   7 5879.78  141.46
   0   1  -7 5784.35  192.40
   0   1  -7 5782.31  202.19
   0  -1  -7 5882.00  118.02
   0  -1  -7 5721.81  216.80
   6   2   2  167.30    9.07
   6   2   2  184.90    4.75
  -6   2   2  203.87    9.76
   6  -2   2  200.31    7.20
  -6   2   2  189.85    9.58
   6  -2  -2  188.06    8.82
  -6   2  -2  180.97   11.49
  -6   2  -2  208.30   10.61
  -6  -2  -2  172.69   11.62
   6   2  -2  181.39    7.52
  -6  -2   2  170.66   10.57
   6   2  -2  174.19    9.25
  -4   1   6  755.31   22.61
  -4   1  -6  754.77   26.86
  -4   1  -6  819.32   24.75
   4   1  -6  725.81   27.10
  -4   1  -6  802.28   24.84
   4   1   6  696.85   15.73
  -4  -1  -6  774.41   24.29
   4  -1  -6  764.33   30.15
  -4  -1   6  740.77   18.40
   4   1  -6  825.22   27.42
  -4  -1  -6  789.50   31.53
  -1   1  -7 2257.93   74.41
   1  -1   7 2349.93   52.96
  -1  -1   7 2415.27   51.81
   1   1   7 2263.92   58.25
  -1  -1  -7 2302.22   51.79
   1   1  -7 2349.73   74.27
   1  -1  -7 2268.71   81.93
  -1   1  -7 2196.37   69.69
  -1  -1  -7 2209.33   77.50
  -1   1   7 2320.78   61.75
   1   1  -7 2232.63   75.81
   8   0   0 1389.73   41.49
  -8   0   0 1401.20   46.88
   0  -2  -6  483.81   21.87
   0   2  -6  525.12   15.96
   0   2  -6  482.21   21.57
   0  -2  -6  481.61   12.69
   0  -2   6  492.53   15.07
   0   2   6  473.38   15.76
   3   3  -2  467.42   18.12
   3  -3  -2  473.68   14.60
   3  -3  -2  444.88   15.10
   3   3  -2  463.05   12.80
   3   3   2  481.78   16.05
  -3  -3  -2  487.14   18.59
  -3  -3   2  511.64   20.43
   3  -3   2  530.59   17.88
  -3   3  -2  471.86   21.47
   3   3   2  467.90   13.27
  -3   3   2  489.00   19.90
  -6   0   5 8213.29  212.53
   6   0  -5 8302.82  299.03
   6   0   5 8269.72  252.08
  -6   0  -5 8352.72  213.88
  -6   0  -5 8323.11  300.81
  -6   0   5 8157.60  236.41
   7  -1  -3 1152.27   37.25
  -7  -1   3 1281.65   26.80
   7   1  -3 1114.43   37.38
  -7   1   3 1211.30   31.18
  -7   1   3 1161.75   32.21
   7  -1   3 1185.44   29.91
  -7  -1  -3 1211.93   42.06
   7   1   3 1161.27   34.72
  -7  -1   3 1221.91   35.72
  -7   1  -3 1148.49   43.07
  -7   1  -3 1179.61   29.74
  -8   0   1 2505.58   79.02
   8   0   1 2599.59   76.21
  -8   0  -1 2533.54   83.78
   8   0  -1 2494.91   77.28
  -8   0   1 2580.81   52.27
  -8   0  -1 2539.55   45.75
  -2  -3   3 2873.57   92.20
   2  -3   3 2881.09   89.40
   2   3   3 2961.94   83.22
  -2   3   3 2964.38   92.32
   2   3  -3 2949.23   95.98
   2   3  -3 2975.85   61.70
   2  -3  -3 3055.94   88.47
  -2  -3  -3 3034.30   93.79
   2  -3  -3 2951.64   83.77
  -2   3  -3 2959.17  103.47
  -2  -3  -3 2947.20   89.59
  -1   2   6 3770.47  107.99
  -1  -2  -6 3883.09  142.32
  -1  -2  -6 3871.53   95.68
   1   2   6 3768.05  102.27
   1  -2   6 3881.01  107.30
   1  -2  -6 3910.04  139.62
   1  -2  -6 3924.32   80.28
   1   2  -6 3881.43  135.58
  -1   2  -6 4082.79  138.55
   1   2  -6 3958.78  108.14
  -1   2  -6 3904.20  100.92
  -1  -2   6 4039.29  110.35
  -3   0  -7    8.04    5.46
   3   0  -7    5.17    5.84
  -3   0  -7   -0.90    4.68
  -3   0  -7   -7.76    4.19
   3   0   7    0.18    1.88
  -3   0   7    1.31    3.70
   5  -2   4  338.64    7.47
  -5   2  -4  335.44   14.45
   5   2  -4  315.88   12.38
  -5  -2   4  332.64   12.80
   5  -2  -4  277.13   14.40
  -5   2  -4  341.10   16.19
   5  -2  -4  292.47    7.87
  -5   2   4  352.97   13.55
  -5  -2  -4  327.15   15.28
   5   2   4  308.48   12.35
   5   2  -4  315.63   13.76
   2  -1  -7 2473.33   90.94
  -2   1  -7 2442.93   71.79
  -2  -1  -7 2476.31   64.44
   2   1  -7 2487.34   80.69
  -2   1  -7 2515.17   80.15
  -2  -1   7 2682.84   58.14
  -2   1  -7 2519.58   80.75
  -2  -1  -7 2513.88   93.67
   2   1  -7 2436.54   84.75
  -2   1   7 2643.82   71.63
   2   1   7 2600.72   62.89
  -5   0   6    1.54    3.65
  -5   0  -6   -7.70    4.30
  -5   0   6    2.75    2.08
  -5   0  -6   -2.82    5.02
   5   0  -6   -3.28    5.52
  -5   0  -6    3.78    5.66
   4  -3   0 3987.02   87.53
  -4   3   0 4063.31  141.07
   4   3   0 3919.31  100.74
   4   3   0 4094.66  118.24
   4  -3   0 4137.62  119.42
  -4  -3   0 3916.77  134.96
  -7   0  -4   -1.58    2.67
  -7   0  -4    2.05    5.90
  -7   0   4   -1.14    4.16
   7   0  -4   -1.68    5.38
  -7   0   4   -1.17    3.71
   7   0   4    2.70    3.81
  -4   2  -5 1618.14   54.10
   4   2  -5 1756.69   49.28
   4  -2   5 1763.38   34.28
   4   2   5 1798.27   39.72
   4  -2  -5 1726.45   56.12
  -4  -2  -5 1700.07   52.98
  -4  -2  -5 1817.69   66.46
  -4   2   5 1753.42   52.01
   4   2  -5 1748.56   54.58
  -4  -2   5 1715.69   47.86
   4  -2  -5 1668.59   32.70
  -4   2  -5 1710.73   59.65
  -4  -3  -1  572.60   21.73
   4   3  -1  518.03   19.39
   4  -3  -1  516.54   16.83
  -4   3   1  516.53   21.00
   4  -3   1  516.91   10.73
  -4   3  -1  541.01   22.81
   4   3  -1  567.36   15.11
   4  -3   1  511.96   17.85
   4   3   1  516.88   15.02
   4   3   1  536.58   18.32
  -4  -3   1  512.03   21.68
   4  -3  -1  521.68   14.84
   2  -2   6  489.55   15.68
  -2   2   6  511.06   17.22
  -2   2  -6  490.13   15.38
   2   2  -6  481.18   21.70
   2   2  -6  547.83   18.17
   2  -2  -6  499.90   10.11
   2   2   6  501.42   14.33
  -2  -2  -6  468.05   23.36
  -2  -2   6  535.43   18.64
   2  -2  -6  484.31   22.13
  -2   2  -6  499.77   21.49
  -2  -2  -6  535.35   16.41
  -8   0  -2 7706.52  146.84
  -8   0   2 7809.76  189.56
   8   0   2 7814.36  248.07
   8   0  -2 7922.73  269.32
  -8   0   2 7954.62  267.94
  -8   0  -2 7747.78  287.77
  -6  -2   3  875.48   29.03
  -6  -2  -3  886.62   33.36
   6  -2   3  884.87   20.50
   6   2   3  856.93   15.81
  -6   2  -3  876.32   29.69
   6   2   3  881.94   26.67
   6   2  -3  899.53   27.77
  -6   2   3  862.09   28.57
  -6   2   3  910.72   27.27
   6   2  -3  911.28   25.72
   6  -2  -3  972.06   29.20
  -6   2  -3  853.14   33.64
   0   3   4    3.33    4.53
   0  -3  -4    0.97    5.04
   0   3  -4   17.11    5.86
   0  -3   4   -0.86    5.07
   0  -3  -4   -0.63    4.93
  -8   1   0 1392.09   49.02
   8  -1   0 1390.44   41.25
  -8  -1   0 1452.92   49.84
   8   1   0 1466.30   44.50
  -8   1   0 1439.71   37.90
   3   3   3  511.70   16.04
  -3   3   3  516.76   20.60
   3  -3  -3  502.16   17.44
   3  -3   3  523.90   19.38
   3   3  -3  478.05   14.27
   3   3  -3  517.35   20.27
  -3  -3  -3  535.11   20.35
  -3  -3  -3  546.30   19.49
  -3  -3   3  505.07   20.70
   3  -3  -3  528.89   17.62
  -3   3  -3  543.19   22.64
   1  -3  -4   52.59    6.20
   1  -3  -4   40.72    6.32
  -1  -3  -4   40.58    5.71
   1  -3   4   46.84    6.48
  -1   3   4   29.12    6.77
   1   3  -4   46.47    7.98
  -1  -3  -4   52.20    8.56
  -1   3  -4   39.83    7.79
  -1  -3   4   43.24    7.04
   1   3   4   47.57    5.60
  -6  -1   5  351.96   11.08
  -6   1   5  366.65    9.91
   6  -1   5  344.90   10.65
  -6  -1   5  363.40   13.24
   6   1   5  344.02   14.45
   6   1  -5  380.87   16.30
  -6   1  -5  373.37   12.66
  -6  -1  -5  310.41   15.36
  -6   1  -5  335.69   17.27
   6   1   5  335.24    6.61
   6  -1  -5  366.80   16.75
  -6   1   5  341.68   12.60
   8  -1   1 1633.36   45.81
  -8  -1  -1 1708.89   60.37
  -8   1   1 1619.19   53.06
   8  -1  -1 1698.52   49.94
  -8   1  -1 1603.32   42.91
   8   1   1 1665.38   51.45
  -8  -1   1 1714.87   56.73
  -8   1  -1 1572.17   56.71
  -8  -1   1 1655.69   27.94
   8   1  -1 1686.62   52.53
  -8   1   1 1703.45   42.77
   3   1   7 2392.88   59.44
  -3  -1   7 2459.46   54.58
   3   1  -7 2408.54   83.33
   3   1  -7 2409.96   84.70
  -3  -1  -7 2355.36   90.62
  -3   1  -7 2450.68   77.24
  -3   1  -7 2456.70   75.00
  -3   1  -7 2421.68   77.14
  -3  -1  -7 2561.86   70.77
   3  -1  -7 2473.63   90.34
   4   3  -2 4177.99  129.83
   4   3   2 4188.49  114.08
  -4  -3   2 4030.56  140.34
   4  -3  -2 4100.81  117.49
  -4  -3  -2 4173.59  139.99
   4  -3   2 4228.47  128.70
   4   3  -2 4123.06  105.70
  -4   3   2 4199.61  141.05
   4  -3  -2 4142.59  115.51
  -4   3  -2 4348.49  154.30
   4   3   2 4212.45  117.83
  -7   2   0 1635.14   57.19
   7   2   0 1704.14   34.27
   7  -2   0 1673.00   44.34
  -7  -2   0 1745.92   59.85
  -7   2   0 1724.46   55.32
   7   2   0 1793.32   52.90
   5  -1  -6 6192.53  228.68
   5   1   6 6011.25  137.11
  -5   1  -6 6168.60  204.01
  -5   1   6 6151.97  189.41
  -5   1  -6 6319.42  196.42
  -5  -1   6 6036.02  174.71
  -5   1  -6 6294.42  222.46
  -5  -1  -6 6282.13  215.10
  -5  -1  -6 6023.69  232.57
   5   1  -6 6409.62  219.24
  -5  -1   6 5942.69  161.01
   7  -2   1 3496.02   87.61
  -7  -2   1 3214.55  112.83
   7   2  -1 3401.31  103.04
   7   2   1 3429.51   61.12
   7   2  -1 3367.39   80.15
  -7   2  -1 3292.74  103.73
   7  -2  -1 3486.19  100.56
   7   2   1 3350.18  101.29
  -7   2   1 3415.93  110.78
  -7   2   1 3315.78  102.96
  -7  -2  -1 3531.03  122.39
  -7   2  -1 3488.17  119.94
  -4   0  -7 3186.75   93.33
  -4   0  -7 3169.67   98.60
  -4   0   7 3128.71   90.06
  -4   0  -7 3233.69  114.23
   4   0  -7 3157.53  112.52
  -7   1  -4 1803.78   48.59
   7  -1  -4 1887.08   60.64
   7   1   4 1864.89   55.25
   7  -1   4 1912.83   50.12
  -7   1   4 1886.00   50.09
  -7  -1  -4 1776.98   57.65
   7   1  -4 1823.18   58.88
  -7   1   4 1768.77   48.22
  -7  -1   4 1877.96   57.16
  -7   1  -4 1898.12   67.78
  -7  -1   4 1924.15   45.21
  -3  -2  -6 1056.78   31.27
  -3   2  -6 1039.74   37.35
  -3   2  -6 1088.28   29.62
  -3   2   6 1122.98   30.36
   3   2  -6 1012.10   37.27
   3   2  -6 1043.18   31.12
   3   2   6 1095.41   26.42
   3  -2   6 1111.82   30.78
  -3  -2   6 1082.38   31.53
   3  -2  -6 1051.33   18.53
   3  -2  -6 1111.58   40.59
  -3  -2  -6 1052.10   42.59
   2   3  -4 3104.71   71.38
  -2  -3  -4 3220.70   96.75
   2   3   4 3127.05   87.83
   2  -3   4 3227.78   99.63
   2  -3  -4 3272.45  104.93
  -2   3   4 3327.53  103.47
  -2  -3  -4 3284.32  110.04
   2  -3  -4 3095.71   87.22
  -2  -3   4 3260.62  103.96
  -2   3  -4 2987.10  111.14
   2   3  -4 3100.11  108.57
   0   0  -8 5493.74  213.17
   0   0   8 5492.49  105.61
   0   0   8 5232.55  154.37
  -8   1  -2 1005.39   28.05
   8  -1   2 1037.31   29.23
  -8  -1   2 1065.98   20.70
  -8   1  -2  984.46   38.63
  -8   1   2 1050.18   27.76
   8   1   2 1015.99   32.89
   8   1  -2  986.80   34.40
  -8  -1   2 1041.91   34.76
  -8   1   2 1056.84   33.02
   8  -1  -2  970.15   32.80
  -8  -1  -2  953.89   38.98
  -8   0   3 1560.81   36.83
  -8   0  -3 1647.18   58.65
  -8   0   3 1534.20   50.32
   8   0  -3 1581.83   52.68
   8   0   3 1532.08   44.89
  -1   0  -8   -3.56    3.53
  -1   0  -8   -3.18    5.89
  -1   0   8   -0.28    1.65
   1   0   8    1.88    3.73
  -1   0   8   -5.50    3.98
   1   0  -8    7.23    5.86
  -5   3   0 1548.62   54.20
   5   3   0 1454.44   41.67
   5  -3   0 1506.70   42.54
   5  -3   0 1449.88   33.43
  -5  -3   0 1482.37   52.58
   5   3   0 1513.02   41.96
   7   2   2 1913.61   58.75
   7  -2  -2 1943.39   56.68
   7  -2   2 1920.82   46.30
  -7  -2  -2 1903.39   69.78
  -7   2   2 1869.76   57.59
  -7   2  -2 1865.15   59.00
   7   2  -2 1942.55   59.17
  -7   2   2 1972.64   62.76
  -7  -2   2 2069.47   67.26
   7   2  -2 1971.66   51.20
  -7   2  -2 1967.20   70.76
   5  -2   5 2362.40   49.28
  -5   2  -5 2367.90   85.74
   5  -2  -5 2357.85   49.00
   5   2  -5 2436.32   78.21
   5  -2  -5 2374.18   79.36
  -5   2  -5 2376.54   76.13
   5   2   5 2327.46   50.84
  -5  -2  -5 2332.22   86.32
  -5  -2   5 2343.34   69.02
   5   2  -5 2397.54   71.09
  -5  -2  -5 2468.98   78.59
  -5   2   5 2393.95   72.99
   5  -3   1  167.97    9.40
   5   3  -1  165.98    9.43
   5   3  -1  162.87    9.67
   5   3   1  170.64    8.00
   5   3   1  161.78    8.17
   5  -3  -1  160.17    8.20
  -5  -3   1  155.53   12.05
   5  -3  -1  176.37    7.21
  -5   3   1  223.23   12.20
  -5   3  -1  160.79   12.45
   5  -3   1  176.26    5.82
  -5  -3  -1  162.94   12.02
  -6  -2  -4 1096.72   39.10
   6   2  -4 1099.50   35.69
   6  -2  -4 1041.06   22.84
  -6   2  -4 1070.32   41.70
   6   2   4 1044.61   33.16
   6   2  -4 1096.23   34.19
  -6  -2   4 1034.09   33.47
   6  -2  -4 1092.42   37.13
   6  -2   4 1046.70   23.47
  -6   2  -4 1092.03   34.95
   6   2   4 1009.44   19.59
  -6   2   4 1059.69   33.51
  -4  -3  -3 2405.52   81.57
  -4  -3   3 2450.35   81.35
   4   3  -3 2415.44   76.29
   4  -3  -3 2556.23   73.25
   4  -3  -3 2513.47   65.07
   4   3   3 2372.62   66.85
   4   3   3 2345.58   62.72
  -4   3   3 2519.89   81.40
   4  -3   3 2477.47   76.43
   4  -3   3 2329.04   32.17
   4   3  -3 2416.27   63.40
  -4   3  -3 2483.65   89.86
  -6   0   6  977.00   27.63
  -6   0  -6 1009.49   34.66
  -6   0  -6  953.70   25.79
  -6   0   6  944.07   22.32
   6   0  -6 1041.62   38.92
   6   0   6  896.48   27.87
  -7   0  -5   -6.97    6.37
   7   0  -5    0.23    5.71
  -7   0   5    2.62    3.54
  -7   0   5   -1.48    3.39
  -7   0  -5   -2.29    3.02
   7   0   5    8.93    4.34
  -2   0  -8 3814.63  144.97
   2   0   8 3784.27  102.65
  -2   0   8 3721.26  111.19
  -2   0  -8 3914.12  109.95
   2   0  -8 3880.36  146.88
  -3  -3   4 1395.93   48.55
  -3   3  -4 1418.08   53.87
   3   3  -4 1403.42   33.63
  -3  -3  -4 1453.95   53.18
   3  -3   4 1492.32   47.30
  -3  -3  -4 1489.25   47.97
  -3   3   4 1418.82   48.82
   3  -3  -4 1452.90   46.39
   3   3  -4 1438.68   50.04
   3  -3  -4 1474.75   37.35
   3   3   4 1435.08   40.46
  -4  -1  -7  371.59   22.00
  -4   1  -7  463.30   19.74
   4   1  -7  430.10   18.29
  -4   1  -7  372.56   16.53
  -4  -1   7  420.07   11.30
  -4   1  -7  388.33   18.90
   4  -1  -7  358.35   20.75
  -4   1   7  400.79   15.20
  -4  -1  -7  345.28   15.37
   4   1   7  411.31   11.89
   0  -2  -7    5.20    6.41
   0   2  -7    2.11    6.02
   0  -2   7   -3.45    3.72
   0  -2  -7   -0.10    2.77
   0   2  -7   -3.70    4.75
   0   2   7    9.68    4.09
   0   3  -5 5200.11  112.24
   0  -3  -5 5533.94  158.43
   0   3  -5 5387.15  202.74
   0   3   5 5299.15  169.79
   0  -3  -5 5435.19  195.08
   0  -3   5 5347.49  178.56
   0  -1   8   -0.10    2.63
   0  -1  -8    7.60    6.94
   0   1  -8   -0.44    6.01
   0   1  -8   -3.10    5.50
   0   1   8   -8.83    4.19
  -8  -1  -3 2058.67   74.17
  -8   1  -3 2190.67   79.26
  -8  -1   3 2196.27   68.06
   8  -1   3 2093.25   56.53
   8   1   3 2095.68   66.93
   8  -1  -3 2153.62   69.93
   8   1  -3 2093.93   69.58
  -8   1   3 2079.03   56.14
  -8   1  -3 2182.01   54.13
  -8   1   3 2087.85   65.58
  -8  -1   3 2073.15   47.27
   4   2   6  464.44   14.04
  -4  -2   6  468.40   16.53
   4   2  -6  487.26   17.48
  -4  -2  -6  469.60   24.12
   4  -2  -6  491.90   10.37
  -4   2  -6  496.13   20.07
  -4  -2  -6  506.00   18.27
   4  -2  -6  466.01   23.19
  -4   2   6  476.30   18.05
   4   2  -6  453.66   20.63
  -4   2  -6  483.77   16.22
   1   2  -7  854.93   34.11
   1  -2  -7  889.25   35.57
  -1  -2   7  775.62   23.44
  -1  -2  -7  816.89   21.69
  -1   2  -7  848.31   27.15
  -1   2  -7  834.95   32.45
   1   2  -7  843.73   26.00
   1  -2  -7  813.71   16.31
  -1   2   7  832.28   25.49
   1   2   7  782.55   23.67
  -1  -2  -7  828.24   35.38
   1  -2   7  798.07   25.54
   5  -3  -2 2674.29   72.92
   5  -3  -2 2607.29   72.22
   5   3  -2 2680.93   72.69
   5   3   2 2655.84   69.05
  -5   3   2 2573.28   89.26
  -5  -3  -2 2693.21   93.83
   5  -3   2 2668.64   81.94
   5   3  -2 2598.92   82.73
  -5   3  -2 2648.62   95.42
  -5  -3   2 2554.22   90.01
   5   3   2 2571.71   74.41
  -1   3  -5  831.97   34.95
  -1  -3  -5  901.02   33.80
   1  -3  -5  897.26   32.48
   1   3   5  798.11   26.53
   1  -3  -5  845.34   25.51
  -1  -3   5  803.88   29.19
  -1  -3  -5  841.10   25.61
   1  -3   5  915.31   29.55
   1   3  -5  829.78   19.20
   1   3  -5  831.52   33.12
  -1   3   5  801.08   28.34
   1   1  -8   45.21    7.91
   1   1   8   43.42    5.65
   1   1  -8   72.76    8.69
  -1  -1  -8   75.18   10.18
  -1   1  -8   68.02    8.11
  -1  -1   8   60.49    4.55
  -1   1  -8   61.18    7.88
   1  -1   8   57.62    5.19
  -1   1  -8   60.92    8.09
   1  -1  -8   75.29   10.46
  -1  -1  -8   45.97    4.74
  -1   1   8   62.33    6.33
  -9   0   0   -3.11    5.77
   9   0   0   -5.48    5.20
  -9   0   0    6.70    2.53
  -5   0   7   -1.52    4.45
  -5   0  -7    3.68    4.91
   5   0  -7  -13.78    6.59
  -5   0   7    2.36    2.32
  -5   0  -7    2.83    3.92
  -5   0  -7   11.64    6.49
   7  -2   3 4079.47  101.98
  -7   2  -3 4228.47  134.97
  -7   2   3 4215.23  131.79
  -7   2   3 3962.12  125.63
   7   2   3 4065.79  130.19
  -7  -2   3 4006.77  137.01
   7   2  -3 4185.23  123.15
  -7  -2  -3 4265.12  155.67
   7   2  -3 4106.26  131.63
  -7   2  -3 4111.14  155.18
   7  -2  -3 4152.13  134.32
   9   0  -1    0.84    5.31
  -9   0  -1   -3.64    6.13
  -9   0   1    0.00    2.86
   9   0   1   -6.24    4.77
   9   0   1   -3.92    4.57
  -9   0  -1   -1.08    2.26
  -8   0  -4 3882.44  144.67
  -8   0  -4 3666.53   75.19
   8   0   4 4109.10  120.79
   8   0  -4 3793.97  132.03
  -8   0   4 3912.27  101.55
  -8   0   4 3913.48  115.44
   3   0   8   -0.88    3.23
   3   0  -8    3.14    6.32
  -3   0  -8   -4.05    5.15
  -3   0   8   -4.24    4.10
  -3   0  -8   10.51    6.24
  -6  -1  -6 2864.21  110.16
  -6   1  -6 2851.95   88.68
  -6   1  -6 2837.53  102.14
  -6  -1   6 2813.32   77.80
   6   1   6 2805.99   56.15
  -6  -1   6 2777.66   72.91
   6   1  -6 2814.21   97.09
   6  -1   6 2807.81   75.99
  -6   1   6 2918.42   86.00
  -6  -1  -6 2864.77   97.90
   6  -1  -6 2914.74  103.95
  -6   1   6 2846.88   58.16
   2   2  -7  835.82   34.17
   2  -2   7  844.52   24.97
   2   2   7  878.88   23.99
  -2   2  -7  824.76   27.27
  -2  -2   7  892.78   25.28
  -2   2  -7  853.37   33.77
   2  -2  -7  831.39   35.45
  -2   2   7  851.26   28.17
  -2  -2  -7  879.09   37.96
  -2  -2  -7  818.02   23.39
   2   2  -7  879.61   29.84
   7   1  -5 2194.96   74.46
  -7   1   5 2119.86   61.35
   7   1   5 2193.94   68.04
   7  -1   5 2231.99   57.87
  -7   1  -5 2144.80   78.09
   7  -1  -5 2228.97   77.30
  -7   1   5 2194.54   54.92
  -7   1  -5 2182.38   61.42
  -7  -1  -5 2187.91   76.46
  -7  -1   5 2216.78   62.13
  -7  -1   5 2105.29   54.69
  -2   3   5 1314.16   44.21
   2  -3   5 1378.15   44.56
   2   3  -5 1329.89   51.06
   2   3   5 1361.61   41.78
  -2  -3  -5 1377.98   42.02
   2  -3  -5 1345.12   37.25
   2   3  -5 1299.61   32.65
   2  -3  -5 1347.29   48.70
  -2  -3   5 1386.85   45.67
  -2   3  -5 1368.16   51.66
  -2  -3  -5 1385.15   55.39
  -2   1  -8  450.36   20.76
  -2   1  -8  464.90   20.45
   2   1   8  490.93   15.06
  -2  -1   8  509.30   13.35
  -2   1   8  532.20   18.23
   2   1  -8  470.68   23.15
  -2  -1  -8  513.11   25.89
  -2  -1  -8  479.06   15.76
   2  -1  -8  506.34   25.35
  -2  -1   8  499.54   13.35
   2   1  -8  473.65   21.34
  -4  -3   4 2198.02   74.92
  -4  -3  -4 2318.29   75.94
   4  -3  -4 2246.74   72.27
  -4   3  -4 2205.03   83.11
   4  -3  -4 2263.37   58.45
   4  -3   4 2238.02   70.87
   4   3  -4 2285.91   77.21
   4  -3   4 2170.94   31.54
   4   3  -4 2226.65   61.23
  -4   3   4 2304.14   76.30
   4   3   4 2170.60   60.17
  -4  -3  -4 2243.04   81.35
   9   0   2   12.41    5.16
  -9   0   2    0.69    5.46
  -9   0  -2    4.30    2.40
  -9   0   2    5.84    3.28
  -9   0  -2   -4.43    6.99
   9   0  -2    4.43    5.92
  -5  -3   3  109.56    8.96
   5   3  -3   82.30    6.32
  -5   3   3   81.39    9.28
   5  -3   3   73.97    7.87
   5   3   3   86.00    7.44
  -5  -3  -3   97.76   11.35
  -5   3  -3  111.95    9.66
   5   3  -3   76.81    7.92
   5  -3  -3   96.65    6.93
   5   3   3   68.12    6.84
   5  -3   3   79.21    3.64
   5  -3  -3   77.78    6.81
  -8   2   0  662.11   29.44
   8   2   0  658.21   13.61
   8  -2   0  643.54   21.02
  -8  -2   0  675.77   29.19
  -8   2   0  692.43   24.40
   8   2   0  671.23   24.59
   9   1   0 2616.73   88.51
  -9   1   0 2720.74   94.56
  -9  -1   0 2646.98   40.33
   9  -1   0 2722.80   83.74
  -9   1   0 2708.34   71.12
  -9  -1   0 2721.25   99.50
   6  -3   0 4390.05  136.14
   6   3   0 4432.11  126.37
  -6  -3   0 4300.18  162.54
  -6   3   0 4398.88  161.34
   6  -3   0 4384.84  116.29
   6   3   0 4389.00  131.97
  -5  -1   7   65.29    5.94
  -5  -1  -7   80.37    7.68
  -5   1   7   74.13    7.47
  -5   1  -7   92.24    7.93
   5  -1  -7   80.63   10.50
   5   1  -7   87.09    9.45
  -5  -1   7   79.98    6.90
  -5  -1  -7   56.28   10.80
   5   1   7   74.17    5.02
  -5   1  -7   90.17    8.42
  -5   1  -7   92.59    9.16
   6  -2  -5  893.71   33.14
  -6   2  -5  860.17   36.07
   6  -2  -5  865.22   19.02
  -6  -2  -5  867.86   32.33
  -6  -2   5  864.28   28.13
   6   2   5  866.25   28.80
   6   2  -5  901.88   30.19
  -6   2   5  818.66   28.99
   6  -2   5  891.31   21.07
   6   2  -5  898.86   30.46
   6   2   5  814.44   18.77
  -6   2  -5  813.39   29.18
   8   2  -1 1014.53   35.72
   8   2  -1 1039.85   24.33
  -8   2  -1 1067.32   41.33
   8   2   1 1029.82   35.68
  -8   2  -1 1058.49   34.13
   8  -2  -1 1022.44   31.88
  -8  -2   1 1074.16   40.56
  -8   2   1 1036.84   33.64
  -8  -2  -1 1009.31   41.24
  -8   2   1 1053.45   37.96
   8  -2   1  987.44   28.72
   9   1   1 3931.18  130.40
  -9   1   1 3868.67  108.84
   9  -1   1 3848.27  117.30
  -9   1   1 3830.75  135.30
   9  -1  -1 3830.55  124.13
  -9  -1  -1 3968.32  147.73
  -9  -1   1 3761.92   71.00
  -9   1  -1 3787.53  141.82
  -9   1  -1 3880.56  104.49
   9   1  -1 3924.45  132.40
  -9  -1   1 3912.91  138.97
  -6  -3  -1  993.79   39.33
   6   3  -1  965.24   29.52
   6   3  -1  951.48   28.46
   6  -3   1  977.29   31.62
  -6   3   1  965.01   36.91
   6  -3  -1  951.93   29.16
   6   3   1  976.51   26.34
   6   3   1 1032.20   30.49
  -6   3  -1 1002.78   39.10
  -6  -3   1  946.48   37.71
   6  -3  -1  956.39   26.81
  -8  -1   4 1240.86   31.17
  -8   1  -4 1217.50   34.02
   8   1  -4 1253.69   45.24
  -8   1   4 1253.89   38.81
  -8  -1  -4 1212.71   47.32
   8  -1   4 1234.00   34.83
  -8   1   4 1250.89   37.37
   8   1   4 1274.33   40.56
   8  -1  -4 1144.66   44.48
  -8   1  -4 1187.40   47.46
  -8  -1   4 1299.96   43.88
   3  -2   7 3242.34   93.39
  -3   2  -7 3367.45   97.00
  -3   2   7 3074.67   96.21
   3   2  -7 3089.51   99.72
   3   2   7 3167.70   82.79
   3  -2  -7 3163.36  120.98
   3  -2  -7 2923.84   49.57
  -3  -2   7 3104.01   90.75
  -3   2  -7 3236.00  113.35
   3   2  -7 3182.18  113.41
  -3  -2  -7 3215.34   96.10
  -3  -2  -7 3228.75  127.36
   3   3  -5  192.80    8.84
   3  -3   5  171.05    3.54
  -3   3  -5  167.88   13.05
  -3   3   5  214.16   11.69
   3  -3  -5  179.22   11.68
   3  -3  -5  177.21    7.44
   3   3  -5  195.07   13.05
  -3  -3  -5  172.33   10.14
  -3  -3   5  185.36   11.52
  -3  -3  -5  179.75   12.55
   3  -3   5  198.17   10.47
   3   3   5  177.34    8.65
   3   1  -8 2701.35   95.85
  -3   1  -8 2648.12   90.80
  -3   1  -8 2667.19   86.83
   3  -1  -8 2498.06  102.16
  -3   1  -8 2637.42   92.31
   3   1   8 2686.34   69.61
  -3  -1  -8 2687.74   80.57
  -3  -1  -8 2573.45  106.54
  -3   1   8 2680.19   82.87
  -3  -1   8 2693.06   62.78
   3   1  -8 2610.59   98.16
  -5   2  -6  368.58   19.59
   5   2  -6  382.99   16.32
  -5  -2  -6  386.44   21.77
  -5  -2  -6  375.08   16.91
  -5   2   6  354.06   15.42
   5   2   6  362.21   11.05
   5  -2  -6  391.70   18.93
   5  -2   6  391.95   11.15
  -5  -2   6  346.09   14.33
   5   2  -6  407.85   18.22
   5  -2  -6  380.70    8.93
  -5   2  -6  377.08   17.46
   7   2  -4  149.77    8.16
   7   2   4  111.69    3.73
  -7  -2   4  112.98    9.25
  -7   2  -4  141.49   12.24
   7   2  -4  118.56   11.78
  -7  -2  -4  151.49   11.32
   7  -2  -4  121.75    9.94
  -7   2   4  129.64    8.77
   7   2   4  135.61    9.08
  -7   2  -4  121.75    8.99
   7  -2   4  115.12    6.35
  -7   2   4  118.36    8.75
  -4   0  -8   76.34   10.53
   4   0  -8   89.42   10.68
  -4   0   8  100.84    7.61
   4   0   8   94.95    5.58
  -4   0  -8  103.98    9.43
   0   4   0 3687.61   72.57
   0  -4   0 3713.69  132.31
   0   4   0 3780.31  139.97
  -7   0   6   -0.81    3.42
  -7   0  -6   -2.58    6.37
   7   0   6   -0.87    4.26
   7   0  -6    8.48    6.55
  -7   0   6   -0.06    4.11
  -7   0  -6   -4.09    3.64
  -8   2  -2  114.11   11.33
   8  -2  -2  114.99    8.25
   8   2  -2  119.55    9.15
  -8   2   2  100.95    9.06
   8   2   2  113.24    8.77
  -8   2  -2   91.19    8.51
  -8   2   2  137.73    8.65
  -8  -2  -2  127.86   11.51
  -8  -2   2   90.70    9.99
   8  -2   2   82.18    6.37
   8   2  -2  101.68    7.16
  -9  -1   2 1558.50   54.58
   9  -1  -2 1572.94   53.74
  -9   1  -2 1541.86   42.79
   9   1   2 1542.35   52.18
  -9  -1   2 1549.87   32.72
  -9   1  -2 1569.95   60.97
   9  -1   2 1524.98   46.03
  -9  -1  -2 1601.19   59.88
   9   1  -2 1564.92   55.48
  -9   1   2 1552.77   54.51
  -9   1   2 1567.78   41.78
   1  -4   0  719.35   16.54
   1  -4   0  788.56   28.82
   1   4   0  790.17   31.60
  -1  -4   0  712.06   30.38
  -1   4   0  781.05   32.92
   1   4   0  730.15   15.73
  -9   0   3   -7.09    5.00
  -9   0   3   -3.08    2.97
   9   0  -3   13.61    6.18
  -9   0  -3   -4.60    6.76
  -9   0  -3    2.68    1.88
   9   0   3   12.72    4.79
  -6   3  -2 5433.51  206.94
   6  -3   2 5305.57  173.90
   6  -3  -2 5147.44  157.69
   6   3   2 5429.94  148.38
   6  -3  -2 5230.76  161.10
   6   3  -2 5339.85  170.81
  -6  -3  -2 5116.81  199.16
  -6   3   2 5099.99  189.82
   6  -3   2 5376.63  121.43
   6   3  -2 5144.71  162.08
  -6  -3   2 5070.46  191.52
   6   3   2 5216.83  166.81
   0   4  -1    0.78    6.51
   0  -4  -1    0.20    3.82
   0  -4   1   -3.40    6.01
   0   4  -1   -0.81    1.72
   0   4   1   11.40    7.65
   0  -4  -1    9.46    5.42
  -1   4   1   84.60   10.20
   1   4  -1   79.24    3.39
   1  -4  -1   74.34    6.00
  -1   4  -1   86.76   10.35
  -1  -4   1   62.10    9.39
   1   4   1   75.42    4.66
   1   4   1   86.38    9.40
  -1  -4  -1   75.59    9.38
   1   4  -1   82.52    9.67
   1  -4  -1   66.32    8.51
   1  -4   1   67.49    8.80
   0  -3   6   -7.59    5.13
   0  -3  -6   12.43    6.28
   0   3  -6   -1.45    2.98
   0  -3  -6   -1.98    4.37
   0   3  -6    1.84    6.66
   0   3   6    1.21    4.89
   6   0  -7 4098.55  152.54
  -6   0   7 3703.77   82.58
  -6   0  -7 4136.33  119.12
  -6   0   7 3904.23  118.69
  -6   0  -7 4063.84  143.28
  -6   0  -7 3957.51  153.03
  -8   0   5 1810.41   50.20
   8   0   5 1872.37   56.53
  -8   0   5 1780.73   50.94
  -8   0  -5 1890.99   73.39
   8   0  -5 1941.55   69.95
  -1   3  -6  428.73   12.14
   1   3  -6  413.15   13.15
   1  -3   6  408.68   17.44
  -1  -3   6  419.92   17.70
   1  -3  -6  439.09   14.55
  -1  -3  -6  467.32   17.24
   1  -3  -6  474.40   22.43
  -1   3  -6  473.25   23.16
  -1  -3  -6  443.28   22.27
  -1   3   6  425.89   17.38
   1   3   6  427.72   16.17
   1   3  -6  458.75   22.86
   0   0   9   -7.12    4.29
   0   0  -9    9.31    7.28
  -2  -4   0  556.97   24.14
   2   4   0  527.35   12.62
   2  -4   0  531.71   13.16
  -2   4   0  516.14   26.37
   2  -4   0  516.10   21.53
   2   4   0  555.08   24.95
  -5  -3  -4   41.78    8.32
  -5  -3   4   45.91    7.65
   5   3   4   55.40    4.77
   5   3   4   45.43    6.19
   5  -3  -4   69.65    4.87
   5   3  -4   48.10    9.05
   5  -3  -4   47.45    7.19
   5  -3   4   63.28    7.08
  -5   3  -4   64.15    8.92
  -5   3   4   55.70    8.56
   5   3  -4   55.65    5.93
  -1   0   9    0.66    2.20
  -1   0  -9    1.31    6.85
  -1   0   9    0.79    4.28
   1   0   9   -5.86    5.09
   1   0  -9    8.08    7.15
  -1   0  -9   -0.87    3.65
   0  -4  -2 2435.04   73.24
   0  -4  -2 2336.38   81.69
   0   4  -2 2354.92   90.72
   0  -4   2 2357.55   84.50
   0   4   2 2396.82   86.95
  -4  -2  -7  507.00   29.35
  -4  -2   7  567.80   20.24
  -4   2  -7  565.11   24.45
   4   2  -7  550.96   24.78
   4   2   7  554.28   14.99
  -4   2  -7  555.13   18.91
   4   2  -7  541.70   21.15
  -4  -2  -7  529.27   19.85
  -4   2   7  556.05   21.09
   4  -2   7  511.81   15.89
   4  -2  -7  573.65   27.08
   2   4   1  861.53   22.39
   2  -4  -1  858.57   31.74
  -2  -4   1  917.56   36.95
   2   4   1  845.69   33.10
   2   4  -1  906.45   35.73
   2   4  -1  842.02   19.06
   2  -4   1  867.47   33.06
  -2   4   1  924.46   37.60
   2  -4  -1  865.41   23.34
  -2  -4  -1  867.12   34.05
  -2   4  -1  939.51   40.31
   4   3   5  143.05    8.49
  -4  -3   5  157.43   10.77
   4  -3  -5  142.50   11.43
   4  -3   5  159.29    4.00
   4   3  -5  152.90   11.57
   4   3  -5  133.93    7.62
   4  -3   5  142.39   10.01
  -4  -3  -5  134.43   16.31
  -4  -3  -5  153.61   12.82
  -4   3   5  165.94   10.39
  -4   3  -5  130.69   12.30
   4  -3  -5  128.70    7.55
   4  -1  -8 1502.82   59.38
  -4   1  -8 1367.54   49.05
   4   1  -8 1528.93   55.26
  -4  -1  -8 1413.88   61.72
  -4   1   8 1444.58   42.12
  -4   1  -8 1411.49   49.66
  -4  -1   8 1429.07   34.30
   4   1   8 1443.82   37.44
  -4  -1  -8 1448.93   46.38
  -4   1  -8 1489.88   52.78
  -4  -1   8 1448.41   44.22
  -1  -4  -2  779.16   30.05
   1  -4  -2  771.62   27.53
   1   4   2  794.24   34.34
   1   4  -2  763.34   14.09
   1  -4  -2  792.78   26.15
  -1  -4   2  782.22   32.65
   1  -4   2  784.66   31.04
  -1   4  -2  839.38   36.81
   1   4  -2  821.04   34.33
  -1  -4  -2  824.40   26.01
  -1   4   2  731.09   32.06
  -7  -1  -6 1781.61   66.60
   7  -1  -6 1797.13   67.87
   7   1   6 1722.88   32.10
   7   1  -6 1789.22   66.19
  -7   1  -6 1776.47   69.52
  -7  -1   6 1741.27   51.20
   7   1   6 1763.76   57.58
  -7   1  -6 1891.02   57.13
  -7  -1   6 1748.53   49.20
  -7   1   6 1784.59   54.40
   7  -1   6 1805.96   50.28
  -7   1   6 1803.28   41.71
   2   3   6 1892.11   56.14
   2   3  -6 1970.77   73.40
   2  -3   6 1894.69   62.25
   2  -3  -6 1891.02   49.04
  -2  -3  -6 1907.83   58.46
   2   3  -6 1906.06   51.24
  -2  -3  -6 1842.23   73.30
   2  -3  -6 1995.00   79.49
  -2   3   6 1872.28   61.69
  -2  -3   6 1860.56   63.27
  -2   3  -6 1877.11   72.95
  -2   3  -6 1869.75   40.03
   0   2  -8  418.55   18.92
   0  -2  -8  397.36   11.19
   0  -2   8  383.67   15.79
   0   2   8  378.43   15.88
   0   2  -8  387.76   22.03
   0  -2  -8  437.08   23.37
  -8   2  -3  270.04   13.17
  -8  -2   3  224.95   13.97
  -8  -2  -3  280.04   16.86
  -8   2  -3  250.48   17.60
   8   2   3  248.49   13.33
   8  -2  -3  292.27   13.82
  -8   2   3  242.99   12.54
   8   2  -3  275.27   10.34
   8   2  -3  242.71   13.96
   8  -2   3  250.81   10.72
  -8   2   3  240.32   12.36
   9  -1  -3 1428.40   51.27
  -9   1   3 1393.65   42.48
  -9   1   3 1474.53   47.65
  -9   1  -3 1444.37   56.39
   9  -1   3 1550.86   45.44
  -9  -1   3 1405.43   33.61
  -9   1  -3 1463.50   39.16
   9   1  -3 1402.09   52.37
  -9  -1  -3 1429.97   57.99
  -9  -1   3 1477.22   50.18
   9   1   3 1460.39   48.30
   6  -3  -3  648.84   20.28
   6   3  -3  637.44   24.58
  -6   3   3  579.61   25.17
  -6  -3  -3  603.19   26.81
   6  -3   3  604.89   22.84
   6   3  -3  597.67   20.71
   6   3   3  573.94   23.94
   6  -3  -3  614.66   22.05
   6  -3   3  599.49   13.42
   6   3   3  616.79   18.04
  -6  -3   3  606.68   25.48
  -6   3  -3  626.02   27.64
   1   2   8 4030.67  122.89
  -1   2   8 4072.28  131.58
   1   2  -8 4184.79  159.23
   1  -2   8 4034.49  122.11
   1  -2  -8 4051.00   82.99
  -1   2  -8 4224.73  137.36
   1  -2  -8 4058.07  166.08
  -1  -2   8 4029.41  123.99
  -1  -2  -8 4094.87  172.40
  -1   2  -8 4154.99  162.21
   1   2  -8 4129.32  138.24
  -1  -2  -8 4115.95  110.01
   2   0  -9 2788.91  110.60
  -2   0  -9 2753.89   81.53
  -2   0  -9 2644.35  111.16
   2   0   9 2713.15   79.13
  -2   0   9 2848.31   87.20
  -6  -1   7  396.44   12.27
   6  -1  -7  434.39   22.56
   6   1   7  399.00   10.81
   6   1  -7  400.04   21.44
   6  -1   7  422.19   11.97
  -6   1  -7  412.31   16.65
  -6  -1  -7  365.43   18.15
  -6  -1   7  400.63   14.55
  -6   1  -7  409.15   20.80
  -6   1   7  410.29   16.97
  -6  -1  -7  434.21   23.93
   8  -1  -5  945.12   38.30
  -8   1  -5  936.22   28.21
  -8  -1  -5  944.65   39.72
  -8  -1   5  939.78   33.47
  -8   1  -5 1009.77   41.61
   8  -1   5  956.46   28.78
  -8   1   5  978.90   29.05
  -8   1   5  942.84   30.84
  -8  -1   5  949.17   25.90
   8   1   5  900.26   31.70
   8   1  -5  950.45   37.08
   2   4  -2 1948.90   41.05
  -2   4  -2 1997.96   82.03
   2  -4  -2 2045.80   58.74
   2   4  -2 2099.07   76.15
   2  -4  -2 2010.54   67.36
   2   4   2 1881.10   48.82
   2   4   2 2010.16   70.28
  -2   4   2 1910.41   74.07
  -2  -4   2 2019.45   76.08
  -2  -4  -2 1966.14   72.65
   2  -4   2 2012.08   72.24
  -5   0  -8   -1.31    6.97
  -5   0   8    0.65    4.78
   5   0   8    5.91    2.25
   5   0  -8   13.65    7.13
  -5   0  -8    4.48    5.42
   3   4   0 2040.79   49.61
   3   4   0 2080.94   74.10
   3  -4   0 2073.19   70.21
  -3  -4   0 2111.45   78.53
  -3   4   0 1996.67   83.05
  -9   0   4   -0.90    3.33
  -9   0  -4   -1.93    2.55
   9   0   4   -2.00    4.89
  -9   0  -4   -8.56    7.29
  -9   0   4    3.60    4.52
   9   0  -4    1.78    6.17
   0   1  -9 2279.71   90.44
   0   1   9 2464.26   72.62
   0  -1  -9 2343.80  100.79
   0   1  -9 2411.37   92.46
   0  -1   9 2456.73   60.76
   0  -1  -9 2420.29   50.63
   7   3   0  421.08   14.49
   7  -3   0  432.32   14.96
   7  -3   0  410.43   16.58
  -7  -3   0  386.52   21.17
  -7   3   0  402.91   20.97
   7   3   0  430.44   16.46
 -10   0   0 8374.22  206.47
  10   0   0 7892.67  296.16
 -10   0   0 7992.91  323.40
   6   2  -6  456.96   20.11
   6   2   6  483.41   12.22
  -6  -2  -6  435.99   25.26
  -6  -2  -6  460.52   24.06
   6   2  -6  445.17   20.25
  -6   2  -6  482.26   19.85
   6  -2  -6  499.63   23.10
  -6   2  -6  503.70   24.26
  -6  -2   6  473.35   19.63
  -6   2   6  469.03   18.57
   6  -2  -6  449.73   10.29
   6  -2   6  476.67   13.66
  -3   4  -1   83.54   12.21
   3  -4  -1   82.65    8.78
   3  -4   1   90.49    9.75
  -3  -4  -1   79.59   10.46
   3   4   1  121.33   10.03
   3   4  -1  108.06    9.88
   3   4   1  101.25    6.74
  -3  -4   1  109.44   11.14
   3   4  -1   99.07    6.16
  -3   4   1  109.51   11.35
   3  -4  -1  106.75    6.28
  -1  -1  -9 2234.02   55.76
  -1  -1   9 2239.67   55.49
   1   1   9 2242.41   66.97
  -1  -1  -9 2336.04   98.26
   1   1  -9 2255.33   86.52
  -1   1   9 2225.90   69.69
  -1   1  -9 2273.32   84.97
  -1   1  -9 2194.11   84.63
   1  -1  -9 2219.81   96.18
   1   1  -9 2244.78   86.57
   1  -1   9 2286.55   58.21
   7  -2  -5 3348.76  120.17
   7   2  -5 3242.47  115.29
  -7  -2   5 3259.16  110.20
  -7   2   5 3194.03  106.60
   7  -2   5 3192.33   83.36
  -7   2   5 3346.12   91.58
  -7   2  -5 3174.81  107.38
  -7   2  -5 3342.39  131.63
   7   2   5 3292.28  109.15
  -7  -2  -5 3445.17  125.66
   7   2  -5 3300.10  109.74
   2   2  -8  173.68   14.25
  -2   2   8  161.11   10.48
   2  -2   8  161.75    8.54
  -2   2  -8  161.60   11.44
  -2  -2   8  189.98   10.30
   2   2   8  152.78   10.17
   2  -2  -8  164.69   15.25
  -2  -2  -8  157.20    9.25
   2   2  -8  167.15   11.04
  -2  -2  -8  184.64   16.05
  -2   2  -8  194.03   13.83
   0   4  -3    1.13    7.10
   0  -4  -3   -1.21    5.51
   0  -4   3    5.51    6.28
   0   4   3    0.10    5.70
   0  -4  -3   -0.28    4.59
   7  -3   1  457.46   15.29
  -7  -3   1  425.71   22.44
   7   3  -1  437.93   16.93
  -7   3  -1  477.22   23.17
  -7   3   1  462.61   22.43
   7  -3   1  487.64   14.96
   7  -3  -1  482.20   17.53
   7  -3  -1  460.74   17.89
   7   3   1  476.19   14.77
  -7  -3  -1  485.22   23.95
   7   3  -1  490.23   18.21
 -10   0   1   34.27    4.26
 -10   0   1   46.36    8.01
  10   0  -1   28.47    7.11
  10   0   1   42.25    6.73
 -10   0  -1   29.63    8.06
   3  -3   6  373.70   16.66
  -3   3   6  411.78   18.36
  -3  -3  -6  380.57   18.85
   3  -3  -6  377.06   12.56
   3   3  -6  379.25   20.09
  -3   3  -6  380.06   20.88
  -3  -3  -6  408.81   22.50
   3  -3  -6  364.41   20.35
   3   3   6  391.93   14.20
  -3  -3   6  416.73   18.04
   3   3  -6  379.36   14.93
  -1   4   3 1231.03   44.99
  -1  -4  -3 1143.43   42.41
   1   4   3 1116.90   46.03
   1  -4  -3 1183.23   40.29
   1  -4  -3 1143.05   43.32
  -1   4  -3 1261.83   52.61
  -1  -4   3 1169.40   45.32
   1   4  -3 1163.89   49.34
   1  -4   3 1134.70   44.27
  -1  -4  -3 1145.97   40.19
  -3   0  -9   -3.41    6.67
   3   0   9   -2.75    3.73
  -3   0   9   -0.60    4.82
   3   0  -9    6.95    7.19
  -3   0  -9    4.71    5.29
  -2   1  -9  575.94   26.57
   2  -1  -9  587.18   29.17
  -2  -1   9  595.74   15.59
  -2  -1  -9  593.54   19.37
   2   1  -9  609.29   28.19
   2   1  -9  572.97   26.74
  -2  -1  -9  595.36   31.22
   2   1   9  552.14   18.92
   2  -1   9  587.29   16.66
  -2   1  -9  602.49   26.82
  -2   1   9  600.04   21.27
   9  -2   0 3378.29  107.32
  -9   2   0 3260.97  106.56
  -9   2   0 3312.38  123.23
  -9  -2   0 3435.28  129.77
  -9  -2   0 3141.99   51.08
   9   2   0 3277.65  113.26
   3  -4  -2 1124.43   37.61
   3   4   2 1078.92   30.50
  -3  -4   2 1078.59   45.09
   3   4   2 1124.05   38.94
   3  -4   2 1131.37   42.06
   3   4  -2 1131.13   27.87
  -3   4  -2 1154.24   49.77
  -3  -4  -2 1185.69   44.95
  -3   4   2 1076.07   45.07
   3   4  -2 1187.07   48.46
   3  -4  -2 1157.62   34.74
  -5  -2  -7 3747.38  158.89
   5   2   7 3824.05   94.51
   5  -2  -7 3621.92   65.74
  -5   2  -7 3702.64  145.60
  -5  -2  -7 3813.45  130.51
  -5  -2   7 3564.34  110.67
   5   2  -7 3788.62  133.39
   5   2  -7 3854.56  141.48
   5  -2  -7 3793.26  146.66
  -5   2  -7 3777.49  139.28
  -5   2   7 3642.25  120.93
   7  -3  -2  234.19   10.70
   7   3  -2  227.78   12.51
   7   3   2  239.78   11.96
  -7  -3  -2  248.59   16.22
   7  -3   2  247.41    9.15
  -7   3   2  258.07   15.34
  -7   3  -2  220.17   18.02
  -7  -3   2  213.69   15.58
   7   3   2  234.72    9.04
   7  -3  -2  236.60   11.66
   7   3  -2  224.21   12.24
 -10   0  -2 4254.96  164.08
 -10   0   2 4164.58  153.24
 -10   0   2 4240.12  107.37
  10   0  -2 4221.73  151.40
  10   0   2 4343.07  149.67
  -9  -2  -1  393.06   20.59
   9   2   1  340.44   17.64
  -9  -2   1  407.61   20.75
  -9   2   1  372.86   18.31
   9  -2   1  361.36   14.41
  -9   2  -1  377.67   21.33
  -9   2  -1  366.45   16.11
  -9   2   1  384.19   16.56
   9   2  -1  367.78   17.23
   9  -2  -1  371.36   15.48
  -9  -2   1  371.31    8.12
  -2  -4  -3  797.66   32.85
   2   4  -3  721.90   33.16
   2  -4  -3  866.03   28.41
   2   4  -3  760.18   17.18
   2   4   3  755.65   29.56
   2  -4   3  775.58   31.67
  -2  -4  -3  703.17   30.02
   2  -4  -3  742.13   28.22
  -2  -4   3  787.78   32.91
  -2   4   3  749.40   32.41
  -2   4  -3  758.17   35.51
  -5  -3   5  153.87   11.51
   5  -3   5  145.81    4.64
  -5   3  -5  161.01   12.72
  -5   3   5  140.79   11.29
   5  -3  -5  158.61    8.08
   5   3   5  161.55    8.83
   5   3  -5  153.62    9.10
   5  -3   5  149.64    9.94
   5   3  -5  178.79   11.77
  -5  -3  -5  171.17   11.85
   5  -3  -5  193.85   11.43
  -5  -3  -5  169.40   13.82
  -5   1   8 1851.17   58.85
  -5   1  -8 1910.21   68.44
  -5   1  -8 1839.76   66.74
   5   1  -8 1901.98   69.55
  -5  -1  -8 1869.22   62.40
   5   1   8 1744.97   43.32
  -5  -1  -8 1817.59   74.86
  -5   1  -8 1773.86   60.70
  -5  -1   8 1762.75   54.60
  -5  -1   8 1724.17   44.57
   5  -1  -8 1787.39   74.37
   8   2  -4  226.55   14.99
  -8  -2  -4  285.59   18.15
   8  -2  -4  258.11   15.07
   8   2   4  265.10   14.13
   8  -2   4  272.47    9.70
  -8  -2   4  253.34   14.26
  -8   2  -4  305.06   17.86
  -8   2   4  288.44   13.67
  -8   2  -4  253.29   15.13
  -8   2   4  259.60   13.44
   8   2  -4  271.03   13.81
   9  -1  -4  825.84   32.44
  -9  -1   4  761.83   28.45
  -9  -1   4  782.16   21.52
   9   1  -4  781.81   30.70
  -9   1   4  745.93   24.48
  -9   1  -4  736.54   22.96
  -9   1  -4  796.88   35.92
   9   1   4  757.51   28.36
  -9   1   4  742.95   25.73
   9  -1   4  800.35   27.73
  -9  -1  -4  780.33   34.00
  -6  -3  -4 2370.35   93.08
   6   3   4 2156.40   72.16
   6  -3  -4 2321.15   64.55
   6  -3   4 2195.51   69.48
  -6   3  -4 2306.00   86.41
  -6   3   4 2253.61   80.31
  -6  -3   4 2256.59   82.52
   6  -3   4 2273.04   46.99
   6  -3  -4 2242.07   77.92
   6   3  -4 2380.60   73.02
   6   3  -4 2345.36   79.22
   6   3   4 2394.91   62.04
  10  -1   0  118.33    8.91
 -10   1   0   62.43    7.34
 -10  -1   0   81.51    2.76
 -10   1   0  106.47   10.56
 -10  -1   0   83.61   10.31
  10   1   0   82.28    9.29
   8   0   6 3027.75   95.97
   8   0  -6 3160.31  117.31
  -8   0  -6 2999.50  119.01
  -8   0   6 2969.27   89.00
  -8   0  -6 3076.57   76.55
  -8   0   6 2902.72   85.29
   3   2  -8 2726.44   98.67
  -3   2   8 2728.13   87.36
  -3   2  -8 2615.82  103.19
  -3  -2  -8 2593.27  112.44
   3   2  -8 2598.35  103.56
   3  -2   8 2828.92   82.82
   3  -2  -8 2705.32  112.55
   3   2   8 2661.65   74.75
  -3  -2  -8 2729.86   82.50
  -3   2  -8 2685.73   89.99
  -3  -2   8 2728.11   78.74
  -7   0   7    1.84    4.30
   7   0   7    2.67    4.88
   7   0  -7    2.00    6.92
  -7   0  -7    2.05    6.64
  -7   0   7    1.10    3.30
  -7   0  -7    1.24    3.61
   4   4   0  714.18   22.02
   4   4   0  720.95   27.57
   4  -4   0  723.80   17.89
  -4  -4   0  742.23   32.02
  -4   4   0  790.38   35.11
   4  -4   0  686.54   26.96
  10   1   1  879.48   34.84
 -10  -1   1  922.90   37.74
 -10  -1   1  854.63   16.95
  10  -1  -1  884.33   33.47
 -10   1   1  828.08   34.45
 -10  -1  -1  945.17   38.62
 -10   1   1  894.70   26.61
  10   1  -1  884.33   35.24
  10  -1   1  902.25   31.14
 -10   1  -1  939.64   25.67
 -10   1  -1  947.04   38.12
   4   4  -1 1743.21   61.88
  -4  -4  -1 1766.64   69.06
   4  -4   1 1780.33   62.38
   4   4  -1 1740.09   46.17
  -4  -4   1 1734.03   67.98
   4   4   1 1821.00   61.79
  -4   4   1 1813.90   72.94
   4  -4  -1 1719.91   60.12
   4  -4  -1 1832.49   49.17
  -4   4  -1 1748.88   72.07
   4   4   1 1768.20   48.54
   0  -3  -7 4688.94  192.84
   0  -3   7 4513.36  159.62
   0   3  -7 4550.57  190.20
   0   3  -7 4874.55  137.67
   0  -3  -7 4817.21  141.21
   0   3   7 4669.62  159.25
  -9   2   2 2625.62   85.30
   9   2  -2 2493.61   90.28
  -9   2  -2 2517.99   83.93
  -9  -2  -2 2691.91  105.53
  -9  -2   2 2687.06   58.12
  -9   2   2 2697.36   95.06
   9   2   2 2522.77   87.22
   9  -2   2 2458.58   73.43
  -9   2  -2 2489.98  101.96
   9  -2  -2 2584.42   85.74
  -9  -2   2 2655.61   99.21
   3   1  -9  477.22   24.33
  -3   1  -9  512.58   23.73
  -3  -1   9  507.72   19.20
  -3   1  -9  518.69   23.11
  -3  -1  -9  519.29   28.58
  -3   1  -9  506.59   20.36
  -3   1   9  501.85   20.17
   3  -1  -9  469.41   27.78
  -3  -1  -9  466.06   17.55
   3   1   9  478.90   16.29
  -3  -1   9  506.50   13.88
   4  -3  -6 1418.31   37.66
   4   3   6 1539.13   44.31
  -4   3  -6 1372.32   57.53
   4  -3  -6 1411.26   54.71
  -4  -3   6 1472.38   50.86
  -4   3   6 1403.78   46.13
   4  -3   6 1503.36   48.67
  -4  -3  -6 1560.29   55.96
   4   3  -6 1464.78   43.56
  -4  -3  -6 1449.47   61.57
   4   3  -6 1421.49   55.59
   4  -3   6 1393.74   25.56
   1  -3  -7  373.14   21.73
   1   3   7  414.75   16.23
   1  -3  -7  404.14   14.03
   1  -3   7  408.97   20.40
   1   3  -7  429.94   22.64
  -1  -3   7  388.82   17.03
  -1  -3  -7  391.75   23.04
  -1   3  -7  387.39   12.97
  -1   3  -7  366.13   22.30
   1   3  -7  379.63   14.58
  -1   3   7  392.72   18.49
  -1  -3  -7  356.00   13.61
   0  -4   4 4679.59  182.01
   0  -4  -4 4994.57  179.76
   0   4  -4 4915.29  202.64
   0  -4  -4 4982.84  176.00
   0   4   4 5100.17  184.64
  -3  -4   3 1068.04   44.23
   3   4   3 1063.62   37.58
  -3   4   3 1111.67   44.87
   3   4   3 1039.68   30.70
  -3  -4  -3 1068.76   41.83
   3  -4   3 1019.10   39.15
   3   4  -3 1058.76   26.97
   3   4  -3 1045.94   42.32
  -3   4  -3 1059.53   47.87
   3  -4  -3 1025.25   35.31
   3  -4  -3  995.52   36.75
  -4   0  -9 1374.39   44.05
   4   0   9 1273.95   35.26
  -4   0  -9 1346.99   56.06
  -4   0   9 1199.85   40.50
   4   0  -9 1335.69   56.38
  -1   4   4 1997.80   77.46
  -1  -4  -4 2202.40   74.56
   1  -4   4 2090.07   78.02
   1  -4  -4 2096.26   69.73
   1   4  -4 2023.71   83.76
   1  -4  -4 2162.32   77.66
   1   4   4 2108.58   75.13
  -1  -4   4 2064.44   78.94
  -1   4  -4 2193.78   88.65
  -1  -4  -4 2054.22   76.98
  -9   0  -5    3.46    7.08
  -9   0   5   -5.87    5.14
   9   0  -5    7.00    6.24
  -9   0   5    9.14    4.02
  -9   0  -5   -0.23    2.94
   9   0   5   -0.95    5.19
  -6   0   8 1531.49   51.32
  -6   0  -8 1745.97   75.49
  -6   0  -8 1564.88   59.22
   6   0  -8 1668.06   65.93
   7  -3  -3   74.11    6.43
  -7  -3   3   49.02   10.25
   7   3   3   81.99    7.59
  -7   3  -3   98.38   12.82
  -7   3   3   75.84    9.49
   7   3  -3   86.37    8.04
   7   3   3   98.77    5.58
   7   3  -3   92.89    7.81
   7  -3   3   83.04    5.28
  -7  -3  -3   93.53   10.92
   7  -3  -3   78.46    7.92
 -10  -1  -2  705.14   32.70
  10  -1  -2  697.59   28.87
 -10  -1   2  711.35   30.59
 -10   1  -2  697.93   31.84
 -10  -1   2  706.24   16.49
  10   1   2  669.55   26.77
 -10   1  -2  673.42   22.21
 -10   1   2  676.37   22.90
 -10   1   2  661.39   27.40
  10   1  -2  672.42   29.20
  10  -1   2  641.86   24.04
 -10   0   3  466.35   22.28
 -10   0  -3  422.10    8.51
 -10   0  -3  461.72   24.32
 -10   0   3  464.90   13.32
  10   0   3  464.72   19.12
  10   0  -3  466.11   22.06
  -4  -4  -2  896.53   40.71
   4  -4  -2 1002.99   34.39
   4  -4  -2  957.44   29.83
  -4  -4   2 1038.27   42.15
  -4   4  -2 1009.76   45.73
   4   4  -2  974.11   36.96
  -4   4   2  961.45   41.32
   4   4   2  991.27   34.36
   4   4   2 1000.61   30.76
   4  -4   2  972.77   36.49
   4   4  -2  946.64   27.75
  -8   1   6  761.98   25.77
  -8   1   6  782.42   22.62
  -8   1  -6  770.55   35.21
   8  -1   6  809.56   24.81
   8   1  -6  787.70   32.86
  -8  -1  -6  779.38   34.44
  -8   1  -6  765.13   26.34
  -8  -1   6  765.55   25.39
  -8  -1   6  790.86   23.45
   8  -1  -6  791.00   34.28
   8   1   6  705.61   13.25
   8   1   6  756.60   28.76
   7  -1   7 1191.06   33.93
   7   1   7 1079.10   38.86
   7   1   7 1086.08   24.30
  -7  -1   7 1148.06   34.61
  -7   1  -7 1134.38   37.78
  -7   1   7 1240.75   39.48
  -7   1  -7 1095.49   46.66
  -7  -1   7 1133.94   34.57
   7   1  -7 1166.03   46.54
  -7   1   7 1117.95   24.37
   7  -1  -7 1179.74   48.44
  -7  -1  -7 1124.11   44.02
   2   3   7 1629.23   52.68
  -2  -3  -7 1697.14   78.02
   2  -3   7 1757.86   59.04
   2   3  -7 1672.33   52.11
   2   3  -7 1736.13   70.57
  -2  -3   7 1622.63   57.88
  -2   3  -7 1726.15   44.76
   2  -3  -7 1813.62   72.70
   2  -3  -7 1840.92   46.09
  -2   3  -7 1834.12   72.55
  -2   3   7 1664.13   59.23
  -2  -3  -7 1752.84   53.54
  -4   2  -8  373.30   18.03
   4   2   8  387.75   12.70
  -4   2   8  354.26   16.78
   4  -2   8  407.54   16.85
  -4   2  -8  351.63   22.07
   4   2  -8  398.60   21.25
  -4  -2  -8  395.40   18.52
   4  -2  -8  334.35   22.17
   4   2  -8  350.40   17.45
  -4  -2  -8  328.36   23.24
  -4  -2   8  347.06   13.82
  -2  -4   4 1145.30   46.33
  -2   4  -4 1181.19   53.12
   2   4  -4 1215.20   49.96
  -2  -4  -4 1147.53   47.00
   2   4   4 1245.19   42.86
   2  -4  -4 1185.69   39.07
   2   4  -4 1129.58   27.11
  -2  -4  -4 1279.33   47.01
   2  -4   4 1256.00   45.88
  -2   4   4 1160.34   46.48
   2  -4  -4 1172.15   45.00
   7   2   6  270.13   14.67
   7  -2  -6  342.03   18.89
  -7   2  -6  274.85   17.78
  -7   2   6  279.06   14.77
   7   2  -6  334.28   15.46
  -7  -2   6  306.89   15.83
   7   2   6  281.50    7.90
  -7  -2  -6  306.11   17.65
   7  -2   6  282.84   10.93
   7   2  -6  313.01   16.51
  -7   2  -6  308.82   19.43
   7  -2  -6  291.80    8.30
   9   2   3 1617.02   56.79
  -9   2  -3 1608.67   66.28
  -9  -2   3 1547.97   37.31
  -9   2  -3 1567.72   56.81
  -9   2   3 1624.23   53.98
   9  -2   3 1590.19   48.51
  -9  -2  -3 1656.27   67.95
   9  -2  -3 1598.49   57.70
  -9  -2   3 1636.45   62.00
  -9   2   3 1562.79   58.09
   9   2  -3 1575.64   58.09
  -8  -3   0   26.70    8.45
   8  -3   0   15.78    4.93
  -8   3   0   32.31    7.56
   8   3   0   15.11    6.61
   8   3   0   32.62    4.90
  -8   3   0   20.83    8.35
   5  -4   0  491.86   14.53
   5   4   0  506.73   16.86
  -5   4   0  545.96   27.81
  -5  -4   0  490.56   26.74
   5   4   0  549.63   24.07
   5  -4   0  543.43   21.46
  -6   2  -7  552.85   24.96
  -6  -2   7  568.73   21.82
   6  -2   7  542.19   16.33
  -6   2   7  556.75   21.68
   6   2  -7  573.16   25.40
  -6   2  -7  545.40   27.77
  -6  -2  -7  573.79   30.72
   6   2  -7  559.28   26.18
   6   2   7  544.82   14.67
   6  -2  -7  574.63   28.39
  -6  -2  -7  575.32   25.21
  -4   1  -9   70.31    8.89
  -4  -1  -9  107.87   12.53
  -4  -1  -9   61.66    7.44
  -4   1   9   89.06    8.26
   4   1   9   76.33    7.18
  -4  -1   9   85.92    5.29
   4   1  -9   76.90   10.93
  -4   1  -9   99.17    8.98
  -4  -1   9   61.53    7.80
   4  -1  -9   77.25   12.21
  -4   1  -9   87.12   10.07
  -8   2  -5  178.55   15.42
   8   2  -5  153.55   12.23
  -8   2   5  178.70   10.90
  -8  -2   5  156.88   11.18
   8  -2  -5  196.54   13.47
   8   2   5  151.72   11.25
  -8   2  -5  136.68   12.51
   8  -2   5  174.09    8.51
   8   2  -5  174.02   10.69
  -8   2   5  150.42    8.77
  -8  -2  -5  204.33   14.03
  -9  -1   5 1187.72   40.27
  -9   1   5 1145.80   36.11
   9  -1  -5 1124.71   46.34
  -9   1  -5 1110.02   32.27
  -9  -1   5 1127.80   31.28
  -9   1  -5 1118.07   50.40
   9   1   5 1183.47   40.84
  -9  -1  -5 1102.66   46.92
   9   1  -5 1145.20   45.51
   9  -1   5 1193.28   36.92
  -9   1   5 1209.70   39.21
   6  -3  -5   42.91    8.44
  -6  -3   5   51.36    9.97
   6   3  -5   47.28    8.17
   6  -3   5   53.94    3.58
  -6   3  -5   51.30    9.21
   6  -3   5   38.30    7.72
  -6   3   5   51.29    8.36
  -6  -3  -5   57.66    9.42
   6  -3  -5   59.94    5.54
   6   3  -5   58.55    6.84
   6   3   5   34.63    6.82
   6   3   5   44.92    5.84
  -6  -1  -8  766.94   39.46
   6   1  -8  744.69   35.08
   6  -1  -8  820.68   38.84
  -6  -1  -8  801.01   33.04
   6   1   8  866.69   22.04
  -6  -1   8  810.85   27.40
  -6   1  -8  757.57   34.60
  -6   1   8  807.49   30.08
  -6  -1   8  852.27   23.25
  -6   1  -8  777.20   29.60
  -6   1  -8  794.70   38.82
   0   0 -10 5973.61  259.41
   0   0  10 5948.96  196.00
   0   0  10 5770.01  130.68
  -8   3   1 4008.94  155.37
   8   3   1 4279.76  146.69
  -8   3  -1 4182.06  168.98
  -8  -3  -1 4171.10  170.46
   8  -3   1 4198.58  122.45
   8   3  -1 4069.89  141.17
   8   3   1 4045.70  104.91
  -8   3  -1 4246.83  168.54
   8  -3  -1 4277.57  133.71
   8   3  -1 4208.16  124.50
  -8  -3   1 3964.25  162.33
 -10  -1   3 1124.00   26.63
 -10   1  -3 1126.73   32.68
 -10   1   3 1100.23   40.57
  10  -1  -3 1091.82   42.96
 -10   1  -3 1085.71   49.14
  10   1  -3 1099.76   42.09
  10   1   3 1155.58   42.14
 -10  -1   3 1218.61   47.52
  10  -1   3 1170.15   38.37
 -10   1   3 1111.14   33.42
 -10  -1  -3 1047.16   48.61
   0  -2  -9    4.89    3.20
   0  -2   9    8.31    4.23
   0   2  -9    5.31    7.47
   0   2  -9   -3.08    5.88
   0   2   9    6.66    5.20
   0  -2  -9   -0.59    8.25
   5  -4  -1 1231.33   42.95
   5   4  -1 1249.70   44.16
   5   4   1 1238.52   40.09
  -5  -4  -1 1342.66   52.66
   5   4  -1 1259.13   38.76
   5  -4   1 1210.32   45.08
  -5   4   1 1219.26   54.15
  -5  -4   1 1217.52   52.55
   5  -4  -1 1342.62   36.67
   5  -4   1 1217.58   26.09
   5   4   1 1292.64   47.23
  -5   4  -1 1257.31   55.52
  -3   3  -7  210.87   16.49
  -3   3  -7  226.24    8.94
  -3  -3  -7  222.75   17.66
  -3  -3  -7  226.91   12.26
   3   3  -7  231.71   16.39
   3   3  -7  219.71   12.45
  -3   3   7  231.55   13.59
   3  -3   7  263.34   13.71
   3   3   7  227.80   10.69
   3  -3  -7  223.25   15.95
  -3  -3   7  246.06   13.63
   3  -3  -7  222.23    8.42
   4   4  -3 2193.69   59.68
   4   4   3 2152.01   75.14
   4  -4   3 2077.32   75.90
   4   4  -3 2128.95   80.17
   4  -4  -3 2107.08   69.15
  -4   4   3 2046.23   84.36
  -4  -4   3 2111.02   83.77
  -4  -4  -3 2115.20   82.20
   4  -4  -3 2068.93   67.92
   4   4   3 2125.50   64.27
  -4   4  -3 2121.99   91.62
   1   0 -10    2.63    7.81
  -1   0 -10    6.28    7.85
  -1   0 -10   -6.52    4.49
   1   0  10    0.64    4.68
  -1   0  10   -3.06    5.25
   1   2   9   67.91    7.19
   1   2  -9  104.52   11.36
  -1   2  -9  107.99    8.67
  -1  -2  -9   70.75   12.86
  -1  -2  -9   69.47    5.75
   1   2  -9   81.79    8.97
  -1   2   9   71.03    7.99
   1  -2   9   89.15    6.66
  -1   2  -9   72.91   10.45
   1  -2  -9   53.50   12.54
   1  -2  -9   78.78    3.33
  -1  -2   9   73.97    6.46
   5  -3   6  302.13   15.96
   5   3   6  326.91   13.38
  -5  -3  -6  305.18   21.68
   5   3  -6  347.40   14.94
  -5  -3  -6  380.30   18.52
   5  -3  -6  349.93   11.33
   5   3  -6  348.17   18.87
  -5   3  -6  296.23   19.14
  -5  -3   6  330.78   16.65
   5  -3   6  327.07    8.41
   5  -3  -6  334.24   19.04
  -5   3   6  273.43   16.74
  -3  -4  -4  373.80   17.97
   3   4  -4  321.53   22.23
   3   4   4  318.85   15.54
  -3  -4  -4  376.71   22.00
   3   4  -4  326.51   11.29
  -3   4  -4  329.29   21.68
  -3  -4   4  316.78   19.44
   3  -4  -4  330.85   14.32
   3  -4   4  299.27   16.81
   3  -4  -4  324.56   15.44
  -3   4   4  320.90   18.52
   7   3   4  238.33    9.98
   7  -3   4  276.68    8.76
   7   3  -4  237.88   13.48
  -7  -3   4  263.29   18.31
   7  -3  -4  239.88   13.96
  -7   3   4  237.05   15.49
   7   3  -4  251.00   12.98
  -7   3  -4  236.36   16.38
   7   3   4  237.16   13.27
   7  -3  -4  253.68    9.88
  -7  -3  -4  254.73   17.95
 -10   0   4 2078.85   56.45
  10   0  -4 1997.80   77.37
 -10   0  -4 2115.48   86.97
  10   0   4 2044.48   67.23
 -10   0  -4 1968.07   38.09
 -10   0   4 2023.03   67.67
  -5   0  -9   -8.53    6.80
   5   0   9    6.01    3.53
  -5   0   9   -3.86    5.16
   5   0  -9   10.45    7.16
  -5   0  -9    3.09    7.25
   0  -4  -5   -1.03    5.99
   0   4  -5    1.93    7.49
   0  -4   5    5.31    6.50
   0   4   5    6.07    5.85
   0  -4  -5   -6.20    6.24
   8   3  -2  462.56   18.89
   8  -3   2  469.94   16.07
  -8   3  -2  448.11   23.53
   8   3   2  422.28   13.26
  -8   3  -2  417.64   25.19
  -8  -3  -2  442.56   25.31
  -8   3   2  406.54   21.81
   8   3  -2  464.65   19.85
  -8  -3   2  453.24   23.07
   8  -3  -2  460.72   19.79
   8  -3  -2  525.54   19.07
   8   3   2  494.20   20.20
  -2   0  10 2187.29   73.70
  -2   0 -10 2411.92   73.28
  -2   0 -10 2261.36  108.82
   2   0  10 2238.28   69.43
   2   0 -10 2379.21   99.50
  -5   4  -2   -0.43    8.89
   5   4  -2   10.31    4.35
  -5  -4   2    9.15    7.73
   5  -4  -2   23.04    5.98
  -5  -4  -2   14.27    7.95
   5  -4  -2   12.65    5.68
   5   4  -2   22.13    7.85
   5   4   2   37.63    7.14
  -5   4   2    4.79    8.54
   5   4   2   14.82    4.90
   5  -4   2   18.74    7.20
   1  -4  -5  793.63   33.36
  -1  -4  -5  805.44   34.04
   1  -4  -5  745.85   28.17
   1   4   5  803.75   32.48
   1   4  -5  781.37   37.47
   1  -4   5  772.94   32.76
  -1   4   5  777.95   32.58
  -1   4  -5  840.37   39.15
  -1  -4  -5  808.74   31.72
  -1  -4   5  801.30   35.45
   2   2  -9  462.88   20.32
  -2  -2   9  437.80   17.36
  -2   2   9  363.87   18.30
   2  -2   9  413.37   15.62
  -2  -2  -9  389.40   15.72
   2   2  -9  412.28   24.07
   2   2   9  434.16   16.45
  -2  -2  -9  415.01   26.70
  -2   2  -9  432.95   22.86
   2  -2  -9  423.19   27.67
  -2   2  -9  437.31   18.69
  -8   0  -7 1180.93   51.17
  -8   0   7 1142.94   32.50
  -8   0   7 1248.12   39.60
   8   0  -7 1171.16   51.50
   8   0   7 1222.97   41.56
  -8   0  -7 1211.95   35.65
  11   0   0   42.21    7.55
 -11   0   0   19.35    3.65
 -11   0   0   -5.09    8.73
   0  -1 -10   -0.52    2.52
   0   1 -10    6.44    6.56
   0   1 -10   -8.75    6.73
   0   1  10   -3.61    4.97
   0  -1  10    4.31    3.89
   0  -1 -10    0.18    7.83
   5  -2  -8   57.28    9.95
  -5  -2  -8   47.15   10.90
  -5  -2  -8   38.11    6.85
  -5   2  -8   33.44    8.52
  -5   2   8   33.08    7.10
  -5   2  -8   34.10    6.42
   5   2   8   38.75    5.16
  -5  -2   8   29.38    7.03
  -5   2  -8   50.50    8.79
   5   2  -8   27.13    9.13
   5   2  -8   44.56    8.10
   9  -2   4 1648.55   48.36
  -9   2  -4 1710.54   71.36
  -9  -2   4 1674.52   44.78
  -9   2   4 1692.23   59.14
   9   2   4 1626.96   57.39
  -9  -2   4 1666.80   67.07
   9   2  -4 1583.09   60.98
  -9   2  -4 1656.84   54.99
  -9  -2  -4 1695.33   69.31
  -9   2   4 1593.66   56.38
   9  -2  -4 1630.90   62.08
 -11   0   1    4.56    3.47
 -11   0  -1    1.17    2.93
 -11   0   1   -2.05    6.70
  11   0   1   -4.21    5.93
  11   0  -1   -4.12    6.29
 -11   0  -1   -3.03    6.74
   1  -1 -10  802.57   42.59
   1   1  10  812.89   28.14
  -1  -1  10  843.99   22.47
   1   1 -10  831.51   43.88
  -1  -1 -10  807.28   22.35
  -1   1 -10  781.29   37.66
  -1   1  10  806.45   29.95
  -1  -1 -10  855.69   43.64
  -1   1 -10  831.87   38.47
   1   1 -10  819.02   37.25
   1  -1  10  831.53   23.75
  10  -2   0  667.60   23.46
 -10   2   0  583.59   23.05
 -10  -2   0  543.76   29.48
  10   2   0  567.33   25.85
 -10   2   0  556.31   28.86
   9   0  -6   -2.75    7.15
  -9   0   6    0.09    5.01
  -9   0  -6   -0.63    3.34
  -9   0  -6    9.24    6.95
   9   0   6   -4.71    5.24
  -9   0   6   -1.56    5.53
  -7   0  -8   13.14    7.16
  -7   0   8   11.12    3.20
   7   0   8    2.29    3.71
  -7   0   8   -3.93    5.30
   7   0  -8   -5.75    7.87
  -2  -4   5 1175.81   46.58
  -2  -4  -5 1185.16   53.22
   2  -4  -5 1171.24   50.34
  -2   4  -5 1234.54   54.50
   2   4  -5 1141.55   27.83
   2   4   5 1167.49   42.31
   2  -4  -5 1160.60   39.11
  -2  -4  -5 1203.12   45.17
   2   4  -5 1233.07   51.82
  -2   4   5 1151.68   47.13
   2  -4   5 1245.08   47.68
   4  -3   7  452.23   19.39
   4   3  -7  411.95   18.92
  -4   3   7  421.63   20.95
   4  -3  -7  417.60   12.98
  -4  -3   7  461.12   19.71
   4  -3  -7  437.35   24.10
   4   3  -7  429.01   23.37
  -4   3  -7  396.18   24.06
  -4  -3  -7  433.72   22.22
   4  -3   7  436.47   10.46
  -4  -3  -7  434.17   26.20
   4   3   7  473.13   16.06
 -10  -2  -1   33.27    9.88
 -10   2   1   48.98   10.14
  10   2  -1   32.00    8.25
 -10   2   1   39.47    7.04
 -10   2  -1   37.64    6.79
 -10  -2   1   34.90    2.89
 -10   2  -1   14.64    9.50
  10   2   1   43.88    8.04
 -10  -2   1   40.14    8.82
  10  -2   1   44.37    6.42
  10  -2  -1   40.32    7.29
 -10   1  -4   70.95    6.97
 -10   1   4   87.34    7.38
 -10   1  -4   71.80   12.49
 -10   1   4   89.76    9.74
 -10  -1  -4   97.34   11.89
 -10  -1   4  110.28    9.29
  10   1   4   77.70    9.12
  10  -1   4   87.70    7.62
 -10  -1   4   90.99    6.49
  10  -1  -4  111.29   10.95
  10   1  -4   90.32   11.14
   5   1  -9   -3.93    7.32
  -5   1   9   -5.51    5.37
  -5  -1  -9    3.95    5.66
  -5  -1  -9   13.46   10.36
  -5  -1   9   -0.37    3.51
  -5   1  -9    0.17    6.70
  -5   1  -9   -2.55    5.96
  -5   1  -9    3.26    6.57
   5   1   9   11.18    3.54
   5  -1  -9   -7.07    8.03
  -5  -1   9    6.37    5.29
  -4  -4  -4  259.00   16.24
   4   4  -4  289.59   16.92
   4  -4  -4  247.39   13.91
   4   4   4  234.21   12.98
  -4   4  -4  246.05   18.83
  -4  -4   4  250.94   17.49
   4   4  -4  264.87   11.55
   4   4   4  257.72   12.40
   4  -4   4  222.97   14.64
  -4   4   4  263.96   17.11
   4  -4  -4  241.64   13.83
  -3   0  10   -5.44    5.40
  -3   0 -10    6.90    4.57
  -3   0 -10   -2.36    7.90
   3   0  10   -0.53    3.99
   3   0 -10   -7.01    7.76
   0   3  -8  -10.43    7.57
   0   3  -8    0.03    4.76
   0  -3   8    4.65    6.45
   0  -3  -8   -9.92    7.50
   0   3   8    0.80    5.38
   0  -3  -8    5.39    4.32
  -8  -3   3 1498.80   60.50
   8  -3  -3 1548.00   58.22
   8  -3  -3 1589.32   45.82
   8   3   3 1509.60   54.54
  -8   3   3 1522.68   57.20
   8   3  -3 1550.29   54.44
   8  -3   3 1534.78   41.17
  -8   3  -3 1645.16   64.61
  -8  -3  -3 1587.86   66.88
   8   3  -3 1568.29   50.07
  -8   3  -3 1525.34   66.26
   8   3   3 1413.45   34.36
  -3  -2   9 1934.50   57.69
  -3   2  -9 1952.07   65.75
   3   2  -9 1935.69   78.81
  -3  -2  -9 1903.45   60.76
  -3   2   9 1850.92   65.47
   3   2   9 1860.35   56.70
   3  -2  -9 1907.83   86.14
  -3   2  -9 1819.56   84.83
   3   2  -9 1881.36   71.13
   3  -2   9 1929.35   63.20
  -3  -2  -9 1854.18   87.47
   2   1 -10  298.12   19.23
   2  -1  10  310.29   10.94
  -2   1  10  304.57   15.27
  -2  -1  10  295.61   10.32
   2  -1 -10  305.45   22.26
  -2  -1 -10  280.50   22.41
  -2   1 -10  290.06   17.91
  -2  -1 -10  264.43   12.56
   2   1  10  309.69   13.80
  -2   1 -10  311.81   18.92
  -2  -1  10  299.37   14.58
 -11   0   2    7.39    6.71
  11   0  -2   18.42    6.79
 -11   0  -2  -20.36    8.20
  11   0   2   -2.08    5.93
   5   4  -3 1414.69   53.06
   5  -4  -3 1374.65   46.63
  -5   4   3 1410.15   59.17
   5  -4   3 1392.38   52.04
  -5  -4  -3 1436.58   58.69
  -5  -4   3 1300.73   58.57
   5   4   3 1339.42   43.75
   5   4  -3 1348.85   40.39
   5  -4  -3 1426.70   46.69
   5   4   3 1462.28   50.43
  -5   4  -3 1473.55   65.15
  -1   3   8  323.63   15.97
  -1  -3   8  309.55   15.08
  -1  -3  -8  291.90   21.47
  -1  -3  -8  271.43   13.41
  -1   3  -8  269.90   11.40
   1   3  -8  302.69   14.44
   1  -3  -8  314.86   20.69
   1  -3  -8  266.01   11.21
   1   3   8  283.23   14.92
   1   3  -8  305.50   20.38
   1  -3   8  316.75   15.80
  -1   3  -8  335.90   20.58
  -6  -4   0  467.45   26.01
   6   4   0  484.99   21.78
   6  -4   0  493.92   21.32
   6   4   0  454.84   17.66
   6  -4   0  463.27   14.85
  -6   4   0  480.04   26.97
   8  -1   7 1542.85   47.95
   8   1  -7 1581.41   64.68
  -8  -1   7 1552.55   47.61
  -8   1  -7 1498.46   64.85
   8   1   7 1440.46   29.66
  -8  -1   7 1543.53   48.88
  -8   1   7 1545.03   52.72
  -8   1   7 1453.23   37.23
  -8   1  -7 1556.80   51.86
   8  -1  -7 1533.76   64.92
  -8  -1  -7 1530.99   61.67
   8   1   7 1528.90   53.52
 -11   1   0 1329.11   40.48
  11  -1   0 1199.61   46.03
 -11   1   0 1255.69   54.00
 -11  -1   0 1307.77   54.22
  11   1   0 1268.81   49.21
 -10   2   2  543.95   24.71
 -10   2  -2  587.73   24.22
  10   2   2  538.43   24.23
 -10  -2   2  519.17   26.66
  10  -2  -2  542.64   23.84
 -10  -2  -2  553.24   30.51
 -10   2   2  536.44   24.82
 -10  -2   2  557.33   13.73
 -10   2  -2  567.70   28.82
  10  -2   2  515.26   19.41
  10   2  -2  479.93   24.90
  -6   4  -1 2709.09  116.41
   6   4  -1 2750.55   96.35
   6  -4  -1 2746.33   95.40
   6   4   1 2801.02   89.74
   6  -4   1 2750.96   95.78
   6  -4   1 2633.73   63.34
   6   4  -1 2773.66   86.10
  -6   4   1 2759.48  111.27
   6  -4  -1 2725.39   81.71
   6   4   1 2824.21   88.43
  -6  -4   1 2719.75  113.07
  -6  -4  -1 2769.43  113.60
  11   1   1 2442.24   91.28
 -11   1  -1 2272.17   98.25
 -11   1   1 2532.23   73.63
 -11   1  -1 2591.02   75.54
 -11  -1  -1 2322.43  102.06
 -11  -1   1 2547.31  101.87
  11   1  -1 2416.02   92.69
 -11   1   1 2405.11  100.39
  11  -1   1 2406.49   84.36
 -11  -1   1 2484.58   51.89
  11  -1  -1 2428.04   89.00
   8  -2  -6  854.71   38.44
  -8  -2  -6  827.49   38.56
   8   2  -6  812.55   34.64
  -8  -2   6  864.09   26.90
   8   2   6  841.19   32.76
  -8   2   6  866.11   26.00
   8  -2   6  870.98   27.12
  -8   2   6  795.59   31.19
  -8   2  -6  835.37   40.12
  -8  -2   6  843.01   34.18
  -8   2  -6  794.37   31.51
  -3   4  -5 1808.36   80.03
   3   4  -5 1893.52   51.59
   3  -4  -5 1918.51   75.47
   3  -4  -5 1854.37   58.95
  -3  -4   5 1910.72   76.20
   3  -4   5 1881.77   70.97
  -3   4   5 1930.47   74.67
   3   4  -5 1882.21   78.15
  -3  -4  -5 1916.11   81.36
  -3  -4  -5 1915.32   73.09
   3   4   5 1980.69   67.01
   9   1  -6   22.94    8.64
  -9  -1   6   26.42    5.28
  -9  -1   6   26.12    7.59
  -9   1   6   29.55    6.00
   9  -1  -6   14.64    9.30
  -9  -1  -6   18.57    8.52
  -9   1  -6   41.40    6.11
   9   1   6   20.77    7.37
  -9   1  -6   29.54    9.41
  -9   1   6   33.32    5.83
   7   2   7 1684.80   59.86
   7  -2  -7 1803.28   75.75
  -7   2  -7 1771.92   63.06
   7  -2   7 1696.07   46.51
   7   2  -7 1787.94   69.45
  -7   2   7 1645.41   58.27
  -7  -2  -7 1695.33   71.44
  -7  -2   7 1741.19   59.33
   7   2  -7 1797.30   68.89
  -7   2  -7 1732.05   75.13
   7  -2  -7 1645.20   34.37
   7   2   7 1723.88   40.23
   6   3   6 2329.88   79.17
   6  -3  -6 2374.87   95.66
  -6   3   6 2310.81   86.52
  -6  -3  -6 2390.84   94.83
   6  -3   6 2444.27   83.19
  -6  -3   6 2407.84   86.12
  -6   3  -6 2344.43   95.69
   6   3  -6 2591.88   90.29
   6  -3  -6 2387.46   61.63
   6   3  -6 2467.49   92.16
   6  -3   6 2325.41   52.57
   6   3   6 2360.41   65.40
  -7  -3  -5   37.43    9.17
   7   3  -5   41.88    7.03
  -7  -3   5   44.60    8.03
   7   3  -5   35.58    8.83
   7  -3   5   36.16    4.05
  -7   3   5   24.88    7.95
   7  -3  -5   45.10    8.30
  -7   3  -5   52.72    9.02
   7   3   5   43.56    7.07
   7   3   5   14.44    4.57
   7  -3  -5   30.09    5.67
  -7  -1   8 1204.45   39.97
  -7  -1  -8 1202.95   49.09
  -7  -1  -8 1167.60   60.01
  -7  -1   8 1205.77   34.78
   7  -1  -8 1208.10   52.87
  -7   1   8 1226.59   43.30
   7   1   8 1183.51   29.32
  -7   1  -8 1235.50   51.45
   7   1  -8 1178.14   51.31
  -7   1  -8 1197.06   44.32
   7  -1   8 1192.96   38.09
 -10   0   5  144.14   12.30
 -10   0   5  175.21    8.69
 -10   0  -5  153.53    5.79
 -10   0  -5  152.48   15.41
  10   0  -5  194.48   14.00
  10   0   5  161.77   11.52
  -2  -3  -8 1408.37   43.55
   2   3  -8 1440.57   62.56
  -2   3   8 1324.84   49.98
   2  -3  -8 1443.55   64.32
   2   3  -8 1420.91   45.52
  -2  -3  -8 1413.91   65.02
   2  -3   8 1384.64   49.20
   2   3   8 1345.80   48.10
  -2  -3   8 1321.00   48.65
  -2   3  -8 1385.34   61.89
   2  -3  -8 1373.95   34.66
  -2   3  -8 1472.78   42.30
  -6   0  -9 1461.17   64.56
   6   0   9 1625.57   44.48
   6   0  -9 1462.62   67.98
  -6   0   9 1564.95   52.96
  -6   0  -9 1465.48   67.50
  -3   1 -10 1556.50   61.63
   3  -1 -10 1515.21   69.58
  -3  -1  10 1452.34   36.92
   3   1  10 1594.45   47.30
  -3   1 -10 1547.48   64.28
  -3  -1 -10 1515.49   50.51
   3   1 -10 1523.85   64.80
  -3   1  10 1556.02   54.06
  -3  -1  10 1525.01   51.88
  -3   1 -10 1514.97   54.63
  -3  -1 -10 1553.43   71.36
  -6   4   2  373.89   23.77
  -6  -4   2  372.90   23.83
  -6  -4  -2  418.34   22.43
   6   4  -2  407.25   15.51
   6  -4  -2  372.26   17.10
   6   4  -2  379.45   18.41
   6  -4  -2  384.76   17.08
   6   4   2  399.26   17.13
   6   4   2  396.83   16.90
  -6   4  -2  403.66   25.84
   6  -4   2  389.60   18.15
 -11  -1   2  610.40   29.42
 -11   1  -2  572.58   20.78
 -11   1  -2  589.15   32.20
  11  -1  -2  614.12   28.18
  11   1  -2  600.80   28.67
 -11  -1   2  611.28   15.79
  11   1   2  664.83   27.67
  11  -1   2  612.36   27.62
 -11   1   2  598.10   31.36
 -11  -1  -2  621.93   31.84
 -11   1   2  631.59   20.57
 -11   0   3    2.74    3.49
  11   0   3    3.39    6.12
  11   0  -3   -0.47    7.31
 -11   0   3   -0.19    5.94
 -11   0  -3    7.15    7.89
  -9  -3   0  110.75   12.58
  -9   3   0  117.26   11.95
   9  -3   0  107.68    9.70
  -9   3   0   91.74   11.99
   9   3   0  119.98    7.73
   9   3   0  126.67   11.08
  -4   0 -10  125.83    9.98
   4   0  10  141.35    9.43
  -4   0 -10  140.11   14.47
   4   0 -10  144.05   14.58
   0   4   6 1284.07   50.95
   0  -4  -6 1320.72   56.90
   0   4  -6 1372.33   62.33
   0  -4   6 1418.28   54.14
   0  -4  -6 1405.65   47.18
   4   2  -9  362.28   19.85
  -4  -2  -9  284.08   23.65
  -4  -2  -9  312.08   15.65
  -4   2  -9  349.08   17.35
   4  -2   9  374.31   14.90
  -4   2  -9  345.10   21.27
   4  -2  -9  313.97   24.34
  -4  -2   9  349.98   13.36
   4   2   9  348.91   13.00
  -4   2   9  345.51   18.08
   4   2  -9  299.66   22.57
  -9  -2   5 1247.56   52.38
  -9   2  -5 1228.58   44.40
   9   2   5 1255.99   48.20
   9  -2  -5 1399.44   54.74
  -9   2   5 1269.97   45.19
  -9  -2  -5 1260.30   58.98
   9   2  -5 1291.23   50.92
  -9  -2   5 1316.76   36.91
   9  -2   5 1313.89   37.83
  -9   2   5 1347.33   46.81
  -9   2  -5 1258.22   58.13
   5   3   7  318.74   12.38
  -5  -3  -7  301.58   20.34
   5  -3   7  296.09   16.27
  -5   3  -7  342.53   19.95
   5  -3   7  306.92    8.98
  -5   3   7  348.46   18.20
   5  -3  -7  309.94   20.34
  -5  -3  -7  337.72   21.90
   5  -3  -7  300.82   10.57
  -5  -3   7  323.17   16.13
   5   3  -7  322.76   18.89
   5   3  -7  309.29   19.57
  -6   2   8    0.94    5.79
   6   2  -8   17.95    8.56
  -6  -2  -8   -7.26    6.06
   6   2   8    2.27    3.84
  -6   2  -8   -5.23    8.00
  -6  -2   8    3.63    4.65
  -6   2  -8    6.47    6.57
   6  -2  -8   -1.70    8.51
   6  -2   8    3.17    4.70
  -6  -2  -8    4.31    9.22
   6   2  -8   14.51    7.73
  -9   3   1  334.95   19.28
   9  -3   1  316.18   13.10
   9   3   1  316.26   10.96
  -9  -3   1  285.53   20.37
  -9  -3  -1  324.81   21.66
   9   3   1  345.56   19.47
   9   3  -1  306.58   16.55
  -9   3  -1  302.09   19.50
   9   3  -1  306.74   12.51
  -9   3  -1  306.51   20.40
  -9   3   1  333.59   18.94
   9  -3  -1  305.38   14.20
  10  -2  -3    2.48    6.39
  10   2  -3   -5.35    6.33
  10  -2   3    7.71    5.47
 -10  -2   3   -3.12    3.41
  10   2   3   10.54    6.22
 -10   2  -3   11.01    8.36
 -10   2   3    3.07    7.50
 -10  -2  -3    1.06    7.67
 -10   2   3    7.66    5.45
 -10   2  -3   -0.72    5.12
 -10  -2   3   10.01    7.05
  -1  -4  -6 1385.63   59.05
  -1   4   6 1411.10   52.79
   1   4  -6 1268.83   31.48
   1  -4  -6 1408.79   48.96
   1  -4  -6 1389.40   57.55
  -1   4  -6 1417.25   63.60
   1  -4   6 1419.84   55.39
   1   4  -6 1386.64   61.31
  -1  -4   6 1475.54   56.35
   1   4   6 1379.43   50.06
  -1  -4  -6 1374.96   48.67
  -8   3  -4 1833.02   73.47
   8  -3  -4 1848.59   55.71
  -8   3  -4 1853.63   82.36
   8  -3   4 1984.82   50.56
   8   3   4 1829.31   66.36
  -8  -3   4 1812.73   72.59
  -8  -3  -4 1866.49   80.45
   8   3  -4 1841.03   68.04
   8   3   4 1771.26   42.47
   8  -3  -4 1921.58   74.15
   8   3  -4 1728.45   64.53
  -8   3   4 1862.04   68.92
  -5   4  -4   84.59   13.44
   5  -4   4  111.41   11.42
  -5   4   4  111.75   12.61
   5   4  -4   92.11    8.50
   5  -4  -4  131.80    8.50
  -5  -4  -4   91.87   11.94
   5   4   4  109.46   10.14
   5  -4  -4  118.06    9.16
   5   4   4   91.25    8.76
  -5  -4   4   84.07   12.63
   5   4  -4  112.46   11.12
  -3   3   8  270.20   16.63
   3   3   8  283.52   13.18
   3  -3  -8  290.59   20.81
   3  -3  -8  285.16    9.92
   3   3  -8  213.84   20.24
   3  -3   8  298.83   15.40
   3   3  -8  288.48   15.59
  -3  -3   8  277.83   15.26
  -3   3  -8  259.39   12.46
  -3   3  -8  292.23   19.66
  -3  -3  -8  307.29   21.18
  -3  -3  -8  263.82   13.75
 -10  -1  -5 1080.60   51.98
 -10   1   5 1094.66   40.18
  10   1  -5 1073.25   47.38
 -10   1   5 1164.07   41.66
 -10   1  -5 1167.75   53.36
 -10  -1   5 1208.38   35.01
 -10  -1   5 1131.51   41.03
  10   1   5 1201.89   44.65
  10  -1  -5 1063.68   48.20
  10  -1   5 1110.63   37.42
 -10   1  -5 1112.97   34.42
   4  -4  -5 1255.00   49.72
  -4  -4  -5 1311.90   55.73
   4   4  -5 1221.43   52.02
  -4  -4   5 1297.94   54.14
  -4  -4  -5 1258.05   51.40
   4   4  -5 1207.64   35.52
   4  -4   5 1295.12   49.61
  -4   4   5 1207.45   50.02
   4  -4  -5 1244.91   41.51
   4   4   5 1184.91   41.65
  -4   4  -5 1280.67   58.02
  -6  -1   9  339.80   15.25
  -6   1  -9  329.52   19.25
   6   1  -9  332.13   20.73
  -6   1   9  305.24   16.09
  -6  -1   9  292.98   10.61
  -6  -1  -9  285.47   21.50
  -6   1  -9  298.33   19.80
  -6  -1  -9  310.38   17.49
  -6   1  -9  289.76   18.30
   6   1   9  289.71   11.73
   6  -1  -9  282.78   22.12
  -2  -4  -6 1200.15   52.46
   2  -4  -6 1233.38   50.87
   2   4   6 1204.01   43.83
  -2   4   6 1191.45   47.79
   2  -4   6 1220.57   48.87
  -2   4  -6 1160.41   53.99
  -2  -4  -6 1230.87   46.03
   2   4  -6 1152.09   30.61
   2   4  -6 1230.50   55.59
   2  -4  -6 1158.69   37.79
  -2  -4   6 1220.26   49.25
  -9   3  -2  164.61   13.79
   9  -3   2  183.08   10.23
   9   3   2  171.07   12.35
  -9  -3   2  182.35   15.42
  -9   3   2  200.54   13.39
  -9   3   2  181.44   13.64
   9   3  -2  185.03   12.22
  -9   3  -2  158.45   16.24
   9  -3  -2  182.61   11.67
   9   3  -2  184.87   10.90
  -9  -3  -2  136.61   16.11
   6   4   3 2847.92   94.17
  -6   4   3 2823.56  117.93
   6   4   3 2736.94   93.94
  -6  -4   3 2778.01  115.29
  -6  -4  -3 2781.63  115.35
   6  -4  -3 2856.86   96.49
  -6   4  -3 2858.00  126.27
   6   4  -3 2832.66   94.44
   6  -4  -3 2814.91   96.55
   6  -4   3 2905.01  104.41
   6   4  -3 2752.69  106.01
 -11   1   3  821.43   29.55
  11  -1  -3  810.46   36.52
 -11   1  -3  870.98   41.89
  11   1   3  832.32   34.30
 -11  -1  -3  840.75   40.92
  11  -1   3  820.63   30.65
 -11   1   3  852.33   34.68
 -11  -1   3  791.12   35.24
  11   1  -3  811.87   37.48
 -11   1  -3  814.76   25.84
 -11  -1   3  849.93   22.57
  -4   1 -10  293.92   17.90
  -4  -1 -10  285.84   13.97
  -4  -1 -10  316.42   23.71
  -4   1 -10  306.50   19.91
   4   1 -10  314.35   19.39
   4   1  10  302.17   12.34
  -4   1 -10  289.72   16.26
  -4  -1  10  296.86   14.89
   4  -1 -10  322.57   21.75
  -4   1  10  312.79   16.56
  -4  -1  10  309.77   10.26
  -9   0   7   -1.52    4.60
   9   0   7    5.86    5.34
  -9   0  -7   -6.43    4.06
   9   0  -7   16.19    8.19
  -9   0   7    3.22    4.76
  -9   0  -7    1.35    7.44
  -8   0   8 2005.03   53.71
  -8   0  -8 2031.11   86.79
   8   0   8 2228.50   74.43
  -8   0   8 2192.43   72.00
   8   0  -8 2043.97   88.47
   0   2  10  477.25   20.58
   0  -2 -10  497.85   31.63
   0   2 -10  500.43   23.29
   0   2 -10  437.07   27.58
   0  -2  10  481.06   18.12
  -7  -4   0  693.27   33.27
  -7   4   0  665.17   34.62
   7   4   0  662.15   24.92
   7  -4   0  612.56   25.82
   7   4   0  605.74   25.78
   7  -4   0  663.26   20.73
   1   2 -10 1959.54   78.07
  -1   2 -10 1774.12   83.35
  -1   2 -10 1983.42   75.55
   1  -2 -10 1985.11   94.22
  -1  -2  10 2012.13   61.09
  -1  -2 -10 1897.23   53.49
   1   2 -10 1948.53   86.42
  -1   2  10 2067.98   70.42
   1  -2  10 2121.89   64.37
  -1  -2 -10 1895.69   92.76
   1   2  10 2003.94   70.47
 -11   0   4    6.59    4.82
  11   0   4   12.20    6.43
 -11   0  -4   -4.25    8.64
  11   0  -4    8.74    7.71
 -11   0   4    3.70    5.90
   0   0  11   -6.25    5.73
   0   0 -11    7.45    9.32
   0   0  11    1.33    2.77
   7   4  -1  390.53   16.75
   7   4  -1  380.98   16.85
  -7   4   1  344.28   23.47
   7  -4   1  423.85   22.08
  -7   4  -1  404.57   24.85
  -7  -4  -1  380.13   23.61
   7   4   1  357.53   15.11
   7   4   1  377.89   16.95
   7  -4  -1  368.97   16.35
   7  -4  -1  361.01   19.57
  -7  -4   1  368.85   23.75
  -5   0  10    5.08    5.53
  -5   0 -10    5.47    5.89
   5   0 -10   12.48    8.86
   5   0  10    3.40    4.08
  -5   0 -10   -7.35    8.43
   4  -3  -8 2555.50   61.24
   4  -3  -8 2835.34  122.01
  -4   3  -8 2739.20   81.33
  -4  -3   8 2803.96   98.28
   4   3   8 2888.22   88.31
  -4   3   8 2673.19  102.24
   4   3  -8 2732.35   99.62
   4  -3   8 2711.88   97.34
  -4  -3  -8 2806.11  128.23
   4   3  -8 2738.30  117.63
  -4  -3  -8 2695.19   98.82
  -4   3  -8 2731.50  117.97
   3  -4  -6  224.69   10.84
  -3  -4  -6  198.05   16.65
   3  -4   6  175.04   14.63
  -3  -4  -6  208.14   14.05
   3   4  -6  218.91   16.91
  -3  -4   6  229.03   15.75
   3   4  -6  199.24   10.21
   3   4   6  199.84   13.18
  -3   4  -6  190.23   17.30
  -3   4   6  255.59   15.98
   3  -4  -6  162.59   15.09
  10   2   4   48.56    9.23
 -10   2  -4   92.37   12.14
 -10  -2  -4   71.81   11.89
  10  -2   4   53.94    7.77
 -10   2   4   67.16    8.00
  10   2  -4   45.84   10.09
  10  -2  -4   73.28   10.29
 -10  -2   4   46.80    9.34
 -10  -2   4   56.02    4.82
 -10   2  -4   55.61    7.38
 -10   2   4   48.76    7.76
   0  -5   0   10.79    6.90
   0   5   0    2.25    8.57
   0   5   0   -0.17    2.44
   1   0  11    1.90    5.54
   1   0  11    2.73    3.16
  -1   0  11   -2.48    5.73
  -1   0 -11   13.51    9.10
   1   0 -11    0.60    8.74
  -5   2  -9 4645.84  170.89
  -5  -2   9 4287.14  138.83
  -5  -2  -9 4211.22  205.25
   5   2   9 4649.97  136.40
  -5  -2  -9 4353.32  170.47
  -5   2   9 4423.80  163.25
   5   2  -9 4282.16  189.93
  -5   2  -9 4399.64  185.62
   5   2  -9 4488.70  192.23
   5  -2  -9 4509.81  205.30
  -5   2  -9 4429.78  183.90
   7   3   6  183.61    8.59
   7   3   6  164.76   12.48
  -7  -3   6  161.14   12.90
   7  -3  -6  176.38   14.57
   7  -3  -6  176.09    8.79
   7   3  -6  173.41   12.12
   7   3  -6  198.90   16.80
   7  -3   6  186.66    7.43
   7  -3   6  129.84    9.03
  -7   3  -6  183.51   13.95
  -7   3   6  173.39   13.71
  -7  -3  -6  166.93   15.13
  10   0   6 1386.85   50.07
 -10   0  -6 1314.29   32.06
 -10   0   6 1325.84   43.98
  10   0  -6 1456.43   61.29
 -10   0   6 1368.81   43.90
 -10   0  -6 1352.18   62.05
   1   5   0  637.72   16.27
   1  -5   0  684.34   32.36
  -1  -5   0  758.36   34.93
  -1   5   0  656.54   13.40
  -1   5   0  779.01   37.20
   1   5   0  734.96   35.64
  -9   3  -3  124.08   16.16
  -9   3  -3  169.58   13.32
   9   3   3  138.86   11.94
   9   3  -3  127.21   11.38
  -9  -3   3  151.15   13.64
   9  -3  -3  146.81   13.62
   9   3  -3  131.36   11.91
  -9   3   3  157.16   15.18
   9  -3  -3  126.55    8.93
  -9  -3  -3  145.70   15.58
   9  -3   3  163.78    9.16
   0  -5  -1  240.71   17.62
   0   5   1  213.15   19.13
   0  -5   1  264.37   17.16
   0   5   1  252.30    8.58
   0   5  -1  280.75   20.38
   2  -2 -10   69.75   12.93
   2   2 -10   83.03   10.16
   2   2  10   84.55    9.41
  -2   2 -10   52.22   11.43
   2  -2  10   85.28    7.17
  -2  -2 -10   54.99   14.31
  -2  -2  10  101.12    7.27
   2   2 -10   56.07   12.29
  -2   2  10   72.72    9.30
  -2   2 -10   79.40    9.24
  -2  -2 -10   49.65    7.09
   7   0   9   -5.96    4.46
  -7   0   9   -2.20    5.81
   7   0  -9    8.81    8.98
  -7   0  -9   -6.55    7.14
  -7   0  -9   -8.14    8.91
   1   5   1 3661.60  154.20
  -1   5   1 3640.28  158.04
   1   5  -1 3526.02   80.11
  -1  -5  -1 3528.95  149.56
   1   5  -1 3834.85  163.32
  -1  -5   1 3534.01  152.64
   1  -5   1 3551.00  145.56
   1   5   1 3545.98   92.20
   1  -5  -1 3529.32  106.08
  -1   5  -1 3722.77  163.05
   1  -5  -1 3661.07  146.45
   8   2  -7    6.45    7.59
  -8   2   7   10.76    6.00
   8  -2   7    6.59    4.74
  -8  -2   7    1.76    4.58
  -8  -2   7   -5.06    5.29
  -8   2  -7   -5.01    7.95
   8  -2  -7   -4.29    9.70
  -8   2  -7    0.77    6.04
   8   2   7    0.15    2.89
  -8  -2  -7    2.35    6.95
   8  -2  -7   -1.37    2.83
   8   2   7   10.65    6.28
   9   1   7 1629.18   61.73
  -9  -1   7 1683.37   52.94
  -9   1   7 1673.89   57.37
  -9   1  -7 1723.38   74.41
   9  -1  -7 1661.12   73.20
  -9   1  -7 1714.47   58.86
  -9  -1  -7 1592.63   71.17
   9  -1   7 1656.14   54.01
   9   1  -7 1550.95   69.98
  -9  -1   7 1682.08   57.17
  -9   1   7 1678.24   47.37
  11  -2   0 1798.88   62.54
 -11   2   0 1651.39   71.35
  11   2   0 1613.25   66.36
 -11  -2   0 1724.99   76.21
 -11   2   0 1660.40   58.73
   6  -3   7  487.99   22.74
   6  -3  -7  445.77   13.87
  -6  -3   7  490.99   26.03
   6   3  -7  487.40   21.84
  -6   3   7  521.39   23.33
   6   3  -7  431.67   25.20
  -6  -3  -7  453.18   24.26
   6  -3   7  482.28   13.64
  -6  -3  -7  490.02   31.81
  -6   3  -7  437.84   25.79
   6  -3  -7  474.81   27.09
   6   3   7  518.90   18.41
  -8  -3  -5 1646.39   69.67
   8  -3   5 1555.77   40.84
  -8   3   5 1618.43   62.78
  -8   3  -5 1548.76   70.50
  -8  -3   5 1481.38   66.35
   8   3   5 1567.80   58.67
   8   3  -5 1626.92   59.30
  -8   3  -5 1501.33   72.64
   8  -3  -5 1521.97   62.72
   8   3  -5 1560.51   60.78
   8  -3  -5 1631.81   47.52
   8   1  -8  327.34   22.12
   8  -1   8  303.40   14.59
  -8  -1  -8  350.19   24.71
  -8   1   8  349.87   16.78
   8   1   8  300.63   16.85
  -8  -1   8  327.09   14.37
  -8  -1   8  314.45   15.21
   8   1   8  310.59    9.85
  -8   1  -8  312.23   15.27
   8  -1  -8  358.38   22.92
  -8   1  -8  289.49   21.03
  12   0   0 1183.55   47.03
 -12   0   0 1155.27   52.92
   7   4  -2 1449.57   47.93
   7   4   2 1357.68   42.97
   7  -4  -2 1417.74   49.08
   7  -4   2 1395.08   53.10
  -7   4   2 1381.24   61.21
   7  -4   2 1318.32   33.97
   7   4  -2 1405.13   50.92
  -7  -4   2 1385.15   61.58
  -7   4  -2 1489.45   67.58
  -7  -4  -2 1434.28   63.54
   7  -4  -2 1397.87   50.10
   7   4   2 1380.03   48.98
  -2   0 -11 2821.20  130.72
  -2   0 -11 2757.18   90.68
   2   0 -11 2684.47  128.93
  -2   0  11 2861.15   99.60
   2   0  11 2802.71   91.28
   5   4  -5  216.60   11.32
   5  -4   5  243.95   16.35
   5   4  -5  235.35   16.74
  -5  -4   5  227.15   16.58
   5   4   5  250.89   13.75
  -5   4   5  269.29   17.65
  -5  -4  -5  239.69   16.45
   5  -4  -5  218.55   13.09
   5   4   5  260.21   14.18
   5  -4  -5  244.90   17.44
  -5   4  -5  229.66   19.71
   0   3   9 1946.85   69.69
   0  -3   9 1962.63   70.75
   0  -3  -9 1997.99   92.86
   0   3  -9 2013.06   90.93
   0  -3  -9 1972.01   55.57
   0   3  -9 2029.32   65.47
  11   2   1  156.57   12.44
 -11  -2   1  124.41    4.44
  11  -2   1  121.32    9.98
 -11   2   1  139.93   10.48
 -11   2  -1  138.42   14.45
 -11  -2   1  161.11   13.85
 -11  -2  -1  141.33   15.76
 -11   2   1  157.92   15.63
  11  -2  -1  122.40   10.77
 -11   2  -1  104.68    9.93
  11   2  -1   83.52   12.33
  -6   4   4  406.55   23.10
   6   4  -4  335.83   17.49
   6  -4  -4  390.83   16.07
   6   4   4  341.03   17.69
  -6   4  -4  415.80   24.15
   6   4  -4  418.32   20.58
  -6  -4  -4  385.34   23.72
   6  -4   4  389.72   20.42
  -6  -4   4  354.15   22.89
   6   4   4  355.12   17.49
   6  -4  -4  373.61   18.96
 -12   0  -1 2987.08  130.89
  12   0  -1 2851.22  114.61
 -12   0   1 2822.91  117.92
  12   0   1 2897.87  112.46
 -12   0   1 2940.56   79.49
 -11   1   4    9.81    6.76
 -11   1   4   17.29    8.71
  11  -1   4   12.91    6.71
 -11   1  -4   35.92    5.22
 -11   1  -4   35.23    9.71
  11   1  -4   55.91    9.05
  11  -1  -4   26.68    8.60
 -11  -1   4    9.40    5.22
  11   1   4   24.29    7.04
 -11  -1   4   11.89    7.47
 -11  -1  -4   50.31    9.94
   2   5   0  331.34   25.86
   2   5   0  320.22   10.68
   2  -5   0  306.34   20.04
  -2  -5   0  360.27   22.34
  -2   5   0  337.91   23.68
  -9  -2   6 4227.08  129.26
  -9  -2  -6 4124.86  178.54
  -9  -2   6 4136.24  152.37
  -9   2  -6 3907.45  151.05
  -9   2  -6 4038.27  184.23
   9   2   6 3989.14  153.43
  -9   2   6 4027.64  127.92
   9  -2   6 4063.87  130.01
  -9   2   6 3807.57  146.36
   9   2  -6 4062.76  164.65
   9  -2  -6 4044.29  169.32
  -1   3  -9   83.54   15.31
   1  -3  -9  110.13    6.67
   1  -3   9  140.26   11.04
   1   3  -9  115.67   11.15
   1   3  -9  137.31   15.46
  -1  -3   9  145.88   10.11
  -1  -3  -9  134.48    9.54
   1   3   9  156.89   10.78
   1  -3  -9  139.94   15.32
  -1   3  -9  138.95   10.18
  -1   3   9  142.98   10.53
  -1  -3  -9  152.75   16.02
   7  -2   8 1937.90   57.51
  -7  -2  -8 1814.51   90.22
  -7  -2  -8 1795.56   72.87
  -7   2  -8 1809.30   81.86
  -7  -2   8 1839.75   61.33
  -7   2  -8 1906.26   78.02
   7   2   8 1848.08   48.04
   7   2  -8 1798.52   75.71
   7  -2  -8 1904.20   83.64
  -7   2   8 1856.25   67.92
   0  -5  -2   -4.98    7.23
   0  -5   2    1.52    7.71
   0   5   2   -0.18    7.94
   0  -5  -2    7.53    5.86
   0   5  -2    7.71    8.26
   0   1 -11 1411.51   65.32
   0   1 -11 1393.33   64.32
   0  -1  11 1438.36   40.03
   0  -1 -11 1451.07   73.18
   0   1  11 1467.23   52.33
   2  -5  -1   29.96    8.47
   2   5   1   27.68   10.26
  -2  -5   1   52.15   10.17
   2   5  -1   56.96   10.26
   2   5   1   47.67    5.12
   2  -5  -1   34.98    5.72
   2   5  -1   30.54    4.35
   2  -5   1   39.94    9.37
  -2  -5  -1   30.57    9.92
  -2   5   1   68.27   10.95
  -2   5  -1   33.95   11.64
   5  -1 -10  390.98   25.88
  -5  -1  10  349.57   11.50
  -5   1  10  358.13   18.31
  -5  -1 -10  335.16   17.38
   5   1  10  391.20   13.93
  -5  -1  10  332.32   17.09
  -5  -1 -10  372.31   26.18
  -5   1 -10  382.80   21.76
  -5   1 -10  370.16   20.29
  -5   1 -10  377.94   23.48
   5   1 -10  276.22   22.64
   1   5  -2  250.02   19.16
   1   5   2  217.29   16.55
   1  -5  -2  245.86   12.96
  -1  -5  -2  182.63   16.81
   1  -5  -2  223.05   15.23
  -1  -5   2  200.32   17.22
  -1   5   2  204.70   18.44
   1   5   2  222.85   10.14
   1  -5   2  231.06   16.73
  -1   5  -2  257.13   21.11
   1  -1  11 1819.23   50.65
  -1   1  11 1772.04   64.54
  -1   1 -11 1903.11   81.95
  -1  -1  11 1731.33   46.81
  -1   1 -11 1761.26   78.88
   1   1  11 1820.90   60.91
  -1  -1  11 1765.30   63.73
   1  -1 -11 1772.38   88.05
   1   1 -11 1916.18   83.17
  -1  -1 -11 1747.86   47.32
  -1  -1 -11 1678.04   84.73
   0  -4  -7   10.60    5.51
   0   4  -7   20.42    9.24
   0   4   7    3.84    6.79
   0  -4   7   -5.79    7.17
   0  -4  -7    3.15    8.04
  10  -1  -6   63.17    9.98
 -10   1   6   37.70    7.20
  10  -1   6   53.44    8.17
 -10   1  -6   36.25   10.89
 -10   1  -6   42.80    6.54
 -10  -1   6   48.10    6.98
 -10  -1   6   32.09    5.69
 -10  -1  -6   47.95   10.33
 -10   1   6   33.53    7.17
  10   1  -6   33.02    9.60
  10   1   6   37.73    7.90
  -3  -2 -10 1320.03   42.02
  -3   2 -10 1353.88   57.78
   3  -2 -10 1446.50   69.27
   3  -2  10 1347.63   43.63
   3   2 -10 1344.57   56.47
  -3   2  10 1333.54   50.11
   3   2  10 1388.57   44.43
  -3  -2  10 1359.40   44.37
   3   2 -10 1375.51   61.61
  -3   2 -10 1301.17   59.82
  -3  -2 -10 1371.75   69.16
   4  -4  -6  251.45   11.93
  -4  -4  -6  259.82   20.74
  -4   4  -6  279.92   21.21
   4   4  -6  275.19   13.38
   4  -4   6  252.24   16.98
   4   4   6  257.15   16.44
  -4  -4   6  273.90   17.88
   4   4  -6  271.00   18.46
  -4  -4  -6  259.65   17.43
  -4   4   6  260.25   18.21
   4  -4  -6  215.53   17.39
   1   4  -7  131.09    7.33
  -1  -4   7  181.34   15.20
  -1   4   7  176.56   13.15
   1  -4  -7  175.22    9.86
  -1   4  -7  132.69   16.68
   1  -4  -7  160.88   14.83
   1   4   7  131.90   11.92
  -1  -4  -7  170.68   15.32
  -1  -4  -7  148.88   10.90
   1  -4   7  160.66   12.61
   1   4  -7  173.78   16.36
  11  -2  -2 1036.80   42.09
  11   2   2 1084.55   45.32
  11  -2   2 1051.74   39.94
 -11   2   2 1166.03   45.80
  11   2  -2 1057.17   44.26
 -11   2  -2 1088.71   39.94
 -11  -2  -2 1054.12   52.34
 -11  -2   2 1050.25   24.41
 -11   2  -2 1103.16   53.54
 -11   2   2 1167.00   41.92
 -11  -2   2 1091.30   50.74
  -7  -1  -9  126.95   11.42
  -7   1   9   77.21    9.82
   7   1  -9   89.59   13.44
  -7  -1   9   95.91    8.72
  -7  -1   9   91.20    7.06
   7  -1  -9  140.04   14.37
   7   1   9   84.77    6.68
  -7   1  -9  128.24   12.59
  -7   1  -9  130.77    9.88
  -7  -1  -9  132.53   15.37
 -12   0   2 1595.17   43.88
 -12   0   2 1392.66   60.21
 -12   0  -2 1455.38   69.92
  12   0  -2 1454.17   61.84
  12   0   2 1569.42   58.92
  -2  -3  -9 1897.02   61.52
   2  -3   9 1794.10   63.24
  -2   3  -9 1772.86   81.20
   2   3   9 1771.10   60.20
  -2   3  -9 1755.02   58.36
   2  -3  -9 1745.19   83.16
   2  -3  -9 1609.99   41.47
  -2  -3   9 1823.26   63.70
  -2  -3  -9 1688.25   84.27
   2   3  -9 1774.27   82.92
  -2   3   9 1804.55   65.45
   2   3  -9 1766.17   66.36
  -3   0 -11    8.95    9.08
   3   0 -11   -6.61    8.17
  -3   0  11    6.90    5.84
  -3   0 -11   -2.37    4.90
   3   0  11    0.22    4.81
 -12   1   0  377.55   22.96
  12   1   0  388.33   21.70
  12  -1   0  360.05   19.64
 -12   1   0  355.44   16.78
 -12  -1   0  418.70   24.71
  -7  -4  -3  283.30   19.99
   7   4   3  322.82   14.67
   7   4   3  328.89   15.40
  -7  -4   3  278.61   21.39
   7  -4   3  289.00   17.04
  -7   4   3  295.36   21.14
   7   4  -3  263.09   14.77
  -7   4  -3  289.29   20.87
   7  -4  -3  277.44   17.34
   7  -4  -3  318.77   14.67
   7   4  -3  302.29   17.19
  -2   5   2  313.81   23.01
   2  -5  -2  345.85   18.81
  -2  -5   2  339.36   21.83
   2  -5  -2  331.94   15.48
   2  -5   2  325.32   20.37
  -2   5  -2  303.72   25.70
   2   5   2  297.11   20.38
   2   5   2  329.44   11.36
   2   5  -2  359.35   22.74
   2   5  -2  296.80    9.81
  -2  -5  -2  347.13   21.30
  -2   1  11  675.45   29.17
   2  -1  11  697.02   23.83
  -2   1 -11  671.79   33.95
  -2  -1  11  722.94   27.83
   2   1  11  671.35   25.78
   2  -1 -11  752.68   41.24
  -2   1 -11  769.60   36.83
  -2  -1  11  676.16   19.89
   2   1 -11  708.33   38.56
  -2  -1 -11  670.91   41.66
  -2  -1 -11  710.55   23.72
 -11   0  -5   19.64    8.47
 -11   0   5   -6.58    4.39
  11   0   5   -1.48    5.53
 -11   0   5    3.16    6.71
  11   0  -5   -5.66    7.63
   5  -3  -8  239.81   19.56
  -5   3   8  212.17   16.51
  -5   3  -8  246.76   18.75
   5   3  -8  269.47   22.08
  -5  -3  -8  216.02   22.06
  -5  -3  -8  251.32   15.28
   5  -3   8  213.30   14.42
   5   3  -8  226.15   14.16
   5  -3  -8  229.95    7.85
   5  -3   8  257.77    9.11
  -5  -3   8  230.83   14.29
   5   3   8  227.99   12.71
   3   5   0 2973.08  123.01
   3  -5   0 2954.90  116.44
   3   5   0 2861.44   81.54
  -3   5   0 3040.57  135.94
  -3  -5   0 2898.20  128.62
  -9  -3   4  257.43   16.47
   9   3  -4  210.36   15.11
   9  -3  -4  230.34   10.74
   9   3  -4  201.66   15.49
  -9  -3  -4  242.41   19.94
   9  -3   4  230.52   10.65
  -9   3   4  197.90   14.33
  -9   3  -4  220.39   19.93
   9   3   4  225.77   17.05
   9  -3  -4  215.01   17.65
  -9   3  -4  187.88   15.35
  12   1  -1 1019.95   44.35
  12  -1   1 1068.16   41.45
 -12   1   1 1096.01   37.28
  12  -1  -1 1029.66   42.80
 -12   1  -1 1001.12   50.70
 -12  -1   1 1011.26   22.65
 -12  -1  -1 1078.93   51.10
 -12  -1   1 1121.88   50.60
  12   1   1 1067.98   46.09
 -12   1  -1 1056.73   34.68
 -12   1   1 1071.06   48.33
  10   3   0   -0.93    6.80
 -10  -3   0    3.12    8.10
 -10   3   0    7.09    7.14
  10  -3   0   -2.70    5.24
 -10   3   0   12.27    7.76
  -2   4  -7  258.84   22.40
   2  -4  -7  298.82   14.68
   2   4   7  289.50   16.18
  -2  -4   7  312.27   18.27
   2  -4  -7  284.45   20.30
   2   4  -7  291.98   22.09
   2   4  -7  284.04   12.04
  -2   4   7  319.36   19.40
   2  -4   7  361.83   18.81
  -2  -4  -7  253.25   21.20
  -2  -4  -7  295.69   16.04
   3  -5  -1  890.49   26.62
  -3  -5   1  909.21   45.50
   3  -5   1  907.17   40.72
   3   5   1  980.72   42.57
  -3   5   1  893.65   44.95
  -3   5  -1  886.39   48.53
  -3  -5  -1  895.29   42.62
   3   5  -1  918.16   25.63
   3   5  -1  892.87   47.60
   3  -5  -1  856.77   38.78
   3   5   1  881.75   25.62
 -10   2   5  321.35   18.13
 -10  -2   5  288.02   18.58
 -10  -2  -5  364.54   23.23
  10  -2  -5  293.01   20.27
 -10  -2   5  329.53   12.52
  10   2   5  317.31   18.17
 -10   2  -5  277.81   23.42
 -10   2   5  333.43   16.70
  10  -2   5  342.00   14.61
 -10   2  -5  283.20   15.75
  10   2  -5  307.82   20.10
   0  -5  -3   64.10   12.36
   0   5   3   54.66   11.38
   0  -5   3   87.45   11.38
   0  -5  -3   97.26   10.07
   0   5  -3   70.94   13.39
   6   0 -10   80.51   13.27
  -6   0  10   84.13    9.69
   6   0  10   93.13    6.79
  -6   0 -10   65.01   13.03
  -6   0 -10   93.31   11.96
  10   3  -1 1149.70   46.30
  10  -3   1 1191.70   38.65
 -10   3   1 1217.21   50.09
  10   3  -1 1059.71   32.37
 -10   3  -1 1053.18   56.62
 -10  -3   1 1139.76   52.13
  10   3   1 1204.79   46.70
 -10  -3  -1 1082.68   54.56
 -10   3   1 1155.29   49.02
 -10   3  -1 1079.78   47.00
  10  -3  -1 1105.11   40.77
  -6   2  -9  194.42   16.16
  -6  -2  -9  161.21   16.00
   6   2  -9  193.98   16.33
   6   2  -9  167.01   14.85
   6  -2  -9  166.64   18.42
  -6  -2  -9  214.98   19.38
  -6  -2   9  185.67   10.16
  -6   2   9  184.87   14.04
   6   2   9  185.32    9.33
  -6   2  -9  169.18   15.26
  -1  -5  -3 1199.42   46.47
   1   5  -3 1305.79   60.16
   1  -5  -3 1198.89   50.93
  -1  -5  -3 1179.81   51.13
  -1   5  -3 1213.78   60.29
  -1  -5   3 1188.79   54.23
  -1   5   3 1199.66   53.08
   1  -5   3 1222.31   53.98
   1   5   3 1153.92   51.27
   1  -5  -3 1227.92   44.06
  -3  -3   9  649.94   29.73
  -3   3  -9  590.89   33.94
  -3  -3  -9  604.54   24.57
  -3  -3  -9  578.59   36.96
   3  -3   9  668.66   26.80
  -3   3   9  652.83   28.41
   3   3  -9  628.89   35.24
   3  -3  -9  568.40   35.68
   3   3   9  585.69   23.61
   3   3  -9  642.14   26.73
  -3   3  -9  630.99   24.49
 -11   2  -3  340.36   20.30
  11  -2   3  402.04   16.20
  11   2  -3  358.29   21.06
 -11   2   3  336.85   17.96
 -11  -2  -3  373.17   25.93
 -11   2   3  398.33   20.21
  11   2   3  387.32   20.67
 -11  -2   3  428.33   22.64
  11  -2  -3  357.62   20.84
 -11   2  -3  348.73   26.66
 -11  -2   3  376.94   12.08
  12  -1  -2  313.92   19.35
 -12   1  -2  331.79   22.80
  12   1   2  347.72   20.21
 -12  -1   2  350.48   21.14
 -12   1   2  301.19   19.04
 -12  -1   2  330.15    9.96
 -12  -1  -2  303.27   23.52
  12  -1   2  282.67   16.89
  12   1  -2  277.57   20.10
 -12   1  -2  275.60   13.08
 -12   1   2  322.15   13.78
   8   4   0 1958.91   66.58
   8  -4   0 2051.94   73.79
  -8   4   0 2080.98   92.47
   8  -4   0 2019.79   62.04
  -8  -4   0 1940.61   89.79
   8   4   0 2096.23   74.39
  12   0  -3 1667.00   68.20
 -12   0   3 1523.96   44.21
  12   0   3 1715.18   64.02
 -12   0  -3 1519.12   73.45
 -12   0   3 1474.04   61.60
   4  -2 -10   54.69   13.59
   4   2  10   50.40    8.30
   4   2 -10   68.58   10.64
  -4  -2 -10   66.00   14.44
  -4  -2 -10   74.07    9.47
  -4   2 -10   60.28   11.01
   4  -2  10   65.04    8.41
  -4   2 -10   74.28   11.50
   4   2 -10   50.76   11.53
  -4  -2  10   64.65    6.59
  -4   2  10   70.21    9.70
   3   5   2 1544.89   47.50
   3   5  -2 1577.29   74.71
  -3  -5   2 1512.78   68.02
   3  -5  -2 1469.46   48.60
   3  -5   2 1447.20   62.23
   3   5  -2 1500.87   39.30
  -3   5   2 1630.20   73.31
  -3   5  -2 1651.54   76.68
   3   5   2 1532.92   63.82
  -3  -5  -2 1424.16   66.11
   3  -5  -2 1477.38   61.38
  -3   1  11   90.04   10.40
  -3   1 -11   92.01   12.35
  -3  -1  11   90.69    9.81
   3   1 -11   87.01   12.65
   3   1  11   94.35    8.13
   3  -1 -11   54.57   13.88
  -3  -1 -11   99.72   15.38
  -3   1 -11   80.13   13.01
  -3  -1 -11   67.90    8.99
  -3  -1  11   96.60    5.90
   3  -1  11   87.04    6.95
   9   0  -8   -2.52    8.66
  -9   0  -8  -14.27    8.07
   9   0   8   -0.29    2.79
  -9   0   8    3.05    4.17
   9   0   8   -2.72    5.52
  -6  -4  -5 1744.90   79.47
   6   4  -5 1770.35   64.09
   6  -4   5 1838.10   71.28
  -6   4  -5 1817.22   83.81
   6   4   5 1764.88   65.77
  -6  -4   5 1774.65   76.73
   6  -4  -5 1788.76   62.21
   6   4   5 1822.30   62.68
   6  -4  -5 1833.13   76.90
   6   4  -5 1774.66   74.10
  -6   4   5 1866.92   77.84
 -10   3  -2   20.48    7.15
 -10   3  -2   13.05    8.77
 -10   3   2   -6.04    8.76
  10  -3  -2   13.62    6.23
  10  -3   2   -1.22    4.37
 -10  -3   2   -1.70    8.30
 -10  -3  -2    8.71    9.17
  10   3  -2    2.81    5.44
 -10   3   2    8.76    7.25
  10   3  -2   13.56    7.32
  10   3   2   15.51    7.04
   8  -4  -1  227.15   13.54
  -8  -4   1  252.66   18.82
  -8  -4  -1  206.98   19.30
   8  -4   1  222.02   10.94
   8  -4   1  226.67   15.23
   8   4  -1  213.85   13.45
   8   4  -1  241.26   13.11
  -8   4  -1  222.29   19.98
   8   4   1  222.72   12.87
   8   4   1  268.05   13.77
  -8   4   1  249.37   18.90
   8  -4  -1  247.40   14.26
  11   1  -5  451.00   23.59
  11  -1  -5  408.82   24.14
 -11  -1  -5  381.16   25.74
  11   1   5  415.92   21.04
 -11   1   5  343.28   20.46
 -11   1   5  379.70   17.28
 -11  -1   5  422.10   23.56
 -11  -1   5  422.09   14.56
 -11   1  -5  349.13   15.43
  11  -1   5  376.90   17.92
 -11   1  -5  411.96   26.14
  -2   5  -3    1.21   10.11
   2   5   3    2.87    4.35
   2   5   3    6.01    7.40
  -2  -5   3    7.55    8.27
   2  -5  -3    3.86    6.26
  -2  -5  -3   -3.80    9.15
   2  -5   3    3.88    8.17
   2   5  -3   -2.85    8.76
  -2   5   3   28.80    8.44
   2  -5  -3    7.32    6.81
  -3   4  -7  427.19   27.97
  -3  -4  -7  343.00   27.18
  -3  -4   7  471.88   23.21
   3  -4  -7  424.06   18.17
   3   4   7  433.27   19.62
   3  -4  -7  445.31   25.84
  -3  -4  -7  448.19   21.85
  -3   4   7  443.38   24.21
   3   4  -7  400.74   26.56
   3  -4   7  420.54   23.17
  -4   0 -11 1294.34   66.46
   4   0 -11 1257.52   67.20
  -4   0 -11 1394.91   54.15
   4   0  11 1288.52   45.84
  -4   0  11 1342.90   50.47
   8   3   6  857.05   37.44
  -8   3  -6  939.85   48.71
   8  -3  -6  951.27   28.53
   8  -3  -6 1006.40   48.41
   8  -3   6  892.56   26.49
   8   3  -6  968.20   39.31
   8   3  -6  993.31   44.08
  -8   3   6  884.30   39.10
  -8  -3  -6  920.10   46.64
  -8   3  -6  917.56   45.96
  -8  -3   6  844.91   42.63
  -7  -3  -7  511.31   27.09
   7   3  -7  441.52   22.61
   7   3  -7  444.91   24.56
   7  -3   7  505.35   22.36
   7   3   7  484.82   24.38
   7   3   7  483.86   16.20
   7  -3   7  471.01   14.61
   7  -3  -7  454.07   27.52
  -7   3   7  484.38   24.43
   7  -3  -7  429.53   14.25
  -7  -3   7  451.00   25.51
  -7   3  -7  415.56   25.84
  10   0   7   48.88    9.81
 -10   0   7   52.79    7.18
 -10   0  -7   44.68   11.72
 -10   0  -7   40.12    5.04
  10   0  -7   54.82   11.07
 -10   0   7   32.13    5.85
  -5   4  -6   71.02   13.18
   5   4  -6   86.66    9.52
  -5  -4  -6   50.71   11.59
  -5  -4  -6   97.69   13.53
   5  -4  -6   76.12    6.95
   5  -4  -6   72.27   10.44
   5   4   6   62.31    9.74
  -5  -4   6  102.01   11.35
   5  -4   6   75.78   10.25
  -5   4   6   57.74   11.46
   5   4  -6   76.03   11.71
   4   5   0   52.62   12.67
  -4   5   0   74.87   13.26
  -4  -5   0   73.13   12.04
   4   5   0   44.22    6.94
   4  -5   0   69.80   10.29
  -6  -1  10  744.55   21.77
  -6  -1 -10  749.22   33.37
   6  -1 -10  796.96   43.53
   6   1  10  778.88   25.13
  -6  -1  10  803.62   31.02
  -6   1  10  760.09   33.43
  -6   1 -10  768.98   40.65
  -6   1 -10  746.90   38.67
  -6  -1 -10  749.24   45.39
  -6   1 -10  811.27   34.03
   6   1 -10  696.81   38.20
   8   0   9 1380.13   37.53
   8   0  -9 1373.13   65.25
  -8   0   9 1426.29   52.45
  -8   0  -9 1328.39   60.84
   8   0   9 1417.40   51.68
  -7   4   4  160.20   16.29
   7   4  -4  203.43   13.33
  -7  -4   4  153.78   15.66
  -7   4  -4  208.11   16.86
   7   4   4  147.51   11.81
  -7  -4  -4  165.85   16.57
   7  -4   4  160.25   10.54
   7   4   4  155.52   11.14
   7   4  -4  167.71   13.89
   7  -4  -4  202.36   12.41
   7  -4  -4  158.21   12.31
  -4  -5  -1  103.69   14.69
   4   5  -1  135.70   12.99
   4  -5  -1  128.35   12.11
  -4   5  -1   74.20   15.70
  -4   5   1  162.71   15.99
   4  -5   1  134.50   12.99
   4   5  -1  119.25    8.33
   4  -5  -1  118.24    7.85
   4   5   1  101.60    9.17
  -4  -5   1  154.66   14.90
   4   5   1  119.67   12.60
   8   4   2 1430.51   47.22
  -8  -4   2 1469.70   69.13
  -8  -4  -2 1431.73   68.14
   8  -4   2 1486.20   42.67
   8   4  -2 1499.94   57.33
   8  -4  -2 1567.19   54.50
   8  -4   2 1490.54   60.11
  -8   4   2 1571.10   67.52
   8   4   2 1556.91   56.96
   8   4  -2 1567.73   58.51
  -8   4  -2 1569.15   70.59
   8  -4  -2 1553.52   52.54
   0   5   4   -3.96    7.62
   0   5  -4    9.65    9.03
   0  -5  -4   -7.96    6.48
   0  -5   4   14.14    7.56
   0  -5  -4    0.10    6.34
 -12   1   3 1353.69   54.67
 -12  -1  -3 1290.98   66.46
  12   1  -3 1282.14   58.77
  12  -1  -3 1279.09   56.02
  12   1   3 1406.99   58.03
 -12  -1   3 1376.36   37.30
 -12  -1   3 1296.11   63.83
 -12   1   3 1384.78   47.57
  12  -1   3 1309.33   49.64
 -12   1  -3 1301.77   64.36
 -12   1  -3 1317.44   40.48
   9  -2  -7  469.86   26.19
  -9  -2  -7  412.71   25.63
  -9  -2   7  408.54   20.82
  -9   2  -7  437.64   20.61
  -9  -2   7  431.06   17.41
   9   2   7  416.27   22.95
  -9   2  -7  382.01   28.55
   9  -2   7  430.71   16.32
   9   2  -7  436.79   25.34
  -9   2   7  427.55   21.58
   3  -5   3  991.24   47.32
   3   5   3 1179.46   48.56
   3  -5  -3 1126.22   44.58
  -3   5  -3 1093.61   58.14
  -3  -5  -3 1164.24   52.39
  -3  -5   3 1088.55   52.53
   3   5   3 1059.13   36.60
   3   5  -3 1044.89   49.32
   3   5  -3 1025.38   27.94
  -3   5   3 1039.70   53.49
   3  -5  -3 1085.50   40.43
  -4   3  -9 1805.20   82.56
   4   3  -9 1727.59   67.59
   4   3  -9 1691.64   80.27
  -4  -3  -9 1773.63   66.10
   4   3   9 1726.40   57.79
   4  -3   9 1818.90   65.73
   4  -3  -9 1683.55   84.47
  -4   3  -9 1776.04   61.25
  -4  -3   9 1837.68   66.71
  -4   3   9 1890.93   74.24
  -4  -3  -9 1728.42   88.24
  -1  -5   4  252.48   19.44
  -1   5  -4  281.40   21.47
  -1  -5  -4  216.12   20.28
   1  -5  -4  248.69   17.79
   1   5  -4  269.32   20.80
  -1   5   4  253.67   18.88
   1   5   4  269.91   18.69
   1  -5   4  279.42   19.40
   1  -5  -4  260.02   19.28
  -1  -5  -4  263.01   20.28
  -8   2  -8   34.46    7.55
  -8  -2   8    7.75    7.83
   8   2  -8   18.09    9.05
  -8  -2  -8   22.11    8.69
   8  -2  -8   19.19   10.46
   8   2   8   41.35    7.38
  -8   2   8   15.13    7.66
   8  -2   8   21.67    4.94
  -8   2  -8   54.40   10.10
   8   2   8   21.13    4.06
  -8  -2   8   18.10    6.34
   9   3  -5  273.50   18.64
  -9   3  -5  324.01   23.99
   9  -3   5  289.88   11.21
   9   3  -5  259.37   16.46
  -9  -3  -5  287.26   23.12
   9   3   5  348.30   18.07
   9  -3  -5  307.63   18.31
  -9   3  -5  291.00   18.58
  -9  -3   5  311.68   19.03
  -9   3   5  313.13   19.50
   9  -3  -5  274.54   13.95
  -9   1  -8  315.09   23.45
  -9   1   8  342.89   20.19
  -9  -1   8  323.89   13.89
   9   1   8  314.87   17.38
   9   1  -8  330.89   22.50
  -9   1  -8  305.40   15.10
   9  -1   8  283.00   15.21
   9  -1  -8  317.25   22.60
  -9  -1   8  300.68   15.37
  -9  -1  -8  357.89   22.87
  -6  -3  -8 2410.97  119.46
   6   3  -8 2322.71  101.03
   6  -3  -8 2361.92  109.23
   6  -3   8 2403.27   89.22
   6   3   8 2426.53   71.90
  -6   3  -8 2326.92  104.33
   6   3  -8 2433.70   95.61
  -6  -3   8 2397.71   89.71
  -6  -3   8 2420.84   90.42
   6  -3   8 2420.12   62.83
  -6   3   8 2447.88   94.06
  -6  -3  -8 2306.11  104.18
 -10  -3  -3 1729.56   83.51
  10   3  -3 1686.60   69.32
 -10   3   3 1725.32   70.45
 -10   3  -3 1668.24   82.30
  10  -3  -3 1830.49   68.73
 -10   3  -3 1661.85   71.54
  10   3  -3 1733.88   56.79
  10  -3   3 1674.06   52.45
 -10   3   3 1830.64   73.34
  10   3   3 1788.17   69.54
 -10  -3   3 1730.56   77.17
   4  -5  -2   72.65    8.66
  -4  -5   2   54.76   13.53
  -4  -5  -2   90.23   13.24
   4   5  -2   83.98   11.70
   4   5  -2   72.42    6.95
   4  -5  -2   63.67   10.22
   4  -5   2   86.36   11.63
  -4   5  -2   87.13   15.51
   4   5   2   95.83    8.49
  -4   5   2  110.51   13.39
   4   5   2   75.82   10.64
  -4  -1 -11  428.72   22.04
  -4   1 -11  442.94   22.26
  -4   1  11  448.65   22.19
  -4  -1 -11  410.97   31.11
  -4   1 -11  450.37   28.90
   4  -1 -11  466.52   30.12
  -4   1 -11  481.39   25.00
   4   1  11  456.30   17.74
  -4  -1  11  421.69   21.14
   4   1 -11  452.00   27.94
 -11   2   4 2150.80   77.74
 -11  -2   4 2262.52   94.20
  11   2   4 2195.92   88.25
 -11  -2  -4 2222.66  106.72
  11  -2   4 2176.73   73.38
  11   2  -4 2113.52   89.68
 -11   2  -4 2277.01   83.37
  11  -2  -4 2262.63   89.99
 -11  -2   4 2209.47   60.42
 -11   2  -4 2180.51  106.62
 -11   2   4 2281.86   91.80
 -10   1  -7 1560.86   73.08
 -10  -1  -7 1430.82   68.17
  10  -1   7 1434.33   55.83
 -10   1  -7 1538.83   53.42
 -10   1   7 1486.38   48.88
  10  -1  -7 1559.30   69.75
 -10  -1   7 1439.11   51.84
 -10  -1   7 1553.86   53.66
  10   1  -7 1499.03   68.40
 -10   1   7 1385.23   52.37
  10   1   7 1415.98   58.42
 -12   0   4 1890.12   59.33
 -12   0   4 1806.21   71.63
 -12   0  -4 1800.91   88.94
  12   0  -4 1943.25   81.62
  12   0   4 1858.83   71.13
 -11   0  -6    2.33    8.87
  11   0  -6  -11.89    8.85
  11   0   6   -5.27    6.30
 -11   0   6   -1.35    4.99
   0  -2 -11    4.17   10.14
   0   2 -11    7.99    7.28
   0  -2  11    5.51    5.94
   0   2 -11    8.40    9.08
   0   2  11   -0.70    5.99
  -4  -4   7 1106.20   47.56
  -4   4  -7 1041.39   53.66
   4  -4   7 1162.30   46.96
   4   4  -7 1045.04   38.66
  -4   4   7 1112.25   50.58
   4   4  -7 1052.25   54.19
   4   4   7 1140.27   40.61
   4  -4  -7 1097.95   50.70
  -4  -4  -7 1044.57   55.86
  -4  -4  -7 1132.48   51.75
   4  -4  -7 1078.44   37.30
   5   2  10   -0.50    5.95
  -5  -2 -10    8.30    7.54
   5  -2  10   17.02    5.62
  -5  -2 -10    0.61   10.71
  -5   2  10   16.48    7.48
   5   2 -10    5.25    9.42
   5   2 -10   22.56    8.09
   5  -2 -10   -0.12   10.29
  -5  -2  10    6.09    6.00
  -5   2 -10    4.97    9.48
  -8  -1   9  927.17   34.81
   8   1   9  874.36   24.75
  -8  -1  -9  863.32   43.47
  -8   1   9  956.68   38.85
   8  -1  -9  936.43   49.34
   8   1  -9  942.19   47.06
  -8  -1   9  915.72   30.23
  -8   1  -9  884.10   44.24
  -8   1  -9  914.45   36.43
   8   1   9  955.95   39.84
   8  -1   9  911.48   32.97
   2  -5   4  415.60   24.97
  -2  -5   4  411.15   26.86
  -2   5  -4  406.00   30.77
  -2  -5  -4  441.30   23.94
   2  -5  -4  426.01   23.29
   2   5   4  440.85   22.62
   2  -5  -4  371.97   21.23
   2   5  -4  429.94   27.79
  -2   5   4  409.64   27.29
  -2  -5  -4  453.86   23.02
  -1   2 -11  368.63   21.55
  -1  -2 -11  335.75   14.47
  -1   2 -11  380.96   25.15
   1  -2 -11  342.55   28.51
   1   2 -11  397.58   26.46
  -1  -2  11  361.64   14.86
   1   2  11  334.60   17.39
   1   2 -11  396.79   26.58
  -1   2  11  356.21   19.86
   1  -2  11  386.66   15.67
  -1  -2 -11  338.42   28.47
  10  -2   6  301.30   15.56
 -10  -2  -6  277.92   21.43
  10   2   6  303.53   18.56
 -10  -2   6  309.25   21.36
 -10   2   6  289.52   16.78
  10   2  -6  281.36   21.04
 -10   2   6  310.75   16.63
 -10  -2   6  288.45   13.05
 -10   2  -6  261.27   24.29
 -10   2  -6  276.44   18.45
  10  -2  -6  336.38   21.88
   0   4  -8 1244.82   34.82
   0  -4  -8 1254.58   67.91
   0   4  -8 1394.58   67.07
   0  -4  -8 1428.55   50.38
   0   4   8 1267.98   55.68
   0  -4   8 1286.43   51.97
   8   4  -3   52.08    8.83
   8   4   3   75.32    9.75
   8   4  -3   76.23    9.33
   8   4   3   94.65    7.51
  -8   4  -3   77.59   12.71
  -8  -4   3   60.78   12.41
  -8   4   3   72.72   12.29
   8  -4   3   89.87   10.48
  -8  -4  -3   78.69   13.61
   8  -4  -3   63.56    9.06
   8  -4  -3   72.68    9.84
  -7   0 -10   -2.30    7.24
  -7   0  10    0.90    6.20
   7   0  10   -0.93    4.00
  -7   0 -10  -16.54    8.74
   7   0 -10   10.24    8.85
  -5   0 -11   12.40    7.70
  -5   0 -11   10.71    8.77
   5   0 -11    0.21    9.70
   5   0  11    0.17    4.51
  -5   0  11   -4.69    6.21
   7  -2  -9  939.19   52.37
  -7  -2   9 1033.41   38.00
  -7  -2  -9  958.30   49.10
  -7  -2  -9 1056.10   57.56
   7  -2   9 1058.87   33.21
  -7   2  -9 1039.44   51.29
  -7   2   9 1014.91   41.84
   7   2   9  989.02   28.49
   7   2  -9 1104.18   52.79
  -7   2  -9 1022.27   48.27
  -7  -2   9  996.10   35.54
   1   4  -8  369.61   24.13
  -1  -4   8  354.11   19.98
   1   4  -8  337.49   13.52
  -1  -4  -8  328.00   16.81
   1  -4  -8  348.89   15.05
  -1   4   8  321.81   20.12
  -1  -4  -8  333.05   24.75
   1  -4  -8  313.07   23.59
   1   4   8  297.11   17.81
  -1   4  -8  328.14   26.54
   1  -4   8  339.66   20.78
   5  -5   0 1142.38   48.27
   5   5   0 1174.74   39.33
  -5   5   0 1176.16   57.70
  -5  -5   0 1088.85   56.37
   5   5   0 1166.33   48.69
 -12   2   0  268.17   25.52
 -12   2   0  293.40   19.51
 -12  -2   0  273.91   23.05
  12  -2   0  290.91   17.90
  12   2   0  325.85   20.62
   0  -3  10    5.67    6.98
   0   3  10    0.11    5.94
   0  -3 -10   -5.34   10.13
   0  -3 -10    4.24    4.01
   0   3 -10    6.45    8.74
   0   3 -10   -7.24    5.50
  -2  -2 -11  685.04   44.34
  -2  -2 -11  661.82   24.53
   2   2 -11  747.23   39.85
   2   2  11  750.30   27.46
  -2   2  11  668.57   30.90
  -2   2 -11  641.40   35.94
   2  -2 -11  684.13   44.01
  -2   2 -11  659.20   38.55
   2   2 -11  716.52   36.16
  -2  -2  11  745.12   24.52
   2  -2  11  702.18   26.43
   0   0 -12 4152.42  202.72
   0   0  12 4179.59  154.97
  -5  -5  -1    2.74    9.36
   5  -5  -1    6.77    7.22
  -5  -5   1    7.05    9.00
  -5   5   1    1.24   10.32
   5   5  -1    8.73    5.53
  -5   5  -1   10.48   10.34
   5   5   1    7.48    6.00
   5   5  -1   15.11    6.95
   5  -5   1   -0.28    7.70
   5   5   1    9.68    7.55
  -4   5  -3  821.84   50.24
   4   5   3  849.79   29.88
  -4  -5   3  893.23   43.76
  -4   5   3  891.87   46.64
   4  -5  -3  840.31   33.34
   4   5  -3  938.95   42.30
   4   5   3  831.97   36.12
   4  -5   3  820.60   41.08
  -4  -5  -3  828.46   41.81
   4   5  -3  825.99   26.61
   4  -5  -3  806.78   38.88
 -12  -2  -1  147.60   17.37
  12   2   1  164.94   14.36
  12  -2  -1  156.35   12.69
  12  -2  -1  156.25   12.76
 -12   2   1  145.53   13.75
  12   2  -1  124.66   13.70
 -12   2   1  175.91   15.42
 -12   2  -1  134.76   11.43
  12  -2   1  169.37   14.28
 -12  -2   1  120.77   16.13
 -12   2  -1  156.28   15.66
  -1   3 -10    5.51    6.15
  -1   3 -10   13.93   10.82
  -1  -3 -10  -20.62   10.74
   1   3 -10    5.76    8.47
  -1  -3 -10   22.78    5.78
   1  -3  10   30.19    6.96
   1   3 -10   12.55   10.71
   1   3  10   13.80    6.79
   1  -3 -10   17.46   11.19
  -1  -3  10   32.19    6.76
  -1   3  10   26.28    7.12
   1   0  12   -2.33    6.19
  -1   0  12   -4.37    5.90
   1   0  12    2.73    3.49
   1   0 -12    1.11    9.35
  -1   0 -12   -3.24    9.73
  -6  -4  -6  213.38   16.55
   6  -4   6  193.61   14.32
  -6   4  -6  194.91   18.13
  -6  -4   6  183.66   15.42
   6   4  -6  175.50   19.54
   6   4   6  171.07   12.55
   6  -4  -6  166.26   11.95
   6   4  -6  189.36   12.31
   6   4   6  172.56   13.45
   6  -4  -6  192.14   18.24
  -6   4   6  169.12   16.80
  12   1  -4  218.57   16.48
  12  -1  -4  188.56   17.14
 -12   1   4  176.76   11.19
  12   1   4  197.72   15.68
 -12  -1  -4  188.12   19.93
  12  -1   4  215.56   13.48
 -12   1   4  209.10   14.53
 -12  -1   4  182.38   15.78
 -12   1  -4  174.84    9.64
 -12  -1   4  218.04   10.41
 -12   1  -4  219.05   19.52
   7   4  -5 1004.60   45.97
  -7  -4   5 1005.00   48.29
   7   4   5 1042.09   34.33
   7  -4  -5 1076.23   39.40
  -7   4   5 1067.60   49.45
   7  -4  -5 1049.96   44.41
   7   4   5 1092.31   42.94
   7   4  -5 1018.59   42.94
  -7   4  -5 1050.75   52.23
  -7  -4  -5 1036.40   52.61
   7  -4   5 1048.06   44.98
  11   1  -6  204.84   17.02
 -11   1  -6  175.40   19.45
  11   1   6  132.58   14.48
 -11  -1   6  203.87   10.67
 -11  -1   6  214.00   16.15
  11  -1  -6  200.61   18.46
 -11   1   6  196.74   13.42
 -11  -1  -6  176.67   17.08
 -11   1   6  202.87   12.07
  11  -1   6  178.98   12.23
   2   4   8 1173.07   48.15
  -2   4  -8 1096.16   58.03
   2  -4  -8  993.61   52.60
  -2   4   8 1087.93   47.81
   2   4  -8  999.93   35.63
  -2  -4  -8 1105.30   56.76
   2  -4   8 1063.13   46.37
  -2  -4  -8 1173.44   47.50
   2   4  -8 1003.28   54.56
   2  -4  -8 1099.85   35.17
  -2  -4   8 1075.38   49.20
   3   5   4 1743.79   70.73
   3   5  -4 1591.34   45.23
  -3   5  -4 1787.14   89.81
   3   5  -4 1633.85   77.98
  -3   5   4 1786.95   78.54
   3  -5   4 1751.50   77.57
   3   5   4 1771.51   58.13
   3  -5  -4 1699.24   70.84
   3  -5  -4 1635.04   69.70
  -3  -5   4 1801.07   81.48
  -3  -5  -4 1685.04   74.29
  13   0   0   10.17    7.48
 -13   0   0    9.26    8.52
 -13   0   0    0.47    3.88
 -10   3  -4   47.98   10.46
 -10  -3   4   77.60   11.11
 -10   3  -4   86.81   14.08
  10   3  -4   80.26   10.02
  10  -3  -4   62.52   10.51
  10  -3   4   56.11    6.18
 -10  -3  -4   64.48   13.00
 -10   3   4   62.59   10.65
  10   3  -4   60.92   10.01
  10   3   4   67.22   10.74
  -5  -3   9   94.71   11.40
  -5  -3  -9   62.76    9.99
   5   3  -9   90.99   13.66
   5   3   9   71.97    7.49
   5   3  -9   86.92   12.61
  -5   3  -9   79.24   13.29
   5  -3  -9   94.41   14.03
   5  -3   9   75.00    9.85
  -5  -3  -9   80.24   15.44
  -5   3   9  100.05   10.71
   5  -3   9   69.27    5.23
  13   0  -1   -4.60    8.05
  13   0   1   12.48    7.52
 -13   0   1   10.96    8.91
 -13   0  -1   -0.47    9.27
 -13   0   1    1.08    4.25
   0  -5   5  126.81   14.97
   0   5   5  175.77   15.01
   0  -5  -5  133.31   12.88
   0  -5  -5  153.88   13.39
   0   5  -5  132.19   17.19
  -7   1 -10 1163.97   47.40
  -7  -1  10 1114.18   42.17
   7   1  10 1146.42   34.88
  -7   1  10 1152.96   47.36
  -7   1 -10 1190.86   53.69
  -7  -1 -10 1101.39   53.76
   7  -1 -10 1240.26   63.51
   7   1 -10 1194.14   59.47
  -7   1 -10 1098.22   55.24
  -7  -1 -10 1156.10   62.38
   2  -3 -10  393.09   27.46
  -2   3 -10  380.66   19.93
   2   3  10  351.57   17.92
  -2   3 -10  384.95   27.59
   2  -3  10  383.31   19.35
  -2  -3  10  398.55   21.97
   2   3 -10  409.91   27.94
  -2  -3 -10  361.85   29.13
  -2   3  10  416.45   19.92
  -2  -3 -10  393.57   17.06
   2   3 -10  384.68   22.33
  -5   5   2 3527.81  159.23
   5  -5   2 3372.41  138.31
  -5  -5  -2 3253.81  148.94
   5   5  -2 3116.56  101.81
   5   5   2 3353.97  139.87
  -5  -5   2 3223.84  149.84
   5  -5  -2 3100.49  126.63
   5   5   2 3161.37  104.27
   5   5  -2 3070.68  132.04
   5  -5  -2 3094.28  108.04
  -5   5  -2 3243.39  160.14
  -5   1 -11   17.42    7.42
  -5   1  11   16.01    7.25
  -5  -1 -11   10.75    8.44
  -5  -1  11    3.48    6.86
  -5  -1 -11   15.89   10.95
  -5   1 -11   13.47    8.81
  -5   1 -11    6.22    8.25
   5   1  11   11.76    6.24
   5  -1 -11   27.54   10.90
   5   1 -11   14.92   10.22
  -2   0 -12  862.76   52.18
   2   0 -12  940.06   54.17
   2   0  12 1018.25   39.45
  -2   0  12  908.08   38.67
  -2   0 -12  917.13   35.26
  -1  -5  -5 1499.92   64.88
  -1  -5  -5 1385.51   59.29
   1   5  -5 1467.79   72.36
   1  -5  -5 1481.12   62.55
  -1  -5   5 1470.66   65.41
   1  -5   5 1489.02   68.15
   1   5   5 1457.58   62.29
  -1   5   5 1514.52   67.21
   1  -5  -5 1484.71   62.16
  -1   5  -5 1517.22   77.11
 -12   2  -2  111.87   15.43
 -12   2   2   98.35   12.22
 -12   2   2  136.49   10.64
  12   2   2  113.14   13.03
 -12  -2   2  125.36   14.73
 -12  -2  -2  103.57   16.20
 -12  -2   2  111.09    5.66
 -12   2  -2   88.21   10.33
  12  -2   2   98.60   12.03
  12  -2  -2  112.21   11.72
  12   2  -2   84.84   13.82
   9   4   0  357.65   19.59
   9  -4   0  348.48   17.00
   9  -4   0  404.56   19.65
   9   4   0  391.42   17.52
  -9   4   0  353.56   26.11
  -9  -4   0  318.12   25.31
  -8   3   7  941.06   42.48
  -8  -3   7  927.02   40.64
  -8  -3  -7 1007.42   48.19
   8   3  -7  941.61   43.15
   8  -3  -7  949.38   48.99
  -8   3  -7  976.54   50.80
   8  -3  -7  908.66   26.60
  -8   3  -7  905.64   43.04
   8   3   7  876.96   41.39
   8   3   7  911.77   27.89
   8   3  -7  924.45   41.79
   8  -3   7  920.07   24.82
 -11   3   0  125.30   16.02
  11  -3   0  127.35   11.25
 -11   3   0  168.15   14.04
 -11  -3   0  156.96   17.39
  11   3   0  168.36   13.98
  -3   2  11 1242.90   49.40
  -3  -2 -11 1202.63   44.43
  -3   2 -11 1062.59   56.36
   3  -2 -11 1141.40   66.16
   3   2  11 1219.11   42.30
  -3  -2  11 1213.28   40.73
  -3   2 -11 1115.47   47.94
  -3  -2 -11 1094.23   66.13
   3   2 -11 1131.75   53.95
   3  -2  11 1199.76   41.68
   3   2 -11 1103.79   58.72
   5  -4   7  827.23   34.62
   5   4   7  766.34   31.08
   5   4  -7  743.93   31.81
  -5  -4   7  813.84   37.30
  -5   4   7  727.93   36.52
  -5  -4  -7  667.33   41.63
   5   4  -7  718.56   38.06
   5  -4  -7  664.22   35.82
  -5  -4  -7  683.33   36.04
   5  -4  -7  713.80   26.75
  -5   4  -7  692.62   41.03
   9  -4  -1  224.92   17.12
   9  -4  -1  268.70   14.91
   9   4  -1  224.26   15.60
  -9   4  -1  221.57   20.68
   9   4   1  234.71   12.76
  -9  -4   1  266.85   21.23
   9   4   1  232.15   15.57
   9  -4   1  307.83   16.67
   9   4  -1  249.75   14.75
  -9   4   1  238.88   19.95
   9  -4   1  258.08   13.13
  -9  -4  -1  230.50   21.31
 -11   2  -5  709.18   31.44
 -11   2   5  740.43   31.29
 -11   2  -5  794.45   43.36
  11  -2   5  740.95   28.31
 -11   2   5  747.18   34.82
 -11  -2  -5  689.98   41.65
  11   2  -5  734.02   36.21
 -11  -2   5  718.70   23.87
  11  -2  -5  792.17   37.90
  11   2   5  688.89   34.06
 -11  -2   5  748.86   35.92
   0   1 -12  -14.42    8.84
   0  -1 -12   -6.72   11.18
   0  -1  12    6.02    6.38
   0   1  12   -4.96    6.79
   0  -1  12  -10.57    4.82
   8  -4   4  861.74   35.77
   8  -4  -4  733.75   34.20
   8  -4  -4  741.82   31.58
   8   4   4  786.17   34.25
  -8   4  -4  820.16   42.67
   8   4  -4  750.86   32.26
  -8  -4   4  770.87   40.00
  -8   4   4  932.23   41.51
   8   4  -4  794.89   40.28
  -8  -4  -4  815.36   44.13
   8   4   4  804.96   27.99
 -12   0  -5   41.36   11.80
 -12   0   5   29.87    7.55
  12   0  -5   30.19   11.20
 -12   0   5   44.99    8.19
  12   0   5   49.98    8.49
  11   3  -1  173.40   14.86
 -11  -3   1  175.72   18.35
  11  -3  -1  175.51   12.76
  11  -3   1  194.30   11.36
 -11   3  -1  216.33   15.47
  11   3   1  170.20   15.91
 -11  -3  -1  202.63   18.70
 -11   3  -1  136.96   17.44
 -11  -3   1  163.55    5.72
 -11   3   1  224.92   15.34
 -11   3   1  173.46   15.96
  -3  -4  -8  547.66   34.83
   3   4   8  554.56   24.68
  -3   4  -8  588.37   35.12
   3  -4  -8  547.37   21.72
  -3  -4   8  595.77   29.52
  -3  -4  -8  604.86   26.88
   3  -4   8  606.21   28.46
  -3   4   8  582.58   29.56
   3   4  -8  524.79   23.16
   3   4  -8  599.53   35.31
   3  -4  -8  499.62   31.77
   9   3   6  179.24   14.86
  -9   3  -6  197.67   15.69
   9   3  -6  170.27   14.61
  -9  -3  -6  219.28   18.88
  -9   3   6  203.07   15.45
   9   3  -6  199.01   14.81
  -9   3  -6  177.44   19.78
  -9  -3   6  183.96   18.04
   9  -3  -6  210.66   16.89
   9  -3  -6  193.36   10.56
   9  -3   6  193.47   10.17
   1   1  12  524.92   22.77
  -1  -1  12  519.08   24.53
  -1  -1 -12  499.73   37.03
   1  -1  12  515.36   19.22
   1   1 -12  584.32   33.39
  -1   1 -12  499.74   31.44
   1  -1 -12  470.09   36.10
  -1  -1  12  501.66   16.75
  -1   1  12  490.00   23.33
  -1  -1 -12  526.36   17.53
   1  -1  12  528.54   23.88
 -13   0   2    5.49    4.51
 -13   0   2    2.78    7.77
  13   0   2    4.97    7.65
 -13   0  -2   -2.16    9.19
  13   0  -2    0.96    7.59
   7  -3  -8  458.72   29.11
   7  -3   8  449.83   22.23
   7   3   8  445.61   16.71
   7  -3   8  426.00   15.04
   7   3  -8  417.14   24.05
   7   3  -8  391.26   25.78
  -7   3   8  441.12   23.89
  -7   3  -8  422.58   26.49
  -7  -3   8  468.05   22.44
  -7  -3  -8  457.07   25.92
   2  -5   5  169.15   14.09
  -2   5   5   92.48   15.13
  -2  -5   5  112.56   15.37
   2  -5  -5   85.83   10.61
  -2  -5  -5  113.85   15.33
  -2  -5  -5  101.53   13.01
   2   5  -5   97.11   14.83
  -2   5  -5  139.76   15.80
   2  -5  -5  126.25   14.35
   2   5   5  101.73   12.95
  10   0  -8 3166.53  147.65
 -10   0   8 2831.99   95.91
  10   0   8 3130.50  121.65
  10   0   8 3063.48   77.19
 -10   0  -8 3204.70  145.78
 -10   0   8 3145.49  118.89
  -6   2 -10  192.78   14.16
  -6   2 -10  153.79   15.89
  -6  -2  10  140.16   12.53
  -6  -2  10  154.03   11.17
  -6   2 -10  140.98   14.44
   6  -2 -10  160.39   18.93
   6   2  10  123.04   10.02
   6   2 -10  187.54   16.36
  -6  -2 -10  176.02   13.19
  -6   2  10  164.21   13.63
  -6  -2 -10  183.18   19.85
 -13  -1   0 1733.16   79.12
 -13   1   0 1601.93   53.09
  13  -1   0 1485.90   63.46
 -13   1   0 1514.45   73.97
  13   1   0 1574.47   69.61
   9   0   9    0.11    4.17
   9   0   9  -13.23    6.16
  -9   0  -9   -6.00    8.04
   9   0  -9    3.77    9.80
  -9   0   9   -3.25    6.60
   4   5   4    4.29    7.82
   4  -5  -4   -6.72    6.57
   4   5   4    9.02    5.31
   4  -5  -4    3.68    7.95
   4  -5   4   -0.04    8.87
   4   5  -4   -9.44    8.75
  -4   5  -4   16.64   10.30
   4   5  -4    8.50    4.76
  -4   5   4   28.45    9.90
  -4  -5  -4    5.01    8.65
  -4  -5   4    0.20    9.52
  -3  -3 -10   37.15   11.18
   3  -3 -10   16.29   10.96
  -3  -3 -10   21.13    7.67
   3  -3  10   12.41    7.32
  -3  -3  10   17.90    7.17
   3   3  10    7.80    7.44
  -3   3 -10   22.74    7.61
  -3   3 -10   28.49   10.79
   3   3 -10   14.92    7.41
  -3   3  10   15.44    7.83
   3   3 -10   13.98   10.16
  13   1  -1  104.74   12.85
 -13   1  -1   81.86    9.40
  13  -1  -1  115.90   11.75
 -13  -1   1  152.24   14.96
  13   1   1  137.64   12.85
 -13   1   1  122.50   13.83
 -13   1  -1   96.92   14.47
  13  -1   1  118.48   11.73
 -13  -1  -1   86.53   15.53
 -13   1   1  104.32   10.61
  -3   0 -12    6.64   12.80
   3   0 -12   19.84   10.16
  -3   0 -12   -9.23    5.56
   3   0  12   -8.17    5.79
  -3   0  12   -8.21    6.95
   9  -4   2  554.26   28.28
   9   4  -2  564.41   29.86
   9  -4  -2  591.21   24.87
  -9   4   2  551.35   33.09
  -9  -4  -2  553.15   35.58
   9  -4  -2  622.50   25.64
  -9  -4   2  551.37   31.36
   9  -4   2  569.00   20.46
   9   4  -2  593.95   27.31
   9   4   2  549.25   26.39
   9   4   2  519.87   19.41
  -9   4  -2  612.76   33.37
  -6   0 -11  996.09   52.09
   6   0 -11  985.08   53.02
   6   0  11 1018.72   32.95
  -6   0  11  985.44   39.71
  -6   0 -11  963.30   43.26
 -11   3   2  175.46   14.86
  11   3  -2  177.11   14.76
 -11   3  -2  142.23   18.22
 -11  -3  -2  162.89   19.01
  11  -3   2  159.47   10.53
 -11   3  -2  189.19   14.85
  11  -3  -2  161.38   13.24
 -11  -3   2  159.57   17.54
  11   3   2  156.23   13.74
 -11   3   2  186.96   14.39
 -11  -3   2  143.68    6.17
  -2  -1  12  258.18   15.90
   2   1  12  261.24   14.71
  -2   1 -12  243.69   20.91
   2   1 -12  249.54   21.87
   2  -1  12  271.95   12.52
   2  -1 -12  261.54   24.54
  -2   1  12  226.33   16.90
  -2  -1 -12  253.72   24.56
  -2  -1 -12  257.31   14.06
   5  -5  -3   49.29   11.24
  -5  -5   3   65.71   12.99
   5   5  -3   39.09    7.43
  -5  -5  -3   33.34   12.56
   5  -5  -3   59.14    7.82
   5   5   3   46.95    7.33
  -5   5  -3   80.44   13.71
   5  -5   3   53.25   11.17
   5   5  -3   81.08   11.03
   5   5   3   75.04    9.70
  -5   5   3   89.32   12.92
 -12   2   3  137.90   13.64
 -12  -2   3  147.93   15.49
 -12   2  -3  169.83   13.54
 -12   2  -3  110.43   16.81
  12  -2  -3  160.52   14.18
  12   2  -3  140.22   14.47
 -12  -2  -3  190.98   18.08
 -12  -2   3  140.97    7.24
  12  -2   3  135.76   10.88
 -12   2   3  173.03   14.23
  12   2   3  127.81   14.46
   6   5   0   23.90    5.63
   6   5   0    8.44    7.53
  -6  -5   0   20.57   10.38
   6  -5   0    9.59    7.44
  -6   5   0    9.60   10.87
  -9  -2   8 1473.54   51.88
   9  -2  -8 1540.58   75.72
  -9   2  -8 1532.24   61.89
  -9  -2   8 1509.84   57.21
  -9   2  -8 1483.60   76.20
   9   2   8 1467.99   61.90
  -9   2   8 1449.71   63.63
  -9  -2  -8 1493.36   70.74
   9  -2   8 1548.78   50.07
   9   2  -8 1512.64   71.29
 -11   0  -7  -18.11    9.12
  11   0   7   -5.56    6.60
  11   0  -7    0.92    9.18
 -11   0   7   -1.06    5.00
 -11   0   7    8.38    5.36
  -6  -5  -1  164.33   16.79
  -6   5  -1  153.08   18.49
   6   5   1  146.06   12.39
  -6  -5   1  150.86   17.16
   6   5   1  138.99   10.28
   6  -5  -1  145.53   13.26
   6   5  -1  152.83   12.95
   6   5  -1  138.96    9.81
  -6   5   1  166.70   17.72
   6  -5   1  153.17   14.70
 -12   1   5  114.51    9.74
  12   1  -5  142.48   15.31
  12   1   5  111.43   12.40
 -12  -1  -5  124.14   15.90
 -12   1   5  126.35   11.65
  12  -1   5  163.29   11.71
 -12   1  -5  131.84    8.81
 -12  -1   5  136.31   13.17
 -12  -1   5  116.78    9.69
 -12   1  -5  173.49   16.78
  12  -1  -5  188.97   15.99
   4  -2  11  172.08   10.43
  -4  -2  11  141.97   10.43
  -4  -2 -11  115.70   19.19
  -4   2  11  158.91   13.43
  -4   2 -11  154.39   16.07
  -4  -2 -11  121.67   13.04
   4   2 -11  159.31   15.41
   4  -2 -11  158.55   19.42
  -4   2 -11  159.98   16.52
   4   2  11  138.47   12.16
   4   2 -11  125.69   17.85
  -3   5   5  583.76   34.47
  -3  -5  -5  559.49   30.81
   3  -5   5  560.48   31.11
  -3  -5   5  584.50   33.31
  -3   5  -5  522.76   35.83
   3  -5  -5  565.73   27.49
   3   5   5  493.63   27.14
   3  -5  -5  557.22   28.85
   3   5  -5  586.86   33.61
  -3  -5  -5  525.32   34.52
 -13  -1   2 1081.95   28.13
 -13  -1  -2 1074.83   57.78
  13  -1  -2 1053.82   48.98
 -13   1  -2 1032.88   34.84
  13   1  -2 1024.91   50.70
 -13   1  -2 1051.02   53.52
 -13  -1   2 1046.15   52.31
  13   1   2 1094.15   49.59
 -13   1   2 1094.19   38.90
 -13   1   2 1034.30   47.55
  13  -1   2 1090.79   44.51
 -10   2   7   58.96    8.92
  10   2  -7   34.66   10.98
 -10   2  -7   72.82   13.37
 -10  -2   7   41.07    8.99
 -10  -2  -7   62.10   11.55
  10   2   7   50.70    9.49
 -10   2   7   33.59    7.34
 -10   2  -7   71.70    8.66
 -10  -2   7   41.32    8.05
  10  -2  -7   34.83   11.37
  10  -2   7   43.34    6.69
  13   0  -3    1.61    8.83
 -13   0  -3    1.49    9.82
  13   0   3  -11.05    7.61
 -13   0   3  -14.97    8.19
 -13   0   3   -3.17    5.26
  10  -3  -5 2618.02  110.28
  10  -3  -5 2709.01   83.05
 -10   3  -5 2606.12  128.65
 -10  -3   5 2534.73  111.30
  10   3  -5 2578.87  107.78
 -10   3  -5 2600.60  107.73
  10   3  -5 2598.38  100.91
 -10   3   5 2554.11  105.81
 -10  -3  -5 2653.10  128.01
  10   3   5 2564.37  103.13
  10  -3   5 2413.68   76.65
  10  -1   8   80.22    8.67
 -10   1  -8   56.91   13.52
 -10  -1   8   48.28    9.45
 -10  -1  -8  105.42   13.51
  10  -1  -8   56.21   13.65
 -10  -1   8   80.22    8.77
  10   1   8   81.21   10.10
  10   1  -8   82.45   14.15
 -10   1   8   97.86   10.06
 -10   1  -8   57.29    9.31
  -8   0  10 1196.83   50.92
   8   0 -10 1253.70   65.48
  -8   0 -10 1216.46   57.10
   8   0  10 1251.99   38.14
   8   0  10 1060.60   41.26
  -8  -2   9   87.28   10.82
  -8  -2   9  106.11   10.11
   8   2   9  110.14    6.97
  -8   2   9  122.42   11.65
  -8   2  -9  123.42   18.81
   8  -2  -9   98.35   16.34
  -8   2  -9  134.96   12.25
  -8  -2  -9   96.18   12.80
   8   2   9  102.51   12.08
   8   2  -9   91.80   14.20
   8  -2   9  105.57    9.60
   9  -1  -9 2039.42   99.85
  -9  -1   9 2043.09   74.08
  -9   1   9 2122.15   79.44
   9   1  -9 1955.86   97.55
   9  -1   9 2108.75   73.07
  -9  -1  -9 2054.09   94.73
   9   1   9 1958.65   51.59
  -9   1  -9 1952.84   94.88
  -9   1  -9 1992.98   76.25
   9   1   9 2085.01   82.24
  -9  -1   9 2010.13   68.32
  -4   4   8  325.66   20.59
   4  -4   8  307.92   19.42
   4   4  -8  349.81   25.23
  -4  -4  -8  312.48   24.89
  -4  -4  -8  304.56   19.24
   4  -4  -8  293.09   23.78
   4   4   8  332.89   16.63
  -4  -4   8  332.60   21.16
   4   4  -8  295.22   17.03
  -4   4  -8  274.14   23.11
   4  -4  -8  319.07   14.09
  -6   3  -9  953.73   50.02
  -6  -3  -9 1025.56   59.74
   6  -3   9  930.87   43.81
   6   3  -9  926.23   46.02
  -6   3   9  973.31   42.88
   6  -3  -9 1058.82   53.25
   6   3  -9  969.93   49.34
   6   3   9  916.65   29.95
  -6  -3  -9  932.72   43.49
   6  -3   9  993.25   28.93
  -6  -3   9  875.33   39.38
   7   4   6  121.29   11.65
   7   4   6  148.26   10.31
  -7   4   6  118.30   14.40
   7   4  -6  100.58   10.71
   7   4  -6   99.42   13.52
   7  -4   6  115.13   12.53
  -7   4  -6  129.86   15.16
   7  -4  -6   98.58   10.41
  -7  -4   6  115.63   16.49
  -7  -4  -6  105.00   15.14
   7  -4  -6  104.32   16.06
   3   1  12 1541.71   52.76
   3  -1 -12 1390.76   79.22
  -3  -1  12 1448.49   56.75
   3   1 -12 1457.94   76.05
  -3   1 -12 1478.01   72.86
  -3  -1 -12 1456.04   81.59
  -3  -1 -12 1423.47   53.34
  -3   1  12 1528.02   59.88
  -3   1 -12 1469.78   70.53
   3  -1  12 1521.86   50.76
   9   4   3  399.72   25.61
  -9  -4   3  408.70   25.23
   9  -4   3  394.02   15.46
   9   4  -3  403.95   23.81
  -9   4   3  440.38   26.28
   9  -4   3  431.53   22.41
  -9  -4  -3  367.93   29.85
   9   4  -3  407.59   20.22
  -9   4  -3  379.16   27.40
   9  -4  -3  404.53   23.72
   9  -4  -3  400.69   20.95
   6   5  -2  241.45   16.07
   6  -5  -2  227.01   14.19
   6  -5   2  244.13   17.24
   6   5   2  217.71   14.87
   6  -5  -2  219.14   15.50
  -6   5  -2  213.95   22.31
   6   5  -2  207.42   13.41
  -6  -5  -2  264.32   20.65
  -6   5   2  200.11   22.06
  -6  -5   2  220.57   21.64
   6   5   2  190.23   18.31
   6   1  11   45.77    6.49
  -6   1 -11   48.97   10.56
  -6   1  11   70.80    9.58
  -6  -1 -11   53.44    9.73
   6   1 -11   65.96   13.03
  -6   1 -11   97.30   14.64
  -6  -1  11   43.65    8.75
  -6  -1 -11   77.51   15.36
   6  -1 -11   64.73   14.70
  -6   1 -11   71.78   10.86
 -11   3   3   98.97   11.87
  11  -3   3   69.66    9.64
 -11   3  -3   72.72   11.44
 -11   3   3  111.98   12.39
  11   3   3   97.56   11.56
  11   3  -3   92.79   12.03
 -11  -3   3   61.44   13.44
 -11  -3  -3   98.44   15.82
  11  -3  -3  104.86   10.93
 -11  -3   3   87.65    5.79
 -11   3  -3  100.68   15.78
   4  -3  10 2271.17   87.40
  -4  -3 -10 2339.86  121.98
   4   3  10 2313.43   84.95
  -4  -3 -10 2335.95   93.97
  -4   3  10 2266.71   92.09
   4  -3 -10 2449.98  123.06
  -4   3 -10 2244.63  109.28
  -4   3 -10 2287.76   87.66
  -4  -3  10 2307.97   93.68
   4   3 -10 2411.07   97.72
   4   3 -10 2356.93  111.33
   0  -5  -6    7.14    6.77
   0  -5   6    5.48    8.32
   0   5   6   10.57    8.05
   0  -5  -6   -6.63    8.21
   0   5  -6   20.34   10.75
   4   0  12  109.49   11.23
  -4   0  12  118.88   12.18
  -4   0 -12  112.21   17.33
  -4   0 -12  144.03   13.46
   4   0 -12  114.96   17.76
   6  -4  -7 1474.63   67.10
   6   4  -7 1550.03   61.79
   6  -4  -7 1418.39   48.88
  -6  -4   7 1454.77   64.84
  -6   4   7 1526.59   67.35
  -6  -4  -7 1500.86   69.15
  -6   4  -7 1516.33   76.21
   6   4   7 1464.66   50.60
   6  -4   7 1403.37   62.55
   6   4  -7 1504.28   68.98
   8   4   5  474.99   18.97
  -8   4  -5  433.35   31.09
   8   4  -5  508.91   26.99
  -8  -4  -5  466.04   30.46
   8  -4   5  511.64   26.50
   8   4   5  452.57   27.37
   8   4  -5  463.23   23.44
  -8   4   5  517.81   30.15
  -8  -4   5  474.97   27.80
   8  -4  -5  502.53   19.70
   8  -4  -5  515.84   30.93
  11   1  -7 1760.55   84.94
 -11   1  -7 1638.26   60.76
 -11   1   7 1780.03   62.71
 -11  -1  -7 1616.43   82.66
  11   1   7 1810.57   70.85
  11  -1  -7 1692.39   85.41
 -11  -1   7 1807.78   71.99
 -11  -1   7 1797.15   59.75
 -11   1  -7 1662.67   84.85
  11  -1   7 1794.59   65.71
 -11   1   7 1788.09   66.19
   1  -5   6   68.58   12.54
  -1  -5  -6   51.75   11.54
  -1  -5  -6   95.85   12.69
  -1   5  -6   72.10   14.97
   1  -5  -6   74.08    9.32
   1   5  -6   57.61   13.42
   1  -5  -6   73.88   11.01
  -1  -5   6   90.71   14.62
   1   5   6   75.84   13.87
  -1   5   6   47.03   12.33
   0   4  -9    3.21    9.72
   0  -4   9  -10.51    8.64
   0  -4  -9   13.21    6.32
   0   4   9    5.81    6.92
   0  -4  -9   -6.76    9.47
   0   4  -9    0.38    4.87
  -5  -5   4 2484.87  116.14
   5   5   4 2542.52   88.67
   5  -5  -4 2275.96   91.45
   5   5   4 2448.16   97.82
  -5   5  -4 2570.58  127.08
   5   5  -4 2546.10  110.99
   5   5  -4 2418.63   81.15
   5  -5   4 2484.26  109.11
  -5   5   4 2486.12  117.79
  -5  -5  -4 2400.88  114.39
   5  -5  -4 2444.12   97.57
 -13   1   3  396.43   17.41
 -13  -1  -3  431.93   28.92
 -13  -1   3  374.79   24.17
 -13   1  -3  323.94   28.44
 -13  -1   3  363.20   13.61
 -13   1  -3  342.83   15.34
  13  -1   3  375.14   20.70
  13  -1  -3  378.38   24.47
 -13   1   3  356.08   23.03
  13   1   3  432.81   23.67
  13   1  -3  358.96   24.99
 -12  -2  -4  133.59   16.70
  12  -2  -4  110.11   14.60
 -12  -2   4   93.05   16.19
 -12   2  -4  119.43   17.36
 -12  -2   4  127.35    7.97
  12   2  -4  104.79   14.84
 -12   2  -4  115.80   12.12
  12   2   4  131.07   14.02
 -12   2   4  134.71   11.45
 -12   2   4  100.89   15.56
  12  -2   4  144.59   11.06
   1  -4  -9   14.13    6.22
  -1  -4  -9   41.10   12.79
  -1   4   9    6.45    8.01
  -1  -4   9    9.65    7.25
   1   4   9    9.34    9.09
   1  -4  -9   12.84    9.91
  -1   4  -9   25.88   10.71
  -1  -4  -9    1.14    7.23
   1  -4   9   12.54    8.08
   1   4  -9   20.19   10.26
   1   4  -9    5.01    5.89
  11   2   6 1583.68   67.54
 -11  -2   6 1668.25   53.74
  11  -2   6 1557.37   53.78
  11   2  -6 1523.23   70.43
 -11   2   6 1487.64   60.16
 -11   2   6 1460.21   59.72
 -11  -2  -6 1568.10   76.31
 -11  -2   6 1509.77   66.53
 -11   2  -6 1538.19   61.57
  11  -2  -6 1548.82   72.66
 -11   2  -6 1533.58   80.90
  -8   1 -10   56.97    9.85
   8   1 -10   95.10   16.07
  -8  -1 -10   69.24   11.54
  -8  -1 -10   68.18   15.71
  -8   1 -10   66.89   12.37
  -8  -1  10   50.90    9.40
  -8   1  10   75.86   10.50
   8  -1 -10   86.64   14.56
   8  -1  10   58.38    8.44
   8   1  10   76.18    5.74
 -12   0   6 1993.48   65.03
 -12   0  -6 1852.25   94.40
  12   0  -6 1974.26   94.90
 -12   0   6 1876.27   72.71
  12   0   6 1990.64   78.29
  -4  -5  -5  137.28   15.71
  -4   5  -5  200.62   19.03
   4   5   5  159.19   11.24
  -4  -5   5  186.89   16.54
   4  -5  -5  148.76   15.25
   4  -5  -5  126.37   11.57
  -4   5   5  159.58   16.34
   4  -5   5  160.25   16.06
   4   5  -5  182.28   16.79
   4   5  -5  137.90    9.75
   4   5   5  150.43   13.68
   2  -5  -6  181.56   15.13
  -2  -5   6  195.94   16.25
   2   5   6  184.72   14.96
  -2  -5  -6  166.43   16.62
   2  -5  -6  147.33   15.10
  -2   5  -6  158.76   19.65
   2  -5   6  156.74   16.88
  -2   5   6  174.32   17.61
   2   5  -6  166.52   18.15
  -2  -5  -6  138.72   17.22
  -7  -2 -10 1332.65   73.01
   7  -2 -10 1312.12   68.46
  -7   2  10 1265.45   53.51
   7  -2  10 1245.38   45.11
   7   2 -10 1330.06   62.56
  -7   2 -10 1240.42   56.26
  -7  -2 -10 1258.57   59.42
  -7   2 -10 1245.52   60.54
  -7  -2  10 1166.46   46.38
  -7  -2  10 1208.92   45.53
   7   2  10 1218.94   38.31
  13   0   4   10.77    7.55
 -13   0   4    6.70    7.80
 -13   0   4    7.16    5.90
 -13   0  -4  -10.95   10.65
  13   0  -4   -1.54    9.26
   6   5  -3  222.53   16.83
   6  -5  -3  226.66   13.91
   6   5  -3  221.82   14.10
  -6  -5   3  243.33   21.81
   6  -5   3  235.20   18.61
  -6   5   3  207.87   22.23
   6   5   3  248.77   13.04
  -6  -5  -3  223.86   20.86
   6   5   3  214.17   18.10
  -6   5  -3  245.97   22.45
   6  -5  -3  211.90   15.98
  -5  -2  11 2723.13   91.09
  -5  -2 -11 2948.92  118.11
  -5   2  11 2851.54  114.61
   5   2 -11 2784.47  128.17
   5  -2  11 2822.87  104.96
   5  -2 -11 2886.92  144.75
  -5  -2 -11 2645.77  144.78
   5   2  11 2675.25   91.15
  -5   2 -11 3026.73  128.66
  -5  -2  11 2804.74  101.06
  -5   2 -11 2768.60  126.74
   2   4   9  135.54   14.25
   2  -4  -9  126.14    9.80
   2  -4   9  161.28   13.79
   2   4  -9  116.02   11.08
  -2  -4   9  122.23   15.31
  -2   4   9  148.17   13.15
   2  -4  -9  133.91   16.39
  -2  -4  -9  112.53   17.79
  -2  -4  -9  111.51   12.87
   2   4  -9  156.36   17.72
  -2   4  -9  133.23   17.24
   4   1 -12  461.70   31.64
  -4   1 -12  444.54   27.71
   4  -1 -12  519.13   34.93
   4   1  12  440.90   19.68
  -4  -1  12  418.65   23.32
  -4   1  12  442.05   23.72
  -4  -1 -12  490.13   35.47
  -4  -1 -12  435.54   22.67
  -4   1 -12  436.31   28.97
  -9   3  -7  368.33   26.43
   9  -3  -7  264.67   10.92
   9  -3  -7  273.93   22.39
   9  -3   7  315.67   11.88
   9   3  -7  273.40   21.33
  -9   3   7  315.00   19.06
   9   3  -7  303.40   19.88
  -9   3  -7  312.93   19.82
   9   3   7  331.05   18.27
  -9  -3   7  312.28   18.73
  -9  -3  -7  254.61   28.07
   8   3   8  379.13   15.03
   8  -3   8  406.48   16.10
   8   3  -8  478.22   25.58
  -8   3  -8  459.59   26.82
   8  -3  -8  446.52   28.92
   8   3   8  470.32   24.58
   8   3  -8  430.72   25.79
  -8  -3   8  336.36   25.42
  -8   3   8  414.59   23.54
  -8  -3  -8  435.92   26.93
   7   0  11    1.75    5.51
  -7   0  11  -19.68    8.13
  -7   0 -11  -23.93   11.73
   7   0 -11    6.35   11.02
  -7   0 -11   -5.91    7.97
   0  -2 -12  312.19   26.94
   0   2 -12  331.05   24.75
   0   2 -12  302.02   25.35
   0  -2  12  321.62   15.03
   0   2  12  312.26   18.44
   5  -4  -8   38.73    6.68
   5  -4  -8   51.29   11.22
  -5   4  -8   58.11   11.78
  -5  -4   8   35.32    9.91
   5   4  -8   42.57    7.59
   5   4  -8   24.96   11.84
   5  -4   8   24.39    9.44
  -5   4   8   33.74    9.81
  -5  -4  -8   40.75   13.10
  -5  -4  -8   35.18   10.04
   5   4   8   38.20    8.69
  -9   4   4 1371.62   64.53
   9  -4   4 1362.22   57.60
  -9  -4  -4 1386.01   70.39
  -9   4  -4 1297.10   66.82
   9  -4  -4 1406.66   50.55
   9   4   4 1349.03   63.59
  -9  -4   4 1344.28   74.64
   9   4  -4 1310.71   59.25
   9  -4  -4 1442.85   64.56
   9   4  -4 1296.23   59.73
   7  -5   0  709.55   35.34
   7   5   0  754.27   29.23
  -7   5   0  701.83   42.69
   7   5   0  726.15   31.31
  -7  -5   0  698.49   41.94
  10  -4   0 1315.40   50.31
  10   4   0 1395.83   56.81
 -10   4   0 1391.75   67.01
  10  -4   0 1282.19   53.98
 -10  -4   0 1345.55   68.13
 -11   3  -4   82.52   11.05
 -11   3   4   64.35   11.24
  11  -3  -4   53.94   11.16
 -11  -3   4   63.69    7.23
 -11   3  -4   75.60   14.96
  11   3   4   83.08   11.45
 -11   3   4   80.02   10.98
 -11  -3  -4   88.65   14.23
  11  -3   4   59.07    8.59
  11   3  -4   75.59   11.13
 -11  -3   4   88.87   12.59
  -1   2 -12 1034.32   57.20
   1  -2 -12 1056.42   65.57
  -1  -2  12 1102.53   39.47
   1   2 -12 1059.12   56.82
  -1   2 -12 1071.30   51.12
  -1  -2 -12 1025.72   63.56
   1  -2  12 1090.10   41.20
   1   2  12 1182.10   44.54
  -1   2  12 1171.93   47.42
   1   2 -12 1103.78   54.06
   0   3  11 1149.16   49.42
   0   3 -11 1077.86   60.14
   0  -3  11 1248.11   45.73
   0  -3 -11 1062.79   66.09
   0   3 -11 1092.24   45.76
  -7   5  -1  411.79   30.08
   7  -5  -1  464.50   24.30
   7  -5  -1  369.33   16.86
  -7  -5  -1  293.15   25.78
   7   5  -1  372.22   17.95
  -7  -5   1  380.89   28.00
   7   5   1  345.60   22.50
   7   5   1  402.81   18.40
  -7   5   1  379.65   28.29
   7  -5   1  392.06   22.35
   7   5  -1  353.22   23.34
  12  -1   6  873.00   34.69
  12  -1  -6  835.17   47.74
 -12  -1  -6  801.95   47.01
  12   1  -6  892.54   45.97
 -12   1   6  863.30   36.98
 -12  -1   6  832.04   38.60
 -12  -1   6  868.90   29.93
 -12   1   6  829.80   37.60
  12   1   6  862.46   40.72
 -12   1  -6  831.17   46.50
 -12   1  -6  823.60   29.82
 -10  -4  -1   21.91   10.93
 -10   4   1   26.87   10.69
  10  -4   1   29.80    8.52
  10  -4   1   19.83    5.80
 -10  -4   1   40.24   10.92
  10   4   1   23.27    8.64
  10   4  -1   19.33    7.36
  10  -4  -1   33.36    8.43
  10   4  -1    7.61    8.02
 -10   4  -1   19.80   10.42
  10  -4  -1    2.80    7.43
  13  -2   0 1315.90   53.96
 -13   2   0 1291.90   51.26
 -13  -2   0 1343.63   69.58
  13   2   0 1156.35   58.25
 -13   2   0 1310.73   63.52
   5   3 -10  180.62   16.63
  -5   3 -10  231.42   13.23
   5   3  10  191.63   12.20
   5  -3  10  237.37   15.24
  -5  -3 -10  195.47   15.59
   5   3 -10  187.88   20.96
  -5  -3  10  219.69   14.02
   5  -3 -10  201.77   21.64
  -5  -3 -10  228.61   22.80
  -5   3 -10  203.64   20.07
  -5   3  10  197.28   15.78
  -3  -5  -6 1398.40   66.44
  -3  -5   6 1399.96   66.71
  -3   5   6 1418.74   65.00
  -3  -5  -6 1289.34   60.09
   3  -5  -6 1335.01   53.50
   3   5  -6 1320.21   67.94
   3   5   6 1349.02   55.83
   3  -5  -6 1275.98   59.42
  -3   5  -6 1334.62   70.88
   3  -5   6 1341.70   62.23
   5   0  12   -2.10    5.31
  -5   0 -12  -10.83    7.20
   5   0 -12   -1.72   11.27
  -5   0  12   -2.06    7.08
  -5   0 -12  -18.40   10.15
   1  -3 -11   37.81   13.57
  -1  -3  11   38.98    7.56
  -1   3 -11   62.04   12.58
  -1  -3 -11   39.13    6.62
   1   3  11   43.89    8.85
  -1  -3 -11   59.24   13.71
  -1   3  11   24.18   10.95
   1  -3  11   48.50    8.36
   1   3 -11   44.14    8.70
   1   3 -11   35.43   12.35
  -1   3 -11   30.85    7.62
  10   3  -6   72.35   10.58
 -10   3   6   63.30   10.68
 -10   3  -6   68.16   13.94
  10  -3  -6   37.74    7.56
  10   3   6   59.89   11.13
  10  -3   6   45.95    7.46
  10  -3  -6  102.06   11.87
 -10   3  -6   46.06   10.03
 -10  -3  -6   80.94   13.33
  10   3  -6   69.39   10.42
 -10  -3   6   52.72   10.77
  13   2  -1 1159.57   56.83
 -13  -2   1 1315.47   65.22
 -13   2   1 1244.64   49.16
 -13   2   1 1165.65   58.07
 -13  -2  -1 1092.60   64.33
  13   2   1 1175.34   55.70
  13  -2  -1 1200.94   51.03
 -13   2  -1 1195.81   52.28
  13  -2   1 1189.43   48.03
 -13   2  -1 1166.02   62.69
 -13  -1   4  917.01   29.05
  13   1  -4  883.81   45.61
  13  -1  -4  873.00   46.45
  13   1   4  927.57   41.84
 -13   1  -4  855.26   51.20
 -13  -1   4  823.67   42.50
 -13  -1  -4  841.77   49.15
  13  -1   4  894.84   39.35
 -13   1   4  902.45   34.45
 -13   1   4  874.67   40.38
  -3  -4  -9  116.38   13.32
   3  -4  -9   94.26    8.59
   3   4   9  115.44   10.62
   3   4  -9  114.70   10.92
   3  -4  -9  118.49   15.74
  -3  -4   9  114.37   12.97
  -3   4   9  124.76   13.47
   3  -4   9  107.10   12.16
  -3  -4  -9  136.86   17.28
   3   4  -9  117.55   16.81
  -3   4  -9   88.61   16.64
  -2  -2  12   66.98    8.63
   2  -2 -12   68.71   15.73
  -2   2  12   72.81   11.01
  -2  -2 -12   56.81    8.08
   2   2 -12   65.87   14.56
  -2  -2 -12   63.91   16.07
   2   2 -12   88.83   13.01
   2   2  12   85.82    9.05
  -2   2 -12   73.00   11.59
  -2   2 -12   78.27   14.23
   2  -2  12   71.34    8.18
  -7   3  -9   69.50   13.08
  -7  -3  -9  102.22   17.27
   7   3  -9   84.19   13.50
  -7  -3  -9   52.02   12.48
  -7  -3   9   61.04   10.28
   7   3   9  111.97    8.76
   7  -3   9   77.60    7.22
  -7   3   9   85.93   11.97
   7  -3   9   96.44   11.27
   7  -3  -9   61.87   15.04
   7   3  -9   81.20   12.14
  10   0   9    6.45    7.03
 -10   0   9    2.11    7.09
  10   0   9    8.41    4.31
  10   0  -9   16.66   13.15
 -10   0  -9   15.97    9.79
 -12   3   0   -2.04    7.38
  12   3   0    7.00    7.85
 -12  -3   0    0.88    9.54
  12  -3   0    7.28    7.37
 -12   3   0   -4.81    8.61
   7   5   2  831.43   36.28
  -7   5  -2  843.98   49.39
   7   5  -2  788.97   38.11
  -7  -5  -2  849.83   47.41
   7  -5   2  822.32   40.55
   7  -5  -2  815.49   41.57
  -7  -5   2  813.05   45.28
   7   5   2  804.94   38.09
   7  -5  -2  821.09   34.04
  -7   5   2  832.90   47.60
   7   5  -2  852.00   31.98
  -7   1 -11    5.00   10.11
   7   1 -11   68.93   11.40
   7   1  11   16.74    4.83
  -7   1  11   11.09    8.19
  -7  -1 -11   40.52   12.05
  -7   1 -11   16.68   10.98
  -7  -1 -11   10.57    8.15
  -7  -1  11    7.36    7.21
   7  -1 -11   13.85   11.57
  -7   1 -11   -2.96   10.07
  10  -4   2 1179.37   38.38
  10   4   2 1175.76   56.96
 -10   4   2 1175.99   59.74
  10  -4  -2 1267.10   48.03
  10   4  -2 1214.00   51.38
 -10  -4   2 1202.20   63.27
  10  -4  -2 1247.17   47.71
  10  -4   2 1188.49   50.63
 -10   4  -2 1227.46   61.63
  10   4  -2 1155.59   44.54
 -10  -4  -2 1158.09   63.78
   2   3 -11 1003.65   43.67
   2   3 -11  981.38   53.22
  -2  -3 -11  951.50   56.72
  -2   3 -11  998.15   53.33
   2  -3 -11  989.55   57.47
  -2   3 -11  942.90   43.30
   2   3  11  948.42   38.38
  -2  -3  11  966.68   38.48
  -2  -3 -11  960.81   38.19
   2  -3  11 1026.56   39.80
  -2   3  11 1000.60   43.68
  -5  -5   5   71.48   12.63
   5  -5   5   56.46   10.75
   5   5  -5   40.32    7.52
  -5  -5  -5   42.01   11.89
   5   5   5   41.20    8.39
   5   5  -5   68.12   12.19
  -5   5  -5   40.37   14.45
   5   5   5   46.73    9.54
   5  -5  -5   52.42   11.52
  -5   5   5   58.03   12.75
   5  -5  -5   43.84   10.45
 -11   0  -8   12.68    9.11
  11   0  -8  -10.19    9.62
  11   0   8    1.12    6.36
 -11   0   8   -8.60    7.11
 -11   0   8    2.93    5.55
  12  -2   5   22.39    7.01
  12  -2  -5   30.02   10.88
  12   2  -5   21.29   10.19
 -12   2   5   24.89    8.18
 -12  -2  -5   31.01   11.64
 -12   2  -5   67.86   12.91
 -12   2  -5   24.45    7.26
 -12  -2   5   28.12    9.45
  12   2   5   18.16    9.52
 -12  -2   5   31.39    5.28
 -12   2   5   24.15   10.20
  -6  -5   4   74.79   14.24
   6   5   4   66.61    8.85
  -6  -5  -4   81.12   16.63
   6   5  -4   67.78   13.54
  -6   5  -4   68.90   15.82
   6   5   4   60.35    9.76
   6  -5  -4   50.48   11.22
   6   5  -4   79.22    9.62
   6  -5   4   72.26   11.86
  -6   5   4   72.93   13.83
   6  -5  -4   50.21    9.34
   0   0 -13   17.16   11.66
   0   0  13    6.18    7.60
 -12   3   1 1834.74   82.79
 -12   3   1 1865.96   91.91
 -12  -3  -1 2028.98  103.64
  12   3  -1 2006.11   89.84
  12  -3  -1 1981.34   78.22
  12  -3   1 1936.65   72.82
  12   3   1 2059.07   86.97
 -12   3  -1 1948.29   98.10
 -12   3  -1 1991.12   84.76
 -12  -3   1 2060.69   97.89
  14   0   0   17.04    9.40
 -14   0   0   12.44   12.26
  -8   4  -6 1862.44   92.61
   8   4  -6 1819.48   78.73
   8   4  -6 1755.46   80.67
  -8  -4   6 1769.16   83.89
   8   4   6 1819.40   63.42
   8   4   6 1982.37   79.53
   8  -4  -6 1901.99   66.83
  -8   4   6 1916.45   84.76
   8  -4   6 1897.41   80.07
   8  -4  -6 1848.53   80.58
  -8  -4  -6 1907.54   91.70
   7  -4  -7  435.81   18.84
  -7  -4  -7  456.14   29.63
   7   4  -7  442.53   23.00
  -7  -4   7  413.35   25.42
   7   4   7  433.37   24.47
  -7   4   7  389.37   27.26
   7  -4  -7  422.28   30.43
   7   4   7  448.97   20.73
   7  -4   7  401.42   24.18
  -7   4  -7  402.72   28.99
   7   4  -7  452.57   26.82
  13  -2   2  610.37   28.64
  13   2  -2  644.28   37.18
 -13  -2  -2  686.55   41.61
 -13   2   2  647.44   29.92
 -13   2   2  626.88   34.64
 -13   2  -2  632.18   30.83
 -13   2  -2  708.51   39.30
 -13  -2   2  610.05   36.22
  13   2   2  615.63   33.40
  13  -2  -2  693.59   32.15
  10   2   8  431.33   24.26
 -10  -2   8  448.76   22.91
  10   2  -8  456.34   30.48
 -10  -2  -8  385.74   33.98
 -10   2   8  464.88   24.26
  10  -2   8  472.44   18.53
  10  -2  -8  425.90   30.52
 -10  -2   8  479.04   20.36
 -10   2  -8  439.50   31.90
 -10   2  -8  447.84   23.22
  -1   0  13   -1.93    6.76
   1   0  13    0.44    6.46
  -1   0 -13    4.32   10.67
   1   0 -13  -16.08    9.96
  -9   0  10    4.15    6.60
   9   0  10    1.45    4.77
   9   0  10    4.59    6.99
  -9   0 -10  -10.77    8.87
   9   0 -10   16.81   10.77
  14   0  -1 2167.97   93.88
 -14   0   1 2176.42  102.52
 -14   0  -1 2128.76  105.26
  14   0   1 2172.40   93.18
  -9  -2   9   95.16   11.19
   9   2  -9  106.97   14.19
   9  -2   9   94.25   10.00
  -9  -2  -9  108.93   17.09
   9  -2  -9   81.66   15.72
  -9   2  -9  103.88   11.96
   9   2   9  103.30   12.44
  -9   2  -9   58.61   14.86
  -9   2   9  105.22   12.26
  -9  -2   9   81.43    9.41
   5  -1 -12 1001.82   59.17
  -5  -1  12  990.71   43.45
   5   1  12 1000.10   34.92
  -5   1 -12  939.17   48.21
  -5  -1 -12  940.66   41.42
  -5   1  12  959.56   44.38
  -5   1 -12 1064.11   52.56
   5   1 -12  949.16   55.34
  -5   1 -12  985.29   57.76
  -5  -1 -12  949.28   59.75
 -13   0   5    3.36    5.16
 -13   0  -5    5.67   10.56
  13   0  -5   11.04    9.54
 -13   0   5    6.67    7.58
  13   0   5    6.30    7.54
   0  -5  -7  310.72   17.95
   0  -5   7  261.84   20.84
   0  -5  -7  244.42   20.61
   0   5   7  267.38   19.82
   0   5  -7  258.10   24.81
   3  -2 -12  703.31   45.77
  -3  -2 -12  656.59   28.31
  -3  -2 -12  600.77   43.89
   3   2 -12  714.34   41.73
   3  -2  12  651.64   29.54
   3   2  12  649.43   31.12
  -3   2  12  642.87   32.85
   3   2 -12  643.21   37.17
  -3   2 -12  688.03   44.51
  -3   2 -12  608.27   35.54
  -3  -2  12  667.37   26.43
   6   2 -11   67.26   16.26
  -6  -2  11   75.03   10.10
  -6   2 -11   81.40   14.69
  -6  -2  11   93.84    9.47
  -6  -2 -11   68.17   13.63
  -6   2 -11   81.28   12.51
   6   2  11   76.72    9.12
  -6  -2 -11   95.75   16.25
   6  -2 -11   64.42   16.30
  -6   2  11   69.38   11.62
  -4  -5   6  110.36   16.00
  -4   5   6  113.39   16.44
   4  -5  -6  124.26   13.23
   4   5  -6  114.03   10.19
  -4   5  -6  145.39   17.75
   4  -5   6  122.32   14.36
  -4  -5  -6  158.53   16.88
  -4  -5  -6  128.95   14.92
   4   5   6  144.48   15.29
   4  -5  -6  155.26   16.59
   4   5  -6  115.04   16.20
   1  -5  -7 1526.74   71.88
  -1   5   7 1411.81   65.75
   1  -5  -7 1375.54   57.69
  -1   5  -7 1349.21   77.19
   1  -5   7 1554.18   70.43
  -1  -5  -7 1581.23   64.23
   1   5   7 1521.88   66.68
   1   5  -7 1353.91   76.52
  -1  -5   7 1447.94   69.54
  -1  -5  -7 1418.77   69.55
 -12   3   2  524.50   32.58
 -12  -3   2  580.34   34.48
 -12  -3  -2  501.40   37.97
  12  -3   2  585.08   24.82
 -12   3  -2  574.19   31.22
 -12   3  -2  518.76   34.80
  12   3   2  581.94   32.97
  12   3  -2  474.83   31.12
  12  -3  -2  573.38   28.53
 -12   3   2  609.54   30.89
  10   1  -9  732.51   43.82
 -10  -1   9  750.96   31.13
 -10   1  -9  768.48   45.23
 -10   1  -9  731.33   34.13
  10   1   9  750.62   35.48
 -10  -1   9  796.26   32.66
  10  -1   9  762.97   31.80
 -10  -1  -9  798.21   44.55
 -10   1   9  787.34   33.86
  10  -1  -9  741.18   44.64
   2   0  13  648.44   22.08
   2   0  13  651.40   29.12
  -2   0  13  671.07   31.24
  -2   0 -13  636.28   42.67
   2   0 -13  734.02   46.06
   3   3 -11   31.52    9.52
  -3   3 -11   37.52    9.33
   3   3 -11   26.89   13.06
  -3   3 -11   44.20   12.46
  -3  -3 -11   29.87    8.72
   3  -3 -11   68.14   13.88
   3   3  11   44.19    7.63
  -3   3  11   30.75    9.35
   3  -3  11   62.55   10.20
  -3  -3 -11   58.06   13.72
  -3  -3  11   41.73    9.41
   4   4   9  869.82   37.26
   4   4  -9  781.66   33.75
   4  -4  -9  809.89   46.43
  -4   4  -9  773.39   48.30
  -4   4   9  813.59   41.38
   4  -4   9  851.50   39.49
   4   4  -9  881.55   48.35
  -4  -4  -9  850.32   51.69
  -4  -4  -9  891.27   39.12
  -4  -4   9  778.11   38.38
  -9   4   5  398.37   24.83
   9   4   5  359.86   21.23
  -9   4  -5  357.89   26.76
   9  -4  -5  354.97   20.22
   9  -4   5  367.31   22.64
   9   4  -5  376.70   21.94
   9  -4  -5  361.46   22.89
  -9  -4   5  347.25   29.21
   9   4  -5  373.32   21.47
  -9  -4  -5  378.47   28.56
 -11   2   7  514.73   24.13
  11  -2   7  536.08   24.62
  11   2   7  537.04   27.75
  11  -2  -7  488.56   33.19
 -11  -2   7  543.77   30.43
 -11   2  -7  534.80   34.99
 -11  -2   7  516.70   24.31
 -11  -2  -7  493.21   35.11
 -11   2   7  471.75   30.14
  11   2  -7  508.00   32.19
 -11   2  -7  525.31   27.79
   6  -4  -8  215.35   12.40
   6   4   8  240.03   15.39
   6   4  -8  273.56   20.84
  -6   4   8  257.91   20.59
  -6  -4   8  236.97   17.70
   6  -4   8  230.49   17.39
  -6   4  -8  285.19   27.45
   6   4  -8  257.61   16.39
  -6  -4  -8  259.40   23.49
  -6  -4  -8  238.81   19.80
   6  -4  -8  275.46   21.84
  -7   5  -3  887.85   49.87
   7   5  -3  775.30   31.68
  -7  -5  -3  767.86   44.71
   7   5   3  881.97   37.74
  -7  -5   3  745.60   44.80
   7  -5  -3  815.30   37.00
   7   5  -3  837.39   39.43
  -7   5   3  813.82   47.68
   7   5   3  758.37   33.02
   7  -5  -3  758.09   34.63
   7  -5   3  850.08   44.82
  14   0  -2  195.19   16.50
 -14   0   2  170.70   10.71
  14   0   2  190.94   16.07
 -14   0   2  170.75   20.72
 -14   0  -2  140.23   20.19
 -10  -4   3   36.71    9.94
  10  -4   3   25.29    7.94
 -10   4  -3   20.45   12.54
  10  -4  -3    8.01    6.22
  10  -4  -3    1.87    9.18
 -10   4   3    5.25    9.56
  10   4  -3   -2.54    8.22
 -10  -4  -3   14.88   10.74
  10   4  -3   17.20    6.58
  10  -4   3    5.61    5.72
  10   4   3    9.98    8.25
 -12   0   7  520.64   24.58
 -12   0  -7  521.70   36.52
 -12   0   7  546.85   23.40
  12   0   7  551.14   29.10
  12   0  -7  563.64   35.09
 -11   3   5  260.81   19.68
  11  -3  -5  299.33   14.34
 -11  -3   5  292.36   21.38
 -11   3  -5  336.27   23.64
 -11   3  -5  281.09   26.04
 -11  -3   5  309.39   15.11
  11  -3  -5  325.71   21.83
  11   3   5  244.93   19.68
  11   3  -5  290.51   21.28
 -11  -3  -5  232.20   24.21
  11  -3   5  296.92   14.03
 -11   1  -8  247.92   22.28
  11   1   8  216.89   17.31
 -11  -1  -8  243.16   22.62
 -11  -1   8  267.66   17.07
 -11   1   8  255.37   16.07
  11   1  -8  293.99   23.38
  11  -1   8  267.05   15.26
 -11   1  -8  187.16   14.84
 -11  -1   8  241.88   16.86
  11  -1  -8  240.71   23.16
   0  -1  13  198.18   14.26
   0  -1  13  180.11   10.66
   0  -1 -13  200.79   23.06
   0   1 -13  179.70   20.65
   0   1  13  178.32   14.71
 -14   1   0 1451.87   52.23
 -14  -1   0 1427.49   76.30
  14  -1   0 1444.88   63.23
 -14   1   0 1351.62   69.89
  14   1   0 1378.00   65.43
   2  -5  -7  215.94   18.04
   2  -5   7  211.72   18.48
  -2   5   7  172.21   18.54
   2   5   7  206.01   19.88
   2  -5  -7  200.38   16.34
  -2  -5  -7  202.78   16.33
   2   5  -7  200.71   21.43
  -2  -5  -7  229.20   19.85
  -2  -5   7  246.66   18.39
  -2   5  -7  246.81   22.23
  13  -2   3 1332.44   58.31
  13  -2  -3 1315.63   60.24
 -13  -2   3 1361.70   74.05
 -13   2   3 1344.85   57.42
  13   2  -3 1311.83   65.20
  13   2   3 1383.00   65.85
 -13  -2  -3 1416.29   74.87
 -13  -2   3 1418.09   39.27
 -13   2  -3 1400.12   73.94
 -13   2  -3 1351.96   55.01
 -13   2   3 1385.88   64.35
  -8  -2  10   68.82    7.80
  -8  -2  10   40.40    9.18
  -8   2 -10   72.48   13.81
   8  -2 -10   62.65   14.65
   8  -2  10   49.15    8.67
  -8  -2 -10  105.80   15.50
  -8   2  10   49.12   10.75
   8   2 -10   70.43   12.87
  -8  -2 -10   70.51   11.35
  -8   2 -10   53.22   11.15
   1  -1  13  625.15   29.39
  -1   1 -13  631.12   44.08
   1   1  13  598.41   27.80
   1  -1 -13  622.41   42.81
  -1  -1 -13  712.74   44.86
  -1   1  13  620.24   29.34
   1  -1  13  621.96   23.57
   1   1 -13  620.30   37.74
  -1  -1  13  602.24   29.51
  -9  -1  10  536.98   24.57
   9  -1  10  551.73   26.25
  -9   1 -10  479.34   33.82
   9   1  10  513.57   28.95
  -9   1 -10  508.49   26.38
  -9   1  10  562.65   27.96
   9   1 -10  554.48   33.89
  -9  -1 -10  554.05   33.20
   9  -1 -10  509.63   35.43
   9   1  10  497.77   18.02
  -6   3  10 2680.38  120.41
   6   3  10 2775.16   95.75
  -6  -3 -10 2816.75  150.86
  -6  -3 -10 2913.57  132.39
  -6   3 -10 2828.13  135.76
  -6  -3  10 2762.01  108.00
   6  -3  10 2899.84  117.29
   6   3 -10 2865.23  122.88
   6   3 -10 2861.16  144.01
   6  -3  10 2953.76   90.09
   6  -3 -10 3378.26  158.20
 -14   1   1  145.41   10.84
 -14   1  -1  161.29   11.88
 -14  -1  -1  206.21   20.30
  14  -1  -1  167.89   15.87
 -14   1  -1  202.35   18.78
  14  -1   1  196.05   15.45
 -14   1   1  170.09   17.78
  14   1   1  172.89   16.19
  14   1  -1  178.68   17.67
 -14  -1   1  136.70   18.20
  -6   0  12   86.53   11.46
  -6   0 -12   86.42   15.59
   6   0  12   89.47    8.47
  -6   0 -12   82.36   12.02
   6   0 -12   55.77   16.03
   0   6   0 1564.08   78.56
   0  -6   0 1364.28   72.62
  13  -1  -5  891.99   45.48
 -13   1   5  880.43   38.16
 -13   1  -5  807.63   48.22
 -13  -1   5  861.86   29.45
 -13  -1   5  871.93   45.37
  13   1   5  845.28   40.43
 -13   1   5  778.53   41.85
  13  -1   5  841.58   37.94
 -13  -1  -5  788.58   48.81
  13   1  -5  829.90   45.23
  -8   0 -11 1364.25   68.98
   8   0  11 1454.99   45.92
  -8   0 -11 1487.15   79.26
  -8   0  11 1600.40   62.58
   8   0 -11 1441.14   80.96
  -1  -6   0  718.75   39.49
   1   6   0  640.65   42.24
  -1   6   0  681.40   43.78
   1  -6   0  704.29   38.02
   0   6   1   18.82    9.90
   0  -6   1   -6.26    9.31
   0   6  -1   -9.27   12.61
   0  -6  -1   -5.14    8.71
  -3   0 -13    3.36    7.73
  -3   0  13   -3.59    7.43
   3   0  13   12.53    6.78
   3   0 -13    3.18   11.21
  -3   0 -13   17.78   11.35
  -8  -5   0   73.52   13.54
   8   5   0   42.98   10.26
   8  -5   0   41.08   10.54
   8   5   0   40.97    8.53
  -8   5   0   82.85   13.96
 -12   3  -3 1108.40   56.44
 -12  -3   3 1060.23   32.53
 -12   3  -3 1106.35   61.23
  12  -3  -3 1096.79   50.69
  12   3   3 1140.58   53.36
  12   3  -3 1128.10   54.61
  12  -3   3 1036.37   43.55
 -12  -3  -3 1142.99   63.42
 -12   3   3 1216.87   54.62
 -12  -3   3 1119.80   57.46
 -12   3   3 1113.49   51.10
  -1  -6  -1  133.69   15.14
   1  -6  -1   95.69   14.79
  -1   6   1   99.22   15.66
   1   6   1  107.60   15.41
   1  -6   1  121.75   14.13
  -1  -6   1   84.35   14.84
   1   6   1   81.53    6.63
   1   6  -1   83.05   15.33
  -1   6  -1   93.36   16.48
  -4  -2  12  296.11   16.65
   4  -2 -12  286.58   30.91
  -4  -2 -12  321.54   16.91
  -4  -2 -12  330.67   31.44
   4  -2  12  347.07   16.92
  -4   2  12  342.46   21.45
  -4   2 -12  375.18   22.30
  -4   2 -12  324.60   25.41
   4   2  12  346.53   17.04
  -4  -2  12  345.94   16.50
   4   2 -12  336.48   25.00
  -2   1  13  393.70   22.56
   2  -1  13  374.71   20.02
  -2   1 -13  385.88   34.22
  -2  -1  13  385.08   21.70
   2  -1 -13  294.70   32.77
   2   1  13  410.54   20.63
   2   1 -13  381.21   31.07
   2  -1  13  436.40   18.26
  -2  -1 -13  389.05   31.43
   9  -3   8   68.77    6.20
   9  -3   8   68.24    6.28
   9   3  -8   62.15   12.19
   9   3   8   50.22   11.84
  -9  -3  -8   78.73   13.36
   9  -3  -8   63.56   13.51
  -9   3  -8   87.10   14.78
   9   3  -8   64.79   14.76
  -9  -3   8   52.81   10.60
  -9   3   8   54.17   10.60
  -9   3  -8   74.45   13.92
   6  -5  -5  129.02   12.33
  -6   5  -5  104.57   18.19
  -6  -5   5  113.39   15.56
   6  -5   5   84.06   14.37
   6   5  -5  119.23   14.14
   6   5   5   97.90   13.36
   6   5  -5  113.31   10.97
   6  -5  -5  110.71   12.49
   6   5   5  113.35   10.95
  -6  -5  -5   84.99   18.99
  -6   5   5   79.76   15.07
  14   1  -2  796.47   42.94
 -14  -1  -2  709.46   45.34
  14  -1   2  832.20   37.58
 -14   1  -2  695.77   46.22
 -14   1   2  743.17   39.51
 -14  -1   2  834.42   43.79
  14   1   2  792.17   39.84
  14  -1  -2  799.17   41.28
 -14   1   2  785.32   34.02
   0  -4 -10  803.44   32.93
   0   4 -10  724.76   30.85
   0   4  10  822.99   36.67
   0   4 -10  846.97   50.02
   0  -4  10  778.65   38.88
   0  -4 -10  909.03   49.89
   8  -5   1   20.63    9.77
  -8   5  -1   -8.06   12.62
  -8   5   1   38.07   12.56
  -8  -5  -1   33.33   11.67
   8   5   1   26.32    7.35
   8   5   1   21.38    7.36
  -8  -5   1   29.43   11.59
   8  -5  -1   11.54   10.26
   8  -5  -1   17.17    6.91
   8   5  -1   38.83    9.78
   8   5  -1   13.51    8.73
 -14   0  -3 2143.64  107.74
  14   0   3 2086.00   88.96
 -14   0   3 2116.79   97.37
 -14   0   3 2299.00   72.13
  14   0  -3 1987.09   96.77
  12   1  -7  351.76   24.54
 -12   1   7  287.69   17.33
 -12  -1   7  307.39   15.67
  12  -1  -7  333.27   24.61
 -12   1  -7  280.54   25.42
  12   1   7  338.00   21.33
 -12   1  -7  296.64   16.05
 -12  -1   7  247.11   17.16
 -12   1   7  284.88   18.40
 -12  -1  -7  298.14   25.96
  12  -1   7  280.90   17.39
  -3  -5  -7  650.18   36.96
   3   5   7  675.42   32.80
   3  -5  -7  627.31   35.16
  -3  -5   7  606.22   35.85
  -3   5   7  641.71   35.77
   3  -5   7  658.15   34.35
  -3  -5  -7  571.12   45.01
   3  -5  -7  577.83   26.37
  -3   5  -7  657.38   42.92
   3   5  -7  674.35   41.66
  -4   3 -11  192.58   14.40
   4  -3  11  205.04   14.50
   4  -3 -11  200.41   23.05
  -4   3  11  219.01   16.68
  -4  -3  11  210.18   13.88
   4   3 -11  206.01   17.16
   4   3  11  215.18   13.37
  -4   3 -11  265.45   20.54
   4   3 -11  177.18   20.97
  -4  -3 -11  171.59   16.47
  -4  -3 -11  233.32   28.41
  -1  -4  10  315.13   19.69
   1  -4 -10  272.18   27.92
   1   4  10  340.14   19.08
  -1   4  10  285.75   20.33
   1  -4 -10  323.27   16.51
  -1  -4 -10  325.34   26.39
  -1  -4 -10  326.14   18.29
  -1   4 -10  307.04   27.29
   1   4 -10  292.31   18.29
   1   4 -10  333.58   27.70
   1  -4  10  311.61   20.44
  -2  -6   0  497.76   31.38
  -2   6   0  418.19   33.47
   2   6   0  477.40   32.83
   2  -6   0  482.76   30.23
 -10  -3  -7 2047.45  104.79
 -10   3  -7 1940.20   87.12
 -10   3  -7 1991.27  106.76
  10  -3  -7 1967.86   62.17
  10  -3  -7 1922.47   94.80
 -10  -3   7 2049.56   90.19
  10   3   7 1917.16   82.91
  10  -3   7 2124.59   70.09
  10   3  -7 1968.32   90.39
 -10   3   7 1976.69   85.70
  -5  -5   6 1458.42   74.03
  -5   5  -6 1468.87   78.93
   5   5   6 1395.49   65.53
   5   5   6 1547.87   60.76
   5   5  -6 1525.14   55.22
   5  -5  -6 1390.60   54.27
  -5   5   6 1447.99   74.16
   5  -5   6 1390.66   67.36
   5  -5  -6 1497.19   68.43
   5   5  -6 1522.74   75.53
  -5  -5  -6 1490.65   81.58
   0  -6  -2  998.06   51.75
   0   6   2 1034.44   31.72
   0   6  -2  992.70   60.58
   0   6   2 1015.23   55.30
   0  -6   2  953.96   52.79
 -12   2  -6  146.37   14.27
 -12  -2   6  165.06   10.61
  12  -2   6  142.18   14.75
 -12  -2  -6  127.62   20.75
 -12   2   6  186.91   13.23
  12  -2  -6  166.86   19.23
 -12   2   6  175.00   13.38
 -12   2  -6  154.96   20.39
  12   2  -6  174.33   16.70
  12   2   6  177.29   16.13
 -12  -2   6  181.28   19.03
   2   6   1  767.71   46.98
   2  -6   1  771.84   41.99
   2   6   1  765.30   25.76
  -2  -6   1  781.09   45.80
   2  -6  -1  827.29   43.19
  -2   6  -1  820.66   49.58
   2   6  -1  819.16   45.89
  -2   6   1  800.44   47.46
  -2  -6  -1  818.32   46.28
  -6   1 -12  701.76   42.94
   6  -1 -12  799.11   47.64
  -6   1 -12  672.74   37.83
  -6   1  12  796.32   36.77
  -6  -1 -12  665.66   35.29
  -6   1 -12  686.12   42.83
   6   1  12  715.96   30.21
   6   1 -12  690.31   43.07
  -6  -1 -12  684.39   46.78
  -6  -1  12  783.86   34.51
  -8   3   9 1732.10   76.92
   8   3   9 1677.92   54.94
   8   3  -9 1907.31   89.91
  -8   3  -9 1754.09   84.69
   8  -3   9 1782.38   74.31
   8   3   9 1769.98   77.56
  -8  -3   9 1859.72   78.95
  -8  -3  -9 1835.25   91.39
   8  -3  -9 1870.26   92.25
   8  -3   9 1814.64   54.25
   8   3  -9 1749.11   86.10
   7  -5   4 1357.15   63.91
  -7  -5  -4 1357.03   72.70
  -7  -5   4 1364.13   70.38
  -7   5   4 1429.86   73.82
   7  -5  -4 1457.44   56.77
   7   5  -4 1349.14   55.35
   7  -5  -4 1394.35   63.03
   7   5   4 1442.85   62.12
   7   5  -4 1431.44   66.32
  -7   5  -4 1431.04   76.00
   7   5   4 1365.87   55.32
 -10  -4   4 1048.28   56.32
  10   4  -4 1059.95   48.64
  10   4  -4 1176.04   52.87
  10  -4   4 1094.29   49.46
  10  -4  -4 1226.91   57.36
 -10  -4  -4 1116.08   65.68
 -10   4  -4 1208.26   61.63
 -10   4   4 1155.63   57.08
  10   4   4 1107.88   52.37
  10  -4  -4 1158.39   43.19
  -1  -6  -2  455.92   29.90
   1   6   2  456.08   17.49
  -1  -6   2  451.30   31.34
   1   6  -2  502.58   34.32
  -1   6   2  516.07   32.30
   1  -6   2  430.52   28.22
  -1   6  -2  497.81   34.22
   1  -6  -2  497.35   30.09
   1   6   2  469.79   30.59
   5  -4  -9 1062.46   56.48
  -5   4   9 1004.07   49.90
  -5  -4  -9 1038.38   61.93
   5   4   9  976.13   39.60
   5   4  -9 1024.48   43.25
  -5  -4   9  949.60   46.37
   5  -4   9 1050.14   49.57
  -5  -4  -9 1101.80   55.53
  -5   4  -9 1047.02   56.30
   5   4  -9  906.52   53.76
   8   5  -2  202.70   13.56
  -8   5   2  220.53   21.48
   8  -5  -2  187.90   14.48
  -8  -5   2  245.14   21.64
   8   5   2  201.28   15.32
   8  -5  -2  223.39   18.56
  -8  -5  -2  169.99   25.55
  -8   5  -2  224.97   22.68
   8   5   2  162.32   14.21
   8   5  -2  206.14   18.61
   8  -5   2  173.96   17.03
  -8  -1  11   65.37    9.70
   8  -1 -11   71.96   15.67
  -8  -1 -11   69.56   14.33
  -8   1 -11   58.77   12.34
   8   1  11   64.23    6.26
   8   1 -11   81.15   18.57
   8  -1  11   70.96    9.44
  -8  -1 -11   83.12   16.59
  -8   1  11   48.64   11.07
  -8   1 -11   94.70   13.32
  13   2  -4  154.23   15.31
 -13   2  -4  122.53   12.79
 -13  -2   4  101.12   15.80
 -13   2  -4  149.85   19.41
  13  -2   4  113.41   11.36
  13  -2  -4  131.95   15.80
 -13   2   4  131.28   11.54
 -13  -2  -4  129.98   18.14
 -13  -2   4  121.57    8.93
  13   2   4  117.16   14.63
 -13   2   4  144.35   14.07
  -2  -4 -10  773.71   51.61
  -2  -4 -10  827.70   37.47
  -2   4 -10  839.35   50.15
   2  -4  10  780.22   39.47
   2   4 -10  802.72   36.25
  -2   4  10  858.63   40.89
   2   4  10  858.04   36.51
  -2  -4  10  785.91   37.79
   2  -4 -10  846.99   48.60
   2   4 -10  794.65   50.75
   3  -1  13 1107.41   40.50
  -3  -1 -13 1010.42   65.46
  -3  -1  13 1017.95   46.49
   3  -1 -13 1074.24   66.72
   3   1  13 1098.11   41.95
  -3   1  13 1092.57   47.85
   3  -1  13 1093.10   46.35
  -3  -1 -13 1041.98   44.33
  -3   1 -13 1020.97   63.91
   3   1 -13 1013.80   59.92
 -13   0   6   -1.41    6.34
  13   0  -6    3.45    9.57
  13   0   6    4.16    7.28
 -13   0   6   -9.19    6.55
 -13   0  -6    2.90   10.91
  -8  -4  -7  374.40   32.39
   8  -4   7  350.66   23.33
  -8   4   7  361.59   25.92
   8  -4  -7  384.66   16.03
   8  -4  -7  379.07   25.09
   8   4  -7  364.83   26.18
   8   4  -7  396.79   24.60
  -8   4  -7  336.75   26.56
  -8  -4   7  346.67   24.07
   8   4   7  359.70   23.28
  11  -4   0  195.49   13.43
  11  -4   0  174.11   14.75
  11   4   0  189.94   16.69
 -11   4   0  180.52   23.82
 -11  -4   0  263.86   21.23
   7  -2 -11  739.57   45.85
  -7   2 -11  699.76   36.44
   7   2  11  669.68   24.21
  -7  -2 -11  725.51   42.10
   7  -2  11  635.62   23.02
  -7  -2  11  729.76   29.85
  -7   2 -11  769.81   42.07
  -7  -2  11  701.36   31.86
  -7  -2 -11  743.70   49.56
  -7   2  11  708.66   33.86
   7   2 -11  747.06   43.01
  -4   0  13 2823.43  114.79
   4   0 -13 2708.09  164.96
  -4   0 -13 2843.61  162.59
  -4   0 -13 2664.25  109.97
   4   0  13 2874.93  105.18
  -2  -6  -2  460.21   30.66
   2   6   2  498.29   30.51
  -2  -6   2  448.03   31.99
  -2   6  -2  524.99   36.84
  -2   6   2  479.91   34.37
   2   6  -2  448.66   34.06
   2  -6  -2  468.86   28.00
   2   6   2  433.47   18.96
   2  -6   2  482.71   30.85
 -14   1   3    3.48    8.00
  14  -1  -3   -3.87    8.62
 -14  -1   3    0.45    9.33
  14   1   3    7.48    8.37
 -14  -1   3    1.85    4.71
 -14   1   3    7.58    5.52
 -14   1  -3   -5.92   10.27
 -14  -1  -3    0.71   10.28
  14  -1   3  -10.49    7.46
  14   1  -3    8.30    9.05
   3   6   0   83.24   15.37
  -3   6   0   59.67   15.68
   3  -6   0   61.94   14.53
   3   6   0   46.53    6.53
  -3  -6   0   54.27   13.72
 -11   4   1    8.63    9.38
  11   4  -1   -1.30    9.92
  11   4   1    3.87    8.11
  11  -4   1    2.51    5.57
  11  -4   1    4.12    7.55
 -11  -4   1    6.53    9.78
 -11  -4  -1   -5.07   10.67
 -11   4  -1    4.73   11.15
  11  -4  -1    4.15    6.48
  11  -4  -1    3.54    7.41
  -9  -4   6  575.93   35.15
   9   4  -6  576.27   30.68
  -9   4  -6  612.71   36.76
   9   4  -6  615.86   33.44
   9   4   6  600.07   31.85
   9  -4  -6  608.07   35.05
   9  -4  -6  611.08   26.20
  -9   4   6  608.29   34.58
   9  -4   6  591.94   32.19
  -9  -4  -6  635.23   40.00
 -12   3   4 1231.81   54.61
  12  -3   4 1152.13   47.79
 -12  -3   4 1119.80   61.01
 -12  -3  -4 1133.28   67.91
  12   3   4 1256.27   56.48
  12  -3  -4 1217.31   57.48
 -12  -3   4 1187.16   38.94
 -12   3  -4 1160.12   55.03
  12   3  -4 1157.36   57.26
 -12   3  -4 1208.13   68.23
 -12   3   4 1127.52   53.47
  -3   6  -1  727.60   47.61
  -3  -6  -1  649.56   40.47
   3  -6   1  668.09   37.32
   3   6  -1  656.44   41.43
   3  -6  -1  680.37   40.76
   3   6   1  647.87   24.61
  -3   6   1  629.83   41.76
   3   6   1  729.92   40.25
  -3  -6   1  597.76   38.93
   7   4  -8  273.33   21.22
   7  -4   8  269.19   18.93
   7   4   8  269.51   13.77
   7   4  -8  240.27   21.49
  -7  -4   8  253.11   22.79
  -7   4   8  254.05   20.02
   7   4   8  276.17   18.45
   7  -4  -8  237.17   13.64
  -7  -4  -8  221.18   25.45
  -7   4  -8  249.87   23.34
   7  -4  -8  264.76   26.00
  11   3   6  439.28   23.82
 -11   3   6  369.77   28.16
  11  -3   6  334.96   15.70
  11   3  -6  375.10   25.06
 -11   3  -6  410.70   32.03
 -11  -3   6  388.25   29.42
 -11   3  -6  356.93   28.05
  11  -3  -6  363.75   17.70
 -11  -3  -6  409.54   30.86
  11  -3  -6  359.88   26.60
 -11  -3   6  395.32   16.93
   0   6   3   -9.52    9.27
   0  -6   3   15.53    9.03
   0  -6  -3   -6.47   10.56
   0  -6  -3    5.32    5.93
   0   6  -3   -9.22   10.48
  -4  -5  -7  167.21   22.26
   4   5  -7  187.89   19.17
  -4  -5   7  173.22   17.23
   4  -5   7  171.20   16.34
   4   5  -7  138.87    9.67
   4  -5  -7  143.75   13.88
  -4   5   7  131.48   16.46
   4  -5  -7  158.92   19.28
  -4   5  -7  155.15   20.53
  -4  -5  -7  128.90   15.90
   4   5   7  164.71   16.62
   5  -2  12  163.55   13.68
   5   2 -12  141.42   17.39
  -5  -2  12  116.22   10.68
  -5   2 -12  114.50   16.06
   5   2  12  137.15   10.32
  -5   2  12  121.39   14.14
  -5   2 -12  159.43   18.41
  -5  -2 -12  129.88   14.53
   5  -2 -12  163.29   21.10
  -5  -2  12  113.09   13.26
  -5  -2 -12  137.70   20.89
  14   0   4  668.32   33.60
 -14   0   4  631.64   23.40
 -14   0   4  569.74   38.59
 -14   0  -4  593.69   41.91
  14   0  -4  608.25   36.49
  -1  -6   3  127.07   18.15
   1   6  -3  188.64   19.89
   1  -6  -3  150.74   16.24
  -1   6  -3  143.31   19.45
  -1  -6  -3  166.95   16.82
   1  -6   3  156.23   17.90
  -1   6   3  150.59   18.32
   1   6   3  119.52   17.93
   1   6   3  138.28   10.28
   1  -6  -3  163.89   14.18
  11   0  -9   -7.97   10.73
 -11   0   9   -9.49    6.77
 -11   0  -9    2.59    9.70
  11   0   9    5.50    7.46
   3   4 -10  729.72   31.68
  -3   4 -10  735.40   45.63
   3  -4  10  676.66   35.36
  -3   4  10  681.36   37.12
  -3  -4  10  686.14   36.01
   3   4 -10  605.73   44.51
  -3  -4 -10  752.79   32.62
  -3  -4 -10  727.03   46.40
   3   4  10  665.57   31.71
   3  -4 -10  755.30   49.16
   0   5   8    8.41    7.89
   0   5  -8    4.35   10.77
   0  -5  -8   -0.61    9.24
   0  -5  -8   -8.01    7.99
   0  -5   8    9.00    8.49
   8  -5   3   57.90   11.40
   8   5   3   47.83    9.57
   8   5  -3   28.42   12.17
   8  -5  -3   49.74   10.07
  -8   5  -3   90.80   15.20
   8   5   3   56.29   11.25
  -8  -5  -3   47.88   13.94
   8  -5  -3   53.17    8.85
  -8   5   3   57.21   14.18
   8   5  -3   40.70    8.35
  -8  -5   3   26.57   13.44
   7  -3  10   91.46    7.49
   7  -3  10  109.99   11.79
  -7  -3 -10   70.99   13.26
  -7   3 -10   83.15   14.29
   7   3 -10  108.37   15.29
  -7   3  10   70.07   13.87
  -7  -3  10   99.24   10.75
   7   3  10   90.68   10.06
   7   3 -10  117.90   13.75
  -7  -3 -10   98.11   18.59
   7  -3 -10   91.53   16.62
  10   0  10 2871.68  116.69
 -10   0  10 2812.31  114.46
  10   0 -10 2776.52  142.01
 -10   0 -10 2656.99  136.96
  10   0  10 2747.95   83.46
   7   0  12    4.31    6.75
  -7   0 -12   16.47    8.86
  -7   0  12   15.55    8.06
  -7   0 -12   -6.90   13.65
   7   0 -12  -10.14   12.19
  11  -4   2  887.03   41.01
  11  -4  -2  863.84   41.37
 -11   4  -2  834.00   48.87
  11  -4   2  911.62   35.57
  11   4   2  877.55   41.88
 -11  -4   2  882.32   49.95
 -11   4   2  869.15   47.20
 -11  -4  -2  882.97   54.17
  11  -4  -2  783.22   42.58
  11   4  -2  834.48   32.08
  11   4  -2  862.54   41.81
  -5  -3 -11    2.44    7.14
  -5  -3  11    6.70    7.95
  -5  -3 -11   11.95   15.22
   5  -3 -11    7.55   11.89
  -5   3  11    4.94    8.66
  -5   3 -11    2.38    8.22
   5   3  11    7.71    5.82
   5   3 -11   12.19   10.99
  -5   3 -11  -12.67   10.11
   5  -3  11   14.10    6.98
   5   3 -11   -5.26   10.64
 -13  -1  -6  351.53   31.07
 -13   1   6  374.64   24.37
  13   1  -6  361.59   28.58
 -13  -1   6  417.17   23.39
  13  -1  -6  377.44   33.11
 -13   1   6  400.70   19.73
  13  -1   6  369.58   21.38
  13   1   6  379.90   23.97
 -13   1  -6  360.88   30.39
 -13  -1   6  376.87   19.82
  -1  -5  -8  146.61   13.02
   1   5  -8  164.37   17.87
   1   5   8   96.74   13.83
   1  -5  -8  136.49   15.59
   1  -5  -8  132.90   13.66
  -1  -5   8   97.88   14.85
  -1   5  -8  121.42   22.32
   1  -5   8  103.02   15.75
  -1   5   8  122.35   14.87
  -1  -5  -8  108.28   19.58
 -10  -2   9   14.95    7.09
  10  -2  -9   12.32   11.39
  10   2  -9   19.88   10.89
  10   2   9    1.38    8.82
  10  -2   9    6.50    6.02
 -10   2  -9    8.48   11.05
 -10   2  -9   15.47    7.99
 -10   2   9   19.34    8.35
 -10  -2  -9   27.95   12.16
   3   6   2  258.20   23.75
   3   6   2  273.36   14.46
   3  -6  -2  313.32   20.96
  -3   6  -2  341.35   33.39
  -3  -6   2  338.48   25.89
   3   6  -2  310.54   24.11
  -3   6   2  279.45   27.14
   3  -6   2  325.09   23.66
  -3  -6  -2  267.65   23.70
  -4  -1 -13  100.51   19.28
  -4   1 -13   92.25   18.62
   4  -1  13   80.51   10.64
   4  -1 -13  122.68   17.89
  -4  -1  13   94.84   12.02
   4   1  13   99.33    9.77
   4  -1  13   87.31    8.38
   4   1 -13   96.00   16.49
  -4  -1 -13   73.09   12.20
  -4   1  13  106.41   12.36
   2   6   3  468.05   20.68
  -2   6  -3  528.22   35.89
  -2  -6   3  488.95   33.48
   2  -6  -3  518.02   28.91
   2   6   3  444.14   31.37
   2  -6  -3  425.80   24.21
  -2   6   3  424.73   33.75
  -2  -6  -3  470.91   30.36
   2  -6   3  490.18   31.81
   2   6  -3  539.97   35.79
   0  -3  12   12.90    7.68
   0   3  12   -3.14    7.31
   0   3 -12  -11.07    8.98
   0   3 -12   -3.45   10.06
   0  -3 -12   14.16   10.87
  11   2   8 1976.82   88.68
 -11   2   8 2055.19   85.72
 -11  -2   8 2007.79   73.55
 -11   2  -8 2086.00  105.78
 -11   2  -8 1946.26   88.83
  11   2  -8 1942.59  100.46
 -11  -2  -8 1940.21  101.66
  11  -2   8 2024.81   72.84
 -11  -2   8 1926.12   87.38
  11  -2  -8 2029.06  100.70
  12   0   8 2467.01  103.14
 -12   0   8 2362.06   90.40
 -12   0   8 2240.35   90.12
 -12   0  -8 2311.80  121.98
  12   0  -8 2400.12  123.46
   0   2 -13   25.80   10.96
   0   2  13    5.84    8.84
   0  -2  13   -0.03    5.35
   0  -2 -13    3.52   11.62
   0   2 -13   -3.42   10.20
  14  -2   0   11.40    8.95
 -14  -2   0    8.22   11.71
  14   2   0    9.37    9.23
 -14   2   0   -0.41   10.46
 -14   2   0   22.27    6.95
   1  -3 -12  103.86   17.30
  -1   3 -12   99.88   11.34
   1   3  12   83.64   10.82
   1   3 -12   63.68   16.04
   1  -3  12   76.02   10.37
  -1   3  12   80.71   13.69
   1   3 -12  102.93   14.09
  -1  -3 -12   73.11   17.12
  -1  -3  12   91.11   10.32
  -1   3 -12   73.46   15.38
   6   5   6  336.85   19.81
  -6  -5  -6  311.92   25.02
  -6   5  -6  294.65   28.19
  -6  -5   6  269.87   28.71
   6  -5  -6  295.43   20.83
   6  -5  -6  307.35   19.94
   6  -5   6  320.49   23.54
  -6   5   6  290.03   30.13
   6   5   6  272.11   17.89
   6   5  -6  279.20   23.83
   6   5  -6  332.15   17.91
   7   5   5  406.19   23.01
   7  -5  -5  369.09   27.09
   7   5  -5  389.16   28.22
  -7  -5  -5  443.51   29.54
   7   5  -5  387.64   23.15
   7   5   5  403.76   21.01
  -7  -5   5  465.74   30.08
   7  -5   5  405.22   26.50
  -7   5   5  429.21   30.49
  -7   5  -5  439.36   32.56
   7  -5  -5  391.89   23.34
  -4  -6   0   39.56   12.06
   4   6   0   13.87    6.72
  -4   6   0   32.56   13.00
   4   6   0   20.76   10.43
   4  -6   0   42.90   10.47
 -10  -4   5   26.78   11.38
  10   4   5   61.96    9.87
  10  -4  -5   58.51    7.87
  10  -4  -5   25.36   12.89
 -10   4  -5   20.05   12.16
  10   4  -5   66.28    9.45
  10   4  -5   60.70   10.47
  10  -4   5   35.76   11.00
 -10   4   5   17.71   11.25
 -10  -4  -5   39.00   13.99
  -2  -5  -8   85.04   14.66
   2   5  -8  104.38   17.22
   2  -5  -8   76.16   14.38
   2   5   8  100.53   12.87
  -2  -5  -8  121.68   15.98
  -2   5   8   72.19   14.49
   2  -5   8  104.74   14.68
  -2  -5   8  102.89   13.69
  -2   5  -8   70.01   18.38
   2  -5  -8  113.38   12.42
  -1   2 -13   74.06   16.25
  -1  -2 -13   94.61   19.60
   1   2  13   79.34   10.64
   1   2 -13   62.24   13.87
   1  -2 -13   69.04   18.50
  -1  -2  13   87.61    7.89
   1  -2  13   93.96   10.74
  -1   2  13   75.53   11.44
   1   2 -13   95.18   14.95
  -1   2 -13  103.29   15.82
  -9  -2 -10 1354.67   69.46
   9  -2 -10 1231.17   74.97
   9   2  10 1343.38   61.21
  -9  -2  10 1402.28   55.80
  -9  -2  10 1373.37   52.74
  -9   2 -10 1456.80   65.22
   9  -2  10 1361.00   53.07
  -9   2 -10 1432.58   73.56
   9   2 -10 1388.25   71.38
  -9   2  10 1404.87   63.95
 -14   2   1   93.02   13.72
 -14   2   1  109.14   15.38
  14   2   1  111.96   15.32
 -14   2  -1   99.19   13.04
 -14   2  -1   63.64   16.00
  14   2  -1  100.87   14.71
 -14  -2   1  111.47   16.99
  14  -2  -1   99.06   13.28
 -14  -2  -1  141.70   21.40
  14  -2   1   99.51   12.17
 -13   3   0   72.77   14.68
 -13   3   0   96.39   13.10
  13   3   0   86.23   13.83
 -13  -3   0  104.04   20.27
  13  -3   0   65.47   10.75
  14  -1   4  696.78   33.54
 -14   1  -4  654.62   44.78
  14  -1  -4  735.92   41.48
  14   1  -4  634.23   42.41
 -14   1   4  668.51   35.69
  14   1   4  698.10   38.70
 -14  -1  -4  691.22   44.31
 -14   1   4  681.42   28.50
 -14  -1   4  672.16   25.40
 -14  -1   4  704.81   37.81
   6   4  -9 1506.76   78.64
   6   4   9 1474.75   59.67
  -6   4   9 1481.42   71.80
  -6  -4  -9 1458.40   84.76
   6   4  -9 1489.79   68.95
  -6  -4   9 1504.19   67.50
   6  -4   9 1558.83   66.30
  -6  -4  -9 1494.06   72.69
   6  -4  -9 1486.21   79.39
  -6   4  -9 1427.72   77.96
  -4  -6   1  649.04   40.85
   4   6  -1  573.06   41.88
  -4   6  -1  593.31   42.94
   4   6   1  701.99   36.83
   4   6  -1  583.55   22.57
   4  -6   1  651.92   35.74
   4   6   1  598.78   24.56
  -4  -6  -1  606.33   46.19
   4  -6  -1  538.71   33.85
  -4   6   1  655.54   43.72
 -11  -1   9 1611.00   64.36
  11  -1  -9 1597.50   85.97
  11  -1   9 1621.25   63.92
 -11   1  -9 1627.53   87.21
  11   1   9 1634.72   70.99
 -11  -1   9 1483.56   62.55
 -11  -1  -9 1661.74   85.73
 -11  -1  -9 1650.49   85.58
  11   1  -9 1745.49   90.26
 -11   1  -9 1593.43   66.23
 -11   1   9 1651.72   72.42
  13  -2  -5 1827.94   85.83
 -13   2   5 1660.42   68.80
  13  -2   5 1701.34   67.12
 -13   2  -5 1770.31   67.58
 -13   2   5 1669.09   81.91
  13   2  -5 1778.12   87.17
 -13   2  -5 1916.82   97.34
 -13  -2  -5 1775.72   98.40
 -13  -2   5 1748.43   56.77
 -13  -2   5 1676.89   88.86
  13   2   5 1726.33   79.27
  -5   0 -13   20.10   11.06
   5   0  13   -9.67    6.11
   5   0 -13   -1.28   11.30
  -5   0  13    7.82    7.85
  -5   0 -13   -5.31    8.81
  13   3   1   77.34   12.88
  13  -3   1   59.62   10.08
 -13   3   1   47.19   13.57
 -13   3   1   85.70   14.05
 -13   3  -1   65.71   14.43
 -13   3  -1   61.53   12.57
  13  -3  -1   81.79   10.94
 -13  -3   1   71.46   15.08
 -13  -3  -1  103.06   15.87
  13   3  -1   67.30   13.56
   9   0 -11   16.54   10.75
   9   0  11   -3.40    5.58
   9   0  11  -10.56    7.42
  -9   0 -11   -2.15    9.47
  -9   0  11    2.33    7.07
  10  -1 -10   52.75   14.80
  10  -1  10   47.56    8.52
 -10   1  10   29.33    9.66
  10   1  10   36.66   10.58
 -10  -1  10   37.41    8.78
 -10   1 -10   49.54   10.23
 -10  -1 -10   70.95   12.66
  10   1 -10   36.95   14.34
 -10   1 -10   32.59   12.67
   7   1  12  863.41   33.30
  -7   1  12  962.11   44.14
  -7   1 -12  866.27   57.97
  -7  -1  12  850.73   39.04
  -7  -1 -12  894.08   58.30
  -7  -1 -12  919.74   44.27
   7   1 -12  957.97   54.76
   7  -1 -12  896.27   59.63
  -7   1 -12  845.90   44.97
  -7   1 -12  907.54   48.77
   2  -3 -12  293.21   33.85
   2   3 -12  458.90   31.58
   2   3 -12  394.16   25.28
  -2  -3  12  386.70   20.32
   2   3  12  427.65   22.62
  -2   3 -12  380.67   25.84
  -2   3 -12  403.79   30.60
  -2  -3 -12  412.10   33.63
   2  -3  12  429.42   22.02
  -2  -3 -12  369.61   18.44
  -2   3  12  439.43   23.85
  11  -4   3  179.86   15.35
 -11   4   3  202.78   17.63
  11   4  -3  154.52   12.84
 -11   4  -3  180.54   19.13
 -11  -4  -3  175.74   20.70
  11  -4   3  171.31   12.42
  11   4   3  180.09   16.28
  11  -4  -3  166.47   12.91
  11  -4  -3  190.67   15.03
 -11  -4   3  150.03   20.01
  11   4  -3  172.81   18.59
   0  -6  -4  435.71   33.15
   0  -6   4  486.39   32.92
   0   6   4  448.17   31.13
   0   6  -4  481.94   34.73
   0  -6  -4  483.62   30.54
  -9   5   0  105.68   17.12
   9   5   0  106.14   13.93
   9  -5   0   80.25   12.51
  -9  -5   0  110.93   16.96
   9   5   0  105.30   12.52
  -4   4  10   -5.12    9.17
  -4  -4 -10    5.90    9.80
  -4  -4  10   35.40    8.95
   4   4 -10   10.76    7.71
   4   4 -10   30.96   11.54
  -4   4 -10   34.63   12.05
   4  -4 -10   36.81   12.30
   4   4  10    5.82    7.10
   4  -4  10   13.19    8.88
  -4  -4 -10   22.69   12.45
   2   2  13  162.46   13.31
   2  -2  13  145.69   11.22
   2   2 -13  162.55   21.74
  -2   2  13  185.66   14.63
  -2   2 -13  141.68   18.83
  -2  -2 -13  175.52   21.97
   2   2 -13  164.21   19.79
  -2  -2  13  115.79   11.90
   2  -2 -13  147.70   22.38
  -2   2 -13  146.14   17.25
   3   6   3  781.02   43.15
  -3  -6   3  862.10   48.19
  -3  -6  -3  741.71   45.05
   3  -6   3  817.34   45.45
  -3   6  -3  793.93   53.38
   3   6  -3  839.32   49.25
  -3   6   3  786.50   49.85
   3   6   3  804.49   32.13
   3  -6  -3  828.46   42.24
   1  -6  -4  587.59   33.20
  -1   6  -4  527.22   40.95
  -1  -6  -4  589.97   29.71
   1  -6   4  546.11   34.70
  -1   6   4  519.27   36.38
   1   6  -4  556.33   38.08
  -1  -6  -4  528.21   33.18
   1  -6  -4  549.47   32.11
  -1  -6   4  555.23   36.75
   1   6   4  550.39   33.95
   5   5  -7   26.36    7.90
   5   5  -7   17.76   14.42
  -5   5   7    9.06   11.26
   5  -5  -7   18.26    6.95
  -5  -5   7   14.97   10.76
  -5   5  -7   60.37   13.41
   5  -5   7   22.41   10.48
   5  -5  -7   27.03   11.63
  -5  -5  -7   23.25    9.93
   5   5   7   26.40    8.67
 -14   2   2  320.29   24.56
 -14  -2  -2  360.77   31.03
 -14   2   2  354.92   21.01
 -14  -2   2  375.41   28.19
 -14   2  -2  321.65   26.84
 -14   2  -2  338.59   18.62
  14  -2  -2  335.82   22.87
  14  -2   2  336.92   19.90
  14   2   2  342.55   24.15
  14   2  -2  301.57   25.57
  -9  -5   1 1516.37   83.28
  -9   5  -1 1593.59   88.06
   9   5  -1 1533.82   71.31
   9  -5  -1 1683.22   71.46
   9  -5  -1 1580.04   60.28
  -9  -5  -1 1627.80   87.77
   9   5  -1 1665.81   68.25
  -9   5   1 1608.41   85.39
   9  -5   1 1625.21   74.35
   9   5   1 1543.55   63.84
   9   5   1 1743.58   70.25
  12  -2  -7  111.37   19.63
 -12  -2   7   90.94    9.12
 -12   2  -7   87.89   18.80
 -12   2   7  134.83   10.86
  12   2   7  121.44   14.84
  12  -2   7  113.73   10.58
 -12   2   7  108.11   12.43
 -12   2  -7   88.33   10.77
 -12  -2  -7   82.14   17.14
  12   2  -7  127.10   15.60
 -12  -2   7  143.09   15.95
  -8  -5  -4  185.16   20.16
  -8   5  -4  118.05   21.30
   8   5  -4  170.97   16.64
   8   5   4  141.96   14.34
   8  -5  -4  175.32   16.79
   8   5   4  140.66   15.27
   8  -5   4  148.15   20.72
  -8  -5   4  223.03   19.17
   8  -5  -4  165.32   13.67
  -8   5   4  145.82   19.84
   8   5  -4  169.88   15.20
 -12   3  -5 1170.62   69.78
  12   3   5 1212.60   59.00
 -12  -3   5 1204.64   42.02
 -12   3  -5 1145.87   55.26
  12  -3  -5 1237.87   61.23
 -12  -3   5 1230.39   61.64
  12   3  -5 1109.20   58.80
 -12   3   5 1118.52   55.06
 -12   3   5 1197.26   58.24
 -12  -3  -5 1251.81   70.89
  12  -3   5 1135.44   42.47
  12  -1  -8  288.61   28.94
  12   1   8  361.30   22.28
  12  -1   8  386.97   19.80
 -12  -1  -8  353.34   27.29
 -12  -1   8  324.47   18.00
 -12  -1   8  325.91   19.60
  12   1  -8  348.37   27.63
 -12   1   8  350.85   22.93
 -12   1  -8  293.24   17.53
 -12   1  -8  341.83   29.58
   4  -6   2   89.43   15.13
   4   6  -2  115.44   15.12
  -4   6  -2   99.63   18.07
   4   6   2  113.11   14.25
   4  -6  -2   86.53   12.95
  -4  -6  -2   94.63   16.15
  -4  -6   2  113.92   14.98
  -4   6   2   99.47   17.41
   4   6   2   69.86    9.70
   3   5  -8  951.99   53.54
  -3  -5   8  875.45   53.31
   3  -5  -8  859.42   35.48
  -3   5   8  836.05   48.38
  -3   5  -8  909.23   53.83
   3  -5  -8  836.07   48.41
   3   5   8  926.70   43.47
   3  -5   8  934.83   53.62
  -3  -5  -8  901.66   45.61
  -3  -5  -8  840.12   51.62
 -13   3   2  190.12   19.95
 -13  -3   2  224.96   20.95
 -13   3  -2  187.95   17.26
 -13   3   2  203.72   19.50
  13   3   2  240.48   19.03
  13  -3  -2  185.32   16.97
  13   3  -2  179.06   17.73
 -13   3  -2  152.76   21.18
  13  -3   2  189.25   17.32
 -13  -3  -2  176.28   22.27
 -14   0  -5 2279.16  123.32
 -14   0   5 2187.25  103.22
 -14   0   5 2320.24   88.41
  14   0   5 2484.86  106.49
  14   0  -5 2412.90  118.42
  15   0   0    1.39    9.01
 -15   0   0  -13.59   10.34
  10  -3   8   13.87    5.35
 -10  -3   8   22.33    6.87
  10   3   8   15.51    9.05
 -10   3  -8    7.15   12.77
 -10  -3   8    2.03   10.95
 -10   3  -8   27.84   11.54
 -10   3   8   42.59    9.61
 -10  -3  -8   14.75   11.95
  10   3  -8   23.93   10.27
  10  -3  -8   13.66   11.80
  -6   2  12   69.26   13.62
  -6  -2 -12  139.53   13.29
  -6  -2  12  112.61   12.82
  -6   2 -12   98.26   18.76
   6   2 -12  140.60   16.91
   6  -2 -12   85.73   19.83
  -6  -2 -12  138.19   20.95
   6   2  12  125.77    9.93
  -6   2 -12  150.86   14.95
   6  -2  12  118.74   13.51
   9   3   9  147.10   14.22
  -9  -3  -9  148.25   17.15
   9   3  -9  131.68   16.54
  -9   3  -9  112.63   18.71
  -9   3   9  117.21   18.32
   9  -3  -9  143.81   22.20
   9  -3   9  123.96   10.48
  -9  -3   9  150.20   13.08
  -9   3  -9  150.12   19.24
  13   0   7   -6.36    7.31
 -13   0   7   -4.36    6.04
  13   0  -7   15.01   10.53
 -13   0   7    0.10    6.80
 -13   0  -7    4.73   11.05
   2  -6  -4  635.43   34.15
  -2  -6  -4  678.11   37.95
  -2   6  -4  647.41   47.83
   2   6   4  683.07   29.07
   2   6   4  621.97   39.53
   2  -6  -4  660.10   35.15
  -2  -6   4  656.70   40.34
   2   6  -4  709.48   43.51
   2  -6   4  600.38   40.46
  -2   6   4  674.66   43.62
  15   0   1   19.31    9.14
 -15   0  -1   -6.72   10.63
  15   0  -1   14.34    9.32
 -15   0   1   -5.85   10.60
  -5  -1 -13    4.34    8.30
   5  -1  13   14.40    6.24
  -5  -1 -13    6.01   12.30
   5   1 -13    4.84   10.69
   5   1  13   -7.43    5.96
  -5   1 -13   -2.02   10.30
  -5   1 -13    1.64    9.83
   5  -1 -13   24.16   12.37
  -5  -1  13    1.43    8.38
  -5   1  13    3.91    7.60
   3   3 -12  140.10   17.57
  -3   3 -12  107.41   17.03
   3  -3 -12  130.89   18.36
  -3   3  12  113.21   13.06
  -3  -3 -12  101.79   12.32
  -3  -3 -12  118.98   19.96
   3  -3  12   85.65   11.44
  -3   3 -12  113.08   13.67
   3   3 -12   99.94   16.72
   3   3  12  108.36   12.84
  -3  -3  12  100.86   12.80
   9  -5   2   77.15   13.91
   9   5  -2  115.48   14.06
  -9  -5  -2  101.75   19.11
   9  -5  -2  115.12   12.31
  -9   5  -2  139.89   17.94
   9  -5  -2  106.97   12.61
   9   5  -2  105.92   15.09
   9   5   2  100.05    9.62
  -9   5   2  101.69   18.09
   9   5   2  138.38   12.43
  -9  -5   2  139.22   17.26
  -8  -2 -11  278.61   30.52
  -8   2 -11  322.85   26.11
  -8  -2  11  341.71   19.00
   8   2  11  299.11   14.70
  -8   2 -11  295.31   22.12
  -8  -2  11  278.86   17.83
   8  -2  11  265.76   18.48
  -8  -2 -11  289.45   22.24
   8  -2 -11  324.35   30.01
   8   2 -11  366.94   27.01
  -8   2  11  361.74   22.18
  -9   1  11 1167.28   55.22
  -9   1 -11 1233.28   67.66
  -9   1 -11 1283.73   57.06
   9  -1 -11 1224.12   75.76
   9   1 -11 1234.03   71.00
   9   1  11 1208.57   38.56
  -9  -1  11 1239.00   52.95
   9   1  11 1262.46   56.77
  -9  -1 -11 1219.61   63.13
   9  -1  11 1332.40   51.81
  -6  -3 -11  380.76   23.17
  -6   3  11  412.54   23.86
   6  -3 -11  296.72   30.39
   6  -3  11  358.02   21.31
  -6  -3  11  377.75   23.31
  -6   3 -11  334.09   26.97
   6   3  11  339.84   17.31
   6   3 -11  352.73   26.75
  -6  -3 -11  396.81   35.56
   6   3 -11  401.85   28.96
   6  -3  11  342.14   17.29
   0   0  14  372.69   20.99
   0   0 -14  299.31   29.96
  -3  -2  13  956.64   42.86
   3  -2 -13  960.98   61.54
  -3   2 -13  936.18   53.21
   3   2  13  948.19   38.54
  -3   2 -13  840.67   52.17
   3   2 -13  839.20   52.02
  -3   2  13  925.00   45.63
   3  -2  13  920.81   35.30
  -3  -2 -13  865.93   38.17
  -3  -2 -13  867.65   61.48
   9  -4  -7  238.18   21.59
  -9   4  -7  260.53   26.14
   9  -4   7  239.22   20.66
  -9   4   7  230.15   21.55
  -9  -4  -7  251.43   24.20
   9   4  -7  264.57   25.07
  -9  -4   7  289.12   20.90
   9  -4  -7  264.28   15.14
   9   4   7  238.70   19.63
   9   4  -7  289.95   19.48
  -1   0  14    5.51    7.27
  -1   0 -14   11.47   11.49
   1   0  14  -17.79    7.41
   1   0 -14  -18.35   11.83
   5   6   0   56.04   11.73
  -5   6   0   43.49   14.31
   5  -6   0   30.44   11.59
  -5  -6   0   39.99   14.14
   5   6   0   48.44    8.44
  -8   4   8  596.13   37.78
   8  -4   8  697.51   37.61
   8   4  -8  696.29   35.60
   8  -4  -8  699.36   44.92
   8  -4  -8  593.66   24.79
   8   4  -8  630.52   37.73
  -8  -4   8  684.49   35.45
  -8  -4  -8  679.59   42.55
  -8   4  -8  655.20   46.56
   8   4   8  737.08   35.99
 -11  -3   7  160.93   15.08
  11  -3  -7  134.75    9.11
 -11  -3   7  156.92   11.11
  11   3  -7  171.05   16.34
  11   3   7  109.50   14.44
 -11   3   7  118.76   14.43
  11  -3   7  167.86   11.98
 -11   3  -7  120.16   20.06
 -11  -3  -7  127.66   19.82
  11  -3  -7  124.80   17.50
 -11   3  -7  123.88   18.37
  14   2  -3  383.63   25.98
 -14  -2   3  449.19   31.48
 -14  -2  -3  271.30   30.52
  14  -2   3  328.23   20.30
 -14   2   3  291.39   21.26
 -14   2  -3  319.29   18.27
 -14   2  -3  295.46   28.01
  14  -2  -3  379.45   24.21
  14   2   3  408.40   25.82
 -14   2   3  332.91   29.09
  -5  -6  -1   97.27   19.11
   5   6  -1  148.23   19.01
  -5   6   1  131.45   20.28
   5  -6   1  151.16   17.40
   5   6  -1  102.46   10.70
   5   6   1  167.58   11.26
   5   6   1  179.23   16.49
  -5  -6   1  167.44   23.06
   5  -6  -1  117.42   15.34
  -5   6  -1  152.00   20.80
  15   0  -2   -1.18    8.84
 -15   0  -2   12.04   10.84
  15   0   2    2.03    8.19
 -15   0   2   -0.25    9.66
   4   6   3 1438.49   78.56
   4   6   3 1381.15   49.27
   4  -6  -3 1405.90   64.70
   4   6  -3 1420.37   74.74
  -4   6  -3 1369.26   83.45
   4  -6   3 1391.53   72.45
  -4   6   3 1356.03   78.20
  -4  -6  -3 1329.45   74.50
  -4  -6   3 1392.18   78.14
  11   4  -4 1019.55   45.96
  11  -4  -4 1063.12   46.52
  11  -4   4 1034.52   49.80
  11   4   4  999.65   49.22
  11  -4  -4 1039.67   50.84
 -11   4  -4 1000.53   55.57
  11   4  -4  979.56   53.87
 -11   4   4 1003.24   52.51
 -11  -4   4  998.01   55.89
 -11  -4  -4 1076.50   60.98
  13  -3  -3   98.23   11.66
 -13   3  -3   54.51   13.17
  13   3   3   39.38   12.30
 -13  -3   3   74.86   14.21
 -13   3  -3   62.61   15.64
  13  -3   3   45.59   10.31
  13   3  -3   59.31   12.54
 -13   3   3   49.99   12.69
 -13  -3  -3   43.61   15.99
 -13   3   3   54.56   11.42
  14   1  -5    6.63    9.92
 -14  -1   5    1.96    6.18
 -14   1  -5  -14.28   11.64
  14  -1  -5   -0.64    9.96
 -14   1   5   21.49    7.45
 -14  -1   5    2.59    8.61
 -14   1   5   -7.07    7.62
  14   1   5   -1.78    8.21
 -14  -1  -5   -9.14   11.45
  14  -1   5    7.40    9.51
   0  -4  11   -5.70    9.39
   0  -4 -11    7.30   11.28
   0   4 -11    9.41    6.67
   0   4  11  -17.29    7.84
   0   4 -11   -0.14   11.18
  15  -1   0 1177.28   54.70
 -15  -1   0 1067.60   61.40
  15   1   0 1102.53   57.39
 -15   1   0  958.04   59.76
   8   3 -10   97.17   13.22
   8   3 -10   71.35   14.46
  -8   3  10   86.14   13.00
   8  -3  10   99.45    8.93
   8  -3  10   80.85   11.20
  -8  -3  10   96.99   12.48
   8  -3 -10   83.80   17.04
  -8  -3 -10   74.48   13.18
  -8   3 -10   73.20   13.92
   8   3  10   34.02    9.46
   3   6   4  335.55   24.75
  -3   6   4  379.47   28.65
   3  -6  -4  317.39   19.38
   3  -6  -4  376.07   22.76
  -3  -6   4  321.77   28.57
   3   6   4  331.73   19.34
  -3  -6  -4  323.40   26.34
   3  -6   4  307.24   25.13
  -3   6  -4  357.90   33.22
   3   6  -4  302.34   27.34
  -8   0  12  688.55   34.38
   8   0  12  645.81   24.17
  -8   0 -12  638.61   36.54
   8   0 -12  622.62   46.94
  -8   0 -12  640.42   46.20
   2   0 -14 1536.55   90.38
  -2   0 -14 1514.13   88.55
  -2   0  14 1458.74   64.31
   2   0  14 1509.57   62.20
  -5  -4 -10   31.30   13.78
  -5   4  10   55.16   10.35
  -5   4 -10   14.43   13.17
   5  -4  10   21.84    9.47
  -5  -4  10   10.58    9.76
   5   4  10   14.12    7.18
  -5  -4 -10   21.68   11.27
   5   4 -10   27.37   12.79
   5   4 -10   15.64    8.64
   5  -4 -10   61.67   16.43
  -4  -5   8   70.94   12.82
   4   5  -8   50.89   15.11
   4  -5  -8   68.42   10.66
   4  -5  -8   98.33   13.79
  -4  -5  -8   74.65   12.49
  -4   5  -8   50.85   16.06
   4  -5   8   68.75   12.98
  -4  -5  -8   66.11   15.08
  -4   5   8   61.66   14.18
   4   5   8   63.44   11.05
  13   1   7  668.00   35.78
 -13  -1   7  629.23   31.88
 -13  -1  -7  667.58   44.11
 -13   1   7  645.92   34.24
 -13   1  -7  649.35   45.81
 -13   1   7  653.53   30.43
 -13  -1   7  663.46   31.81
  13  -1  -7  674.89   42.33
  13  -1   7  674.19   31.57
  13   1  -7  667.84   41.90
   1   4 -11   65.61    9.24
   1  -4  11   77.33   11.69
   1   4 -11   85.08   16.93
  -1  -4 -11   77.27   16.69
   1   4  11   85.66   11.65
  -1   4  11   85.80   11.90
  -1  -4 -11   82.29   10.71
   1  -4 -11   75.48   16.86
  -1   4 -11  111.01   17.93
  -1  -4  11   85.44   11.94
 -15   1   1   12.47    7.24
 -15   1   1    6.37    9.82
  15  -1  -1   17.71    9.25
 -15  -1  -1   11.07   11.23
  15  -1   1    7.23    9.35
 -15   1  -1   -1.52   11.09
 -15  -1   1    8.10   10.47
  15   1   1   11.38   10.04
  15   1  -1    1.21   10.46
   6   0 -13 2110.46  122.04
  -6   0 -13 1985.94  126.19
   6   0  13 2309.39   83.25
  -6   0 -13 2099.63  106.28
  -6   0  13 2211.35   95.33
   7   5  -6 1324.68   65.15
   7  -5  -6 1259.37   55.08
   7   5   6 1310.80   64.28
  -7  -5   6 1163.75   67.71
   7   5  -6 1267.33   55.70
   7  -5  -6 1269.31   62.37
   7  -5   6 1297.83   65.87
  -7   5   6 1377.64   71.65
   7   5   6 1253.45   53.09
  -7  -5  -6 1329.17   72.12
  -7   5  -6 1324.59   76.95
  10   4  -6  526.38   31.77
 -10   4  -6  525.91   34.47
  10  -4   6  601.48   32.62
 -10   4   6  562.43   33.92
  10  -4  -6  573.63   23.45
  10   4   6  527.17   30.52
 -10  -4   6  471.44   33.24
  10  -4  -6  692.46   36.20
 -10  -4  -6  642.29   41.02
  10   4  -6  554.26   29.97
   0  -6   5    2.70    9.29
   0  -6  -5    1.53    7.94
   0   6  -5   -5.31   10.49
   0   6   5    8.55    9.19
   0  -6  -5   -9.48    8.97
  -9   5  -3 1876.51  100.62
  -9   5   3 1869.04   95.81
   9   5   3 1725.47   74.99
   9  -5  -3 1836.01   81.60
   9   5  -3 1709.45   76.86
   9  -5   3 1811.48   84.24
  -9  -5  -3 1751.36   98.17
   9  -5  -3 1721.48   74.26
   9   5  -3 1871.43   75.63
  -9  -5   3 1827.04   95.02
   0   1 -14    8.00   12.41
   0  -1 -14    6.26   11.58
   0   1  14   -3.66    6.97
   0  -1  14   -1.49    6.96
  -5  -6   2   17.72   11.54
   5   6  -2    4.94    4.68
  -5   6   2    4.60   12.17
  -5   6  -2    5.69   12.86
   5  -6   2   -4.88    9.55
   5  -6  -2    2.99    8.24
   5   6   2    1.78    6.75
   5   6   2   -5.75    8.48
  -5  -6  -2    3.16   10.78
   5   6  -2    4.34    9.30
  -7  -4   9   61.23   12.49
  -7  -4  -9  123.48   13.84
  -7   4  -9   76.22   18.70
   7  -4  -9   67.71   15.78
   7   4  -9   90.14   11.89
   7   4  -9   75.99   15.30
  -7   4   9   88.02   13.43
   7  -4   9  113.35   12.79
   7   4   9   72.72   10.51
  -1  -6   5   15.11   11.47
   1   6  -5    4.71   13.09
   1  -6  -5   24.39    9.96
  -1  -6  -5   26.99    9.68
  -1   6   5   10.55   11.58
   1  -6   5   30.73   11.35
  -1  -6  -5    3.10   10.21
   1  -6  -5   25.29    8.89
  -1   6  -5   23.62   14.11
   1   6   5   40.40   10.85
 -13   2  -6  329.88   21.53
  13   2  -6  301.36   26.73
 -13  -2   6  382.73   25.74
 -13   2   6  371.84   21.75
  13  -2   6  356.32   22.67
 -13  -2  -6  395.21   31.69
 -13   2   6  410.37   25.60
  13   2   6  368.76   24.54
 -13  -2   6  345.90   15.85
 -13   2  -6  271.57   31.68
  13  -2  -6  347.12   27.62
  -4   3  12 1798.92   80.46
  -4  -3 -12 1752.15  108.15
  -4  -3  12 1826.78   78.97
  -4   3 -12 1859.53   80.44
   4  -3  12 1918.46   79.35
  -4   3 -12 1730.33   95.26
   4   3 -12 1740.72   96.69
   4  -3 -12 1862.25  109.90
   4   3  12 1880.09   75.19
   4   3 -12 1883.13   90.00
  -4  -3 -12 1805.26   79.64
  -1   1 -14   87.63   16.40
   1  -1  14   74.62   13.25
  -1  -1  14   87.26   11.75
   1   1 -14   92.24   16.97
  -1   1  14  102.82   12.87
  -1  -1 -14   80.55   18.76
   1  -1 -14   68.10   18.13
   1   1  14   89.56   11.10
   6   5  -7  154.60   18.11
  -6  -5  -7  187.69   18.11
   6   5  -7  153.79   12.33
   6   5   7  157.06   14.60
   6   5   7  143.80   16.61
  -6  -5   7  130.59   18.11
   6  -5  -7  151.56   20.46
   6  -5  -7  148.84   13.65
   6  -5   7  146.04   16.78
  -6   5   7  140.67   17.92
  -6   5  -7  167.24   20.21
   8   5   5  123.68   12.66
   8  -5  -5   88.90   11.67
  -8   5   5  154.70   18.39
  -8   5  -5  116.86   18.67
   8   5   5  107.20   12.87
   8  -5  -5  108.27   15.87
   8   5  -5   99.78   11.60
   8  -5   5  154.15   15.90
   8   5  -5  116.55   18.08
  -8  -5  -5   92.85   17.55
  -8  -5   5  137.89   16.78
  12   4   0 1654.91   85.86
 -12   4   0 1629.15   85.63
 -12  -4   0 1608.46   91.23
  12  -4   0 1692.27   73.11
  12  -4   0 1620.00   69.91
  -4   2 -13  145.38   17.72
  -4   2  13  148.22   16.49
  -4  -2 -13  160.19   23.89
   4   2  13  178.81   13.61
   4  -2  13  201.92   15.61
   4  -2 -13  170.75   25.59
  -4  -2  13  194.68   16.06
   4   2 -13  188.46   19.94
  -4   2 -13  224.64   19.93
  -4  -2 -13  132.05   14.82
   2   4 -11  319.70   28.96
   2   4 -11  328.61   21.91
   2   4  11  327.43   19.56
  -2  -4  11  298.36   21.98
   2  -4  11  350.88   22.05
  -2  -4 -11  345.96   30.05
  -2  -4 -11  325.41   21.36
  -2   4 -11  386.50   30.29
  -2   4  11  284.39   26.30
   2  -4 -11  333.22   28.92
   0  -5  -9  293.57   30.31
   0   5   9  296.89   23.08
   0  -5   9  321.11   24.15
   0   5  -9  299.61   29.68
   0  -5  -9  298.09   17.96
  15   1   2 1238.32   61.87
 -15   1   2 1265.86   65.60
 -15  -1   2 1222.74   66.58
 -15  -1  -2 1249.67   72.03
  15  -1   2 1229.46   56.13
 -15   1   2 1282.78   53.12
 -15   1  -2 1228.61   71.29
  15  -1  -2 1218.90   60.77
  15   1  -2 1174.35   63.38
  15   0   3   12.89    8.71
 -15   0   3    2.98    9.34
 -15   0   3    3.00    5.00
  15   0  -3    1.03   10.68
 -15   0  -3   -9.70   11.25
 -12   4   1  283.16   25.94
  12   4  -1  247.23   19.16
 -12  -4   1  235.90   25.64
  12  -4   1  245.75   18.05
  12  -4   1  270.30   18.13
  12  -4  -1  268.69   20.02
  12  -4  -1  220.45   20.14
 -12   4  -1  229.81   22.14
  12   4   1  191.92   19.99
 -12  -4  -1  249.08   25.00
   1  -5  -9 1602.42   71.84
   1  -5   9 1668.41   78.94
  -1  -5  -9 1650.34   74.62
  -1  -5  -9 1724.32   97.49
  -1   5   9 1583.58   75.13
   1   5  -9 1510.88   90.72
  -1  -5   9 1549.36   75.95
   1  -5  -9 1647.54   86.07
   1   5   9 1518.31   71.71
  -1   5  -9 1521.06   92.00
  -3   0 -14    2.49   14.13
   3   0 -14   23.64   15.07
   3   0  14   -2.01    6.83
  -3   0  14   -7.75    8.22
   2   6  -5  313.10   28.16
   2  -6  -5  276.02   21.58
   2  -6   5  318.03   25.89
  -2  -6  -5  327.73   23.55
  -2  -6   5  308.37   25.69
   2   6   5  361.08   24.56
   2  -6  -5  344.14   25.20
  -2   6   5  310.70   26.36
  -2   6  -5  288.19   28.98
  -2  -6  -5  259.89   26.67
 -12  -3   6  700.20   27.34
 -12   3  -6  714.78   49.47
 -12   3   6  693.84   39.12
  12   3   6  723.29   38.51
 -12  -3   6  771.83   42.15
 -12   3  -6  709.10   37.83
 -12  -3  -6  729.55   49.66
  12  -3  -6  758.05   49.47
  12  -3  -6  751.74   30.15
  12   3  -6  685.77   41.03
  12  -3   6  735.32   33.16
   8   1  12  468.29   22.10
  -8   1  12  513.83   29.35
   8   1 -12  503.37   37.16
  -8  -1 -12  517.29   38.15
   8  -1 -12  499.06   39.23
  -8   1 -12  440.13   32.11
  -8  -1  12  439.08   25.78
  -8   1 -12  468.02   27.77
  -8  -1 -12  463.88   30.11
  -2   1  14  371.54   23.58
   2  -1 -14  304.46   34.57
   2   1  14  394.38   21.18
   2  -1  14  382.33   18.53
  -2   1 -14  366.46   35.18
  -2  -1  14  331.56   23.14
   2  -1  14  390.64   21.46
   2   1 -14  339.68   30.48
  -2  -1 -14  318.92   33.78
 -11   0  10   -1.55    7.37
  11   0 -10   -6.81   11.66
 -11   0 -10   -0.79   10.56
  11   0  10   15.16    7.71
 -14   2  -4  128.10   18.19
 -14  -2   4  110.49   17.17
  14   2  -4  118.94   17.66
  14  -2  -4  138.77   15.71
  14   2   4  107.39   15.25
 -14  -2   4  118.61    9.24
 -14   2  -4   91.01   13.26
 -14   2   4  128.26   13.00
  14  -2   4  132.36   12.46
 -14  -2  -4  108.91   19.19
 -14   2   4  144.31   17.38
 -11   2  -9  244.91   24.18
  11   2   9  222.71   18.52
 -11  -2  -9  212.49   22.09
 -11   2   9  188.59   18.00
  11  -2   9  228.23   14.39
  11   2  -9  279.93   22.48
  11  -2  -9  215.97   23.27
 -11   2  -9  173.26   19.10
 -11  -2   9  238.40   16.85
 -11  -2   9  232.42   16.58
   6  -1  13  180.66   10.68
  -6   1  13  210.28   18.02
   6   1 -13  212.52   22.83
  -6  -1 -13  211.06   16.41
  -6  -1 -13  231.35   25.64
  -6   1 -13  214.40   21.91
  -6  -1  13  227.28   17.65
  -6   1 -13  194.86   19.20
   6   1  13  199.11   14.90
   6  -1 -13  187.69   26.87
  14   0   6  639.44   34.81
 -14   0  -6  653.59   45.26
 -14   0   6  632.44   37.08
 -14   0   6  648.17   27.96
  14   0  -6  701.03   42.68
   4  -6   4   89.10   15.11
   4   6   4   93.57    9.38
   4  -6  -4   79.48   13.31
  -4  -6  -4   95.84   15.95
   4   6   4  100.70   17.43
  -4  -6   4   92.27   17.17
  -4   6   4  128.38   18.33
   4   6  -4   90.67   16.47
   4  -6  -4   59.40   12.64
  -4   6  -4  140.72   19.07
  12   0  -9 1698.13   95.77
 -12   0  -9 1652.10   93.33
  12   0   9 1733.25   74.26
 -12   0   9 1699.60   70.53
  13   3  -4  174.30   18.63
  13  -3   4  180.96   13.04
 -13   3   4  186.09   17.39
 -13   3   4  186.37   16.99
 -13  -3  -4  220.65   24.09
  13   3   4  150.24   18.00
 -13   3  -4  135.19   23.13
  13  -3  -4  181.93   21.54
 -13   3  -4  168.47   19.71
 -13  -3   4  187.50   19.54
 -13  -3   4  187.22   11.01
  10   2  10  524.15   30.11
  10  -2 -10  469.73   39.80
 -10  -2  10  533.34   24.84
 -10   2 -10  527.41   30.41
 -10   2  10  511.20   29.79
 -10   2 -10  461.67   37.08
 -10  -2 -10  514.56   34.63
  10  -2  10  511.53   23.54
  10   2 -10  493.43   36.21
 -10  -2  10  541.27   26.12
  -7   2 -12  748.94   44.48
  -7  -2  12  769.10   35.86
  -7   2 -12  655.34   41.88
  -7  -2 -12  739.89   44.21
  -7  -2 -12  768.53   54.18
   7   2  12  703.29   27.53
   7   2 -12  738.24   45.52
  -7   2  12  722.55   39.44
   7  -2 -12  769.12   52.24
  -5   6   3  927.06   59.38
   5  -6   3  987.61   55.81
  -5  -6  -3  999.24   56.80
  -5   6  -3 1005.09   62.85
   5   6   3  932.63   54.89
   5   6   3 1016.70   40.79
  -5  -6   3  918.53   55.03
   5   6  -3  933.76   58.19
   5  -6  -3  944.79   53.33
 -12  -4   2  694.12   46.57
  12  -4  -2  770.23   34.25
  12   4   2  808.48   41.60
  12   4  -2  780.08   44.79
 -12   4   2  753.97   44.46
  12  -4   2  667.55   31.16
  12  -4  -2  680.96   35.27
 -12  -4  -2  713.89   49.84
  12  -4   2  774.06   34.18
 -12   4  -2  787.21   44.72
  -2  -5   9    9.97   10.66
  -2   5  -9    6.54   13.39
  -2  -5  -9   33.34   12.98
   2  -5   9   32.18   11.16
   2   5   9   35.51   11.58
   2  -5  -9   11.76   11.79
  -2   5   9   61.05   11.39
  -2  -5  -9   37.27   11.31
   2   5  -9   49.26   16.79
   2  -5  -9   22.38    9.50
  -6   6   0   65.62   16.57
  -6  -6   0   77.24   15.60
   6   6   0   57.89   12.36
   6   6   0   40.83    9.75
   6  -6   0   78.64   13.01
  -3   4 -11  303.25   31.50
   3  -4 -11  333.67   35.49
   3  -4  11  392.65   23.47
  -3  -4 -11  296.46   30.29
  -3  -4  11  332.01   21.86
   3   4  11  350.96   19.81
  -3  -4 -11  331.95   20.29
   3   4 -11  349.48   29.97
  -3   4  11  311.56   23.56
   3   4 -11  317.29   24.08
  -7  -3 -11  239.95   27.44
   7   3  11  172.36   12.28
  -7  -3 -11  234.08   19.23
   7   3 -11  192.26   22.14
  -7  -3  11  237.72   18.52
   7  -3 -11  234.25   25.26
   7  -3  11  208.33   11.59
   7   3 -11  245.01   23.53
  -7   3 -11  227.41   21.76
   7  -3  11  266.02   17.78
  -7   3  11  210.15   18.72
  10   0  11  184.65   15.34
  10   0 -11  106.21   20.39
 -10   0 -11  163.14   18.36
  10   0  11  148.03    8.88
 -10   0  11  130.35   14.99
  11  -4   5  182.97   16.60
 -11   4  -5  167.86   22.03
  11  -4  -5  162.38   14.58
 -11  -4   5  159.44   18.86
  11  -4  -5  161.69   17.59
  11   4  -5  145.16   16.10
  11   4   5  159.82   16.66
 -11   4   5  147.33   18.30
  11   4  -5  166.92   14.84
 -11  -4  -5  122.51   21.56
  -5   5  -8 1156.93   71.16
   5  -5   8 1121.70   57.25
  -5  -5   8 1158.63   59.79
  -5   5   8 1136.34   60.60
   5   5  -8 1110.73   63.87
   5   5  -8 1085.21   47.84
  -5  -5  -8 1213.35   61.77
  -5  -5  -8 1302.05   70.13
   5  -5  -8 1069.51   43.92
   5  -5  -8 1179.68   61.57
   5   5   8 1174.61   56.79
   6  -6   1  360.12   28.43
   6   6   1  413.15   19.26
   6   6  -1  419.09   28.68
  -6  -6  -1  407.69   33.43
  -6   6  -1  425.79   36.02
   6   6   1  477.14   32.51
   6  -6  -1  449.65   27.85
  -6  -6   1  394.17   33.18
  -6   6   1  451.75   42.04
   6   6  -1  422.91   22.05
   9  -5   4  379.92   26.59
  -9   5  -4  396.50   32.88
   9   5  -4  414.68   22.77
   9  -5  -4  443.98   28.95
  -9  -5  -4  450.81   35.40
   9   5  -4  432.12   28.97
   9  -5  -4  441.35   26.80
   9   5   4  438.87   28.71
  -9  -5   4  451.38   31.49
  -9   5   4  353.41   33.42
 -12   2  -8   86.15   17.32
 -12  -2   8   76.18   11.81
 -12   2  -8   85.27   11.12
 -12   2   8   63.78   12.35
 -12  -2   8   81.74   11.00
 -12  -2  -8   92.83   16.34
  12   2   8   65.51   13.40
  12  -2  -8  111.32   15.75
  12  -2   8   80.33   12.39
  12   2  -8  125.06   15.46
  15  -1  -3   -7.70    9.70
 -15  -1   3   -6.69   10.95
 -15   1   3    1.63    9.62
  15   1   3   17.48    9.50
 -15  -1  -3   29.15   11.78
 -15   1   3   10.32    6.89
  15   1  -3   11.95   10.72
  15  -1   3   15.98    8.44
 -15   1  -3   11.69   12.58
  10   5   0   30.57    9.60
 -10  -5   0   45.30   13.80
  10  -5   0   13.68    9.51
 -10   5   0   48.99   16.62
   3  -6   5  746.56   42.19
   3   6   5  706.71   41.42
   3   6  -5  726.67   46.76
  -3  -6   5  622.88   44.42
   3  -6  -5  639.28   36.78
  -3   6  -5  648.70   48.40
   3   6   5  712.18   34.50
  -3   6   5  740.38   46.49
  -3  -6  -5  690.47   46.94
   3  -6  -5  729.27   39.66
   3  -1 -14  732.13   50.19
  -3   1 -14  625.85   43.59
   3   1  14  631.13   30.88
   3   1 -14  686.67   48.59
  -3  -1 -14  710.71   49.87
   3  -1  14  637.02   30.42
   3  -1  14  685.71   28.63
  -3   1  14  611.20   33.66
  -3  -1  14  648.57   34.00
  -6  -4  10   66.89   15.23
  -6  -4 -10  154.35   19.65
   6  -4 -10   95.05   16.61
   6   4 -10   75.16   12.18
   6  -4  10   61.27   15.19
  -6   4  10   66.07   13.75
  -6  -4 -10  101.60   16.08
   6   4 -10  109.84   16.86
  -6   4 -10   94.64   16.06
   6   4  10   71.11    9.93
 -10  -5  -1   76.20   15.95
  10  -5   1   61.42   11.93
  10   5   1   48.75   13.49
  10   5  -1   49.80   11.30
  10  -5  -1   68.03   10.38
 -10   5   1   65.90   16.16
 -10   5  -1  101.56   16.02
 -10  -5   1   52.65   15.98
  10  -5  -1   62.51   11.79
  10   5  -1   73.17   11.00
  11   1 -10  169.56   24.72
 -11  -1 -10  193.34   22.88
  11  -1 -10  236.84   23.93
 -11  -1  10  206.98   16.04
  11  -1  10  211.93   16.02
 -11   1 -10  258.65   23.86
  11   1  10  205.61   18.67
 -11   1  10  256.65   17.77
 -11   1 -10  231.12   17.76
  -5  -3 -12  269.72   27.78
   5   3  12  230.10   18.02
  -5  -3 -12  250.55   21.27
   5  -3 -12  249.89   29.10
   5   3 -12  270.91   21.85
   5  -3  12  295.20   21.07
   5   3 -12  247.45   25.30
  -5   3 -12  268.23   24.28
  -5  -3  12  220.55   16.31
  -5   3 -12  301.55   19.39
  -5   3  12  243.61   21.34
 -13   0   8    8.91    8.40
 -13   0  -8  -24.79   12.27
  13   0  -8   -1.67   11.25
  13   0   8   -9.08    8.66
 -13   0   8   -7.48    8.78
   4   0 -14   96.25   19.41
  -4   0 -14   85.86   12.24
  -4   0 -14  148.49   20.43
  -4   0  14  148.21   13.46
   4   0  14   75.67   11.51
 -14   1   6  162.77   15.11
 -14  -1  -6  190.46   24.55
  14  -1   6  186.40   15.90
 -14  -1   6  207.15   14.25
 -14  -1   6  227.50   20.77
  14   1   6  186.14   18.89
  14  -1  -6  211.61   21.13
 -14   1  -6  157.93   24.04
 -14   1   6  210.44   19.06
  14   1  -6  210.79   21.06
   5  -2  13 1879.56   74.24
  -5   2  13 1816.91   83.63
   5   2  13 1845.43   75.27
  -5   2 -13 1769.32   89.34
  -5  -2 -13 1829.37  113.66
  -5  -2 -13 1870.17   85.66
   5   2 -13 1911.93   99.05
  -5   2 -13 1967.66  100.20
  -5  -2  13 1848.93   79.43
   5  -2 -13 1668.86  106.84
 -15   0   4    7.15    6.15
  15   0   4    7.33    9.28
 -15   0   4    1.19    9.63
 -15   0  -4   11.15   12.13
  15   0  -4   22.24   11.23
  12   1  -9  625.94   42.86
  12  -1  -9  617.60   41.01
  12   1   9  563.54   37.74
 -12  -1  -9  626.73   42.31
 -12   1   9  584.45   31.46
 -12  -1   9  561.33   26.84
 -12  -1   9  607.79   28.95
 -12   1  -9  656.98   43.30
  12  -1   9  615.75   30.65
 -12   1  -9  602.22   28.85
   9  -2 -11  152.28   21.00
   9   2  11  126.39   15.29
  -9  -2  11  121.40   13.17
  -9   2 -11  142.81   14.95
   9  -2  11  145.60   10.62
  -9   2  11  117.47   14.79
   9   2 -11   74.70   18.20
  -9   2 -11  125.53   18.33
  -9  -2 -11   98.61   15.96
   6   6  -2   25.20   11.59
   6   6  -2   14.02    7.91
   6   6   2   26.95    9.70
  -6   6  -2   53.95   15.03
  -6   6   2   48.99   14.96
   6  -6   2   32.51   11.82
  -6  -6   2   32.11   14.09
   6  -6  -2   27.40   10.05
   6   6   2   30.90    9.03
  -6  -6  -2   39.69   13.59
  -3   5   9  640.23   38.12
   3   5  -9  608.24   51.51
  -3  -5   9  639.27   36.55
  -3  -5  -9  656.38   39.04
   3   5   9  574.50   31.98
   3  -5  -9  673.68   40.63
   3  -5  -9  600.99   30.23
   3  -5   9  617.36   37.26
  -3  -5  -9  630.04   42.35
  -3   5  -9  563.82   45.95
 -10   3  -9  904.29   60.53
  10   3   9  927.80   46.89
 -10   3  -9  963.80   55.55
  10  -3  -9 1010.17   56.35
 -10  -3   9  875.99   38.78
 -10  -3  -9  942.43   53.54
  10   3  -9  934.92   52.84
 -10  -3   9  891.82   43.84
  10  -3   9  859.65   31.83
 -10   3   9  870.35   46.92
 -12   4  -3  328.32   31.59
  12  -4   3  303.45   15.98
 -12  -4  -3  307.84   30.65
  12  -4  -3  305.89   22.63
 -12   4   3  353.42   26.45
  12   4  -3  315.40   24.14
 -12  -4   3  316.45   27.77
  12   4   3  358.11   23.28
  12  -4  -3  351.67   22.54
   7   0  13    5.22    6.85
  -7   0 -13    4.44   11.13
  -7   0  13  -13.76    7.89
  -7   0 -13   10.18   11.15
   7   0 -13    7.35   12.11
   0   6   6  924.68   48.38
   0  -6  -6  836.88   43.97
   0   6  -6  657.49   54.26
   0  -6  -6  825.10   48.95
   0  -6   6  767.83   47.37
  -9   4  -8  586.13   37.55
   9   4  -8  564.96   33.17
   9  -4   8  460.22   30.90
  -9   4   8  505.38   34.09
  -9  -4  -8  593.46   38.99
   9  -4  -8  558.44   37.06
  -9  -4   8  528.42   33.80
   9   4   8  602.53   34.10
   9   4  -8  578.54   34.39
  10   5  -2    7.55    7.09
 -10   5  -2   -3.58   11.55
 -10  -5   2   18.21   10.72
  10   5  -2    1.27    7.82
 -10  -5  -2    5.22   11.31
 -10   5   2   -2.87   13.01
  10  -5   2   -6.98    8.94
  10   5   2    0.71    7.38
  10  -5  -2   -0.20    7.88
  10  -5  -2    1.45    6.65
 -10   1  11  442.36   29.81
 -10   1 -11  382.68   32.27
 -10  -1 -11  346.26   30.76
  10  -1  11  438.51   24.11
  10   1 -11  406.92   34.97
  10   1  11  426.59   25.61
 -10   1 -11  391.75   26.19
 -10  -1  11  419.99   24.30
  10  -1 -11  383.40   32.69
  11  -3  -8   15.07   12.97
  11   3  -8   35.71   11.48
 -11  -3   8   46.38    8.70
  11   3   8   24.24    9.91
 -11   3  -8   13.31   13.29
 -11   3   8   27.25   10.41
 -11  -3  -8   39.41   16.07
  11  -3   8   24.60    8.18
 -11  -3   8   25.45   10.07
 -11   3  -8   29.73   10.33
  -1  -6  -6  352.04   25.90
  -1  -6  -6  350.74   25.07
   1   6   6  390.40   28.51
   1   6  -6  369.09   31.89
   1  -6  -6  342.75   24.28
  -1   6  -6  394.95   32.71
   1  -6  -6  328.29   28.54
  -1  -6   6  356.81   27.67
  -1   6   6  436.77   29.14
   1  -6   6  376.57   28.94
   4   4 -11  685.18   46.48
  -4  -4 -11  699.26   50.52
  -4   4  11  647.61   37.30
   4   4 -11  665.87   40.51
   4   4  11  625.02   34.08
   4  -4 -11  668.94   47.33
  -4   4 -11  629.67   46.13
   4  -4  11  693.93   36.23
  -4  -4 -11  683.80   38.22
  -4  -4  11  724.70   39.49
   0   3  13 1330.32   56.95
   0   3 -13 1245.39   73.00
   0   3 -13 1210.64   67.98
   0  -3  13 1310.26   53.52
   0  -3 -13 1237.90   80.01
 -14  -3   0 1960.90  111.81
 -14   3   0 1968.41  107.87
 -14   3   0 2013.12  102.03
  14   3   0 2025.37   99.92
  14  -3   0 1935.20   86.41
   5   6   4   90.12   13.56
   5  -6   4   92.26   15.38
  -5   6   4   73.57   18.02
  -5  -6   4   67.66   15.93
   5  -6  -4   91.67   13.06
  -5  -6  -4   79.13   16.07
   5   6  -4   93.13   15.64
   5  -6  -4   71.66   12.72
  -5   6  -4   81.74   19.04
   5   6   4   98.06    9.48
  -8   5   6  355.21   31.87
   8  -5   6  427.00   28.93
   8   5  -6  415.40   26.73
   8  -5  -6  406.60   22.30
   8  -5  -6  412.36   26.89
   8   5  -6  356.18   28.07
  -8  -5   6  423.46   30.89
  -8  -5  -6  389.41   31.30
   8   5   6  416.92   24.09
  -8   5  -6  361.65   37.47
  -7  -5  -7  315.41   26.50
   7   5  -7  364.32   23.21
   7  -5  -7  310.31   24.46
   7  -5  -7  326.10   21.17
  -7  -5   7  311.22   24.90
   7   5  -7  310.41   25.16
   7  -5   7  246.27   25.05
   7   5   7  278.91   21.44
  -7   5   7  325.15   26.54
  -7   5  -7  364.94   29.52
   7   5   7  301.96   21.71
 -10   4  -7   -0.51   12.98
  10   4  -7   14.25   12.34
  10  -4  -7   14.62   10.46
 -10  -4  -7    5.63   14.55
 -10   4   7   14.79   10.52
  10  -4   7   14.87    9.36
  10   4   7    2.73   11.15
  10   4  -7    2.63    9.69
  10  -4  -7   11.47    6.94
 -10  -4   7   29.62    9.85
 -14  -2   5  370.73   27.27
 -14  -2  -5  361.12   33.24
 -14  -2   5  323.57   17.64
  14  -2   5  353.32   25.13
  14   2  -5  365.29   28.75
 -14   2  -5  313.73   21.51
 -14   2   5  333.26   22.09
  14   2   5  373.22   25.41
  14  -2  -5  405.63   28.71
 -14   2  -5  323.82   31.43
 -14   2   5  357.52   24.15
  15   2   0   62.50   13.96
 -15   2   0   69.67   14.93
 -15   2   0   44.86   10.07
 -15  -2   0   57.25   16.13
  15  -2   0   58.77   11.64
   1   3 -13  162.31   22.65
  -1   3 -13  121.83   18.73
   1   3  13  206.86   14.51
   1  -3 -13  149.85   23.70
  -1   3 -13  194.68   21.30
   1   3 -13  153.86   16.39
   1  -3  13  164.65   17.09
  -1  -3 -13  186.33   23.92
  -1   3  13  167.87   15.85
  -1  -3  13  158.79   16.92
  -9  -3  10   97.64   11.19
  -9   3  10  100.96   13.58
   9   3 -10   85.63   14.73
   9  -3  10   65.09    7.94
  -9  -3 -10   80.03   17.21
   9   3  10   83.02   13.43
  -9   3 -10   79.96   13.80
   9  -3 -10   85.71   16.62
  -9  -3  10   64.27   12.62
   9   0 -12  -10.19   12.01
  -9   0  12   -3.30    8.06
  -9   0 -12   13.50   11.95
   9   0  12   -3.39    7.68
   9   0  12   -8.01    5.21
 -14   3  -1  591.50   41.39
 -14   3   1  641.86   35.01
  14  -3  -1  634.84   33.57
  14   3  -1  524.26   37.16
 -14   3  -1  601.21   39.42
  14   3   1  575.64   37.76
 -14  -3  -1  576.33   42.85
  14  -3   1  632.41   30.10
 -14  -3   1  708.89   45.58
 -14   3   1  574.60   39.35
   8  -4  -9  123.97   24.42
  -8   4   9  168.75   17.46
  -8  -4   9  137.43   16.23
  -8   4  -9  141.19   18.91
   8   4   9  143.60   19.02
   8   4  -9  178.22   18.94
  -8  -4  -9  156.29   22.45
   8  -4   9  181.94   15.77
   8   4  -9  123.41   20.31
   4  -6  -5 1087.19   54.27
   4   6  -5 1130.38   66.02
   4  -6   5 1126.41   64.94
  -4   6   5 1123.57   67.50
  -4   6  -5 1109.06   76.37
  -4  -6   5 1162.75   65.99
   4   6   5 1152.93   66.12
   4  -6  -5 1095.65   51.71
  -4  -6  -5 1083.99   62.66
   4   6   5 1100.89   52.04
  13  -2   7 1353.47   55.53
 -13  -2  -7 1279.98   75.07
 -13   2   7 1288.79   58.67
 -13   2  -7 1287.18   54.96
 -13  -2   7 1232.61   60.78
 -13   2  -7 1209.45   76.60
  13   2  -7 1226.91   78.18
 -13   2   7 1238.24   62.06
  13  -2  -7 1343.77   71.20
 -13  -2   7 1235.25   47.21
  13   2   7 1280.79   63.57
  15  -2   1 2430.65  107.15
  15  -2  -1 2467.46  111.57
 -15   2  -1 2482.21  130.87
 -15  -2   1 2406.55  132.18
 -15   2  -1 2381.40  108.96
  15   2  -1 2405.47  119.37
  15   2   1 2411.31  117.94
 -15  -2  -1 2508.39  134.94
 -15   2   1 2272.95  123.20
 -15   2   1 2425.19  112.13
 -13   3   5    8.43    8.38
  13   3  -5   12.81   10.40
  13   3   5    5.45    9.58
  13  -3   5    2.87    6.28
 -13   3  -5    3.78   11.47
  13  -3  -5    7.91    9.86
 -13  -3   5   -0.19    5.10
 -13  -3   5   21.30    9.87
 -13   3   5   20.87    8.90
 -13   3  -5    7.26    8.34
 -13  -3  -5   13.65   12.32
 -13  -1   8  899.63   37.86
  13   1   8  889.91   45.21
 -13   1  -8  875.92   56.75
 -13  -1  -8  861.36   56.04
 -13   1   8  895.20   41.24
  13   1  -8  896.60   53.60
  13  -1   8  882.29   39.74
  13  -1  -8  906.23   54.76
 -13  -1   8  772.84   39.46
   4  -1  14  647.49   36.53
  -4  -1 -14  654.09   35.59
   4   1 -14  657.43   47.00
  -4   1 -14  672.17   44.87
  -4  -1 -14  734.52   50.86
  -4   1  14  640.24   37.33
   4   1  14  712.12   32.39
   4  -1  14  705.39   28.25
  -4  -1  14  648.13   35.29
   4  -1 -14  701.86   51.70
  -2   6   6  468.64   34.68
   2   6  -6  455.37   37.45
   2  -6   6  503.47   37.04
  -2   6  -6  388.89   37.74
  -2  -6  -6  484.53   31.44
   2  -6  -6  450.74   28.04
   2  -6  -6  409.56   31.06
  -2  -6   6  461.46   34.57
   2   6   6  456.84   30.69
  -2  -6  -6  467.64   30.22
 -15  -1   4 2417.72  116.77
 -15  -1  -4 2155.89  127.87
  15   1   4 2344.43  113.31
  15  -1   4 2320.75  100.63
  15   1  -4 2288.17  118.39
 -15   1  -4 2177.12  123.93
 -15   1   4 2242.74  107.77
 -15   1   4 2182.03   87.44
  15  -1  -4 2182.28  112.56
  -6   6   3  791.76   54.07
  -6  -6   3  860.94   52.87
  -6  -6  -3  799.22   51.50
  -6   6  -3  850.43   54.61
   6   6   3  772.41   33.24
   6   6  -3  782.81   46.50
   6  -6  -3  704.68   40.67
   6   6   3  745.11   40.49
   6  -6   3  788.09   45.36
   6   6  -3  742.47   34.03
   0  -2  14  192.31   12.73
   0   2 -14  225.34   21.05
   0   2 -14  180.86   22.47
   0   2  14  214.87   16.94
   0  -2 -14  156.89   25.59
  -7   1 -13  569.56   35.58
   7  -1 -13  646.58   47.15
   7   1  13  573.08   26.99
  -7  -1  13  640.38   32.07
  -7   1 -13  562.03   41.15
  -7  -1 -13  525.08   37.42
   7  -1  13  510.02   21.43
  -7  -1 -13  595.26   45.27
   7   1 -13  596.92   42.79
  -7   1  13  616.08   33.99
   2  -3 -13  540.49   44.83
  -2   3 -13  531.18   34.30
   2   3 -13  515.66   39.19
  -2  -3 -13  558.06   44.05
   2  -3  13  560.48   29.10
  -2  -3  13  599.10   31.82
  -2   3  13  541.84   31.37
  -2   3 -13  556.98   40.08
   2   3 -13  529.37   40.79
   2   3  13  587.66   29.08
  -1   2 -14 1562.25   86.53
   1   2  14 1563.72   68.40
  -1   2 -14 1391.46   78.41
   1   2 -14 1557.69   91.24
   1  -2 -14 1431.62   95.88
  -1  -2 -14 1606.00  100.18
   1  -2  14 1603.49   64.16
  -1   2  14 1584.23   69.53
  -4  -5   9   20.60   10.60
   4   5   9   11.11    8.69
  -4   5   9    4.28   11.58
   4  -5  -9   11.69    7.99
   4  -5  -9   22.35   11.62
  -4   5  -9   32.46   13.41
  -4  -5  -9   22.54   12.43
   4  -5   9   21.28   12.28
  -4  -5  -9   23.65   12.16
   4   5  -9    4.22   12.45
   9  -5  -5 1275.25   54.69
   9   5   5 1372.27   60.39
  -9  -5   5 1337.18   72.01
   9   5  -5 1295.54   70.27
  -9   5  -5 1394.77   78.81
   9  -5  -5 1215.35   61.51
  -9   5   5 1384.74   75.19
  -9  -5  -5 1341.07   77.17
   9   5  -5 1264.93   56.52
   9  -5   5 1249.64   65.63
   6   5  -8   30.27    9.74
   6   5  -8   19.10   16.36
   6  -5  -8   25.39    8.91
  -6   5   8   12.27   12.03
   6   5   8   58.24   11.17
  -6  -5   8   37.27   11.55
  -6   5  -8   14.96   14.88
   6  -5   8   21.40   11.58
  -6  -5  -8   51.58   12.44
   6  -5  -8   55.66   15.14
   6   5   8   34.15   10.13
 -14   3   2 1210.46   67.31
  14  -3   2 1234.67   52.85
 -14   3   2 1272.84   58.94
 -14  -3   2 1218.67   71.34
 -14   3  -2 1169.47   71.64
  14  -3  -2 1244.03   61.32
  14   3   2 1226.42   62.82
 -14   3  -2 1197.91   67.15
  14   3  -2 1094.89   64.76
 -14  -3  -2 1230.01   74.91
  10  -5   3  226.57   19.75
  10   5  -3  233.62   18.33
  10   5  -3  182.11   21.65
 -10  -5   3  250.40   28.31
 -10  -5  -3  203.48   27.64
  10  -5  -3  260.26   17.55
  10  -5  -3  240.01   18.21
  10   5   3  226.10   18.07
 -10   5  -3  288.39   26.08
 -10   5   3  229.72   25.16
  12   3   7 1139.50   56.93
 -12  -3   7 1196.10   48.63
  12  -3  -7 1190.36   41.39
  12  -3  -7 1315.75   67.49
 -12   3   7 1109.08   57.07
 -12   3  -7 1151.55   70.89
 -12   3  -7 1111.93   56.76
  12   3  -7 1190.81   69.68
 -12  -3  -7 1197.39   73.95
  12  -3   7 1181.93   48.40
 -12  -3   7 1191.66   69.41
  -5   0  14   -6.76    8.26
   5   0  14    1.94    6.87
  -5   0 -14   14.96   11.99
   5   0 -14    3.18   12.16
  -5   0 -14   -9.30    7.81
 -15  -2  -2   27.49   14.47
 -15   2   2   37.52   12.33
  15   2  -2   25.75   12.63
  15  -2   2   17.70   11.72
 -15   2   2   37.37   11.49
 -15   2  -2   42.86   14.30
 -15   2  -2   54.04   10.64
  15  -2  -2   19.98   13.97
  15   2   2   34.69   11.89
 -15  -2   2   34.81   13.91
   7   6   0  203.88   22.23
   7  -6   0  243.47   20.04
  -7  -6   0  270.53   23.95
   7   6   0  218.86   14.40
  -7   6   0  197.80   27.02
 -14   0   7 2026.24   95.63
 -14   0  -7 1999.40  113.79
  14   0   7 2053.69   92.50
 -14   0   7 2028.83   83.57
  14   0  -7 1905.47  108.68
 -12   4   4  905.24   50.51
  12   4  -4  766.87   41.57
  12   4  -4  837.87   45.94
 -12  -4  -4  874.31   58.12
 -12  -4   4  767.59   49.21
  12   4   4  850.23   44.85
 -12   4  -4  853.69   50.32
  12  -4  -4  890.57   41.05
  12  -4  -4  792.06   43.18
  11   4  -6  649.77   42.33
  11  -4   6  705.28   39.58
 -11  -4  -6  655.58   49.76
  11  -4  -6  765.88   43.41
  11  -4  -6  840.72   32.19
  11   4   6  738.45   40.00
 -11   4  -6  669.39   47.91
 -11  -4   6  701.16   41.82
  11   4  -6  674.20   38.85
 -11   4   6  649.99   40.25
   7   6  -1  571.13   24.96
   7   6  -1  522.45   36.12
  -7   6   1  574.89   40.16
   7  -6  -1  555.76   32.94
   7   6   1  481.96   34.45
   7   6   1  495.57   25.08
   7  -6   1  556.16   33.92
  -7  -6   1  478.06   38.55
  -7   6  -1  541.55   44.51
  -7  -6  -1  537.81   38.73
   8   2  12  114.15    9.41
  -8   2 -12  160.12   18.56
  -8  -2  12  163.57   13.89
  -8  -2 -12  154.13   20.02
  -8  -2 -12  193.78   23.27
   8   2 -12  145.91   20.24
   8  -2 -12  155.31   22.74
  -8   2 -12  144.56   18.16
   8  -2  12  130.72   13.71
  -9  -1  12  135.55   14.24
  -9   1 -12  116.30   22.25
  -9  -1 -12  187.31   20.84
   9   1 -12  159.62   21.73
  -9   1  12  146.63   16.57
  -9   1 -12  136.33   18.04
   9  -1 -12  125.20   21.33
   9   1  12  163.32   15.97
   9  -1  12  150.23   14.22
   9   1  12  145.86   10.92
  -6   3 -12 1685.38   86.79
   6   3 -12 1621.13   93.41
   6  -3 -12 1611.98   99.93
   6   3 -12 1684.14   86.74
  -6   3  12 1627.98   76.68
   6   3  12 1620.34   63.17
  -6  -3  12 1627.69   74.23
   6  -3  12 1671.25   76.13
  -6  -3 -12 1579.90  103.42
  -6  -3 -12 1610.15   75.55
  -2  -2 -14  145.35   21.95
   2  -2 -14   97.84   21.97
   2  -2  14  107.73   10.77
   2   2 -14  137.27   17.67
  -2   2  14   97.11   16.87
  -2   2 -14   97.05   18.93
  -2  -2  14  121.19   13.71
   2   2  14   94.86   12.63
  -2   2 -14  127.10   16.87
  15   0   5  -10.04    9.03
 -15   0   5  -16.55   10.69
  15   0  -5    5.16   10.36
 -15   0  -5  -12.63   12.64
 -15   0   5    3.67    7.57
   3   6   6  713.48   46.76
  -3   6  -6  743.41   50.27
   3  -6   6  655.88   42.60
  -3  -6  -6  657.44   40.87
   3  -6  -6  606.25   37.39
  -3   6   6  679.49   45.79
   3  -6  -6  669.81   39.69
  -3  -6   6  643.16   44.92
  -3  -6  -6  645.91   41.29
   3   6  -6  672.54   48.01
  -6   2 -13  240.61   21.59
  -6  -2 -13  201.57   20.34
  -6  -2 -13  188.53   26.75
   6  -2  13  244.37   18.41
  -6   2  13  234.91   18.71
   6   2 -13  197.97   23.61
   6  -2 -13  228.02   26.95
  -6   2 -13  189.74   21.21
  -6  -2  13  193.40   17.54
   6   2  13  200.04   15.81
  -8  -3  11 1454.23   62.94
  -8  -3 -11 1391.42   91.43
  -8  -3 -11 1486.06   76.08
   8  -3 -11 1621.12   86.26
  -8   3  11 1450.86   71.43
   8   3 -11 1437.64   77.36
  -8  -3  11 1334.69   67.71
   8  -3  11 1407.36   53.66
   8  -3  11 1514.39   65.86
  -8   3 -11 1440.80   76.75
   7  -4 -10  383.66   32.71
   7   4 -10  411.78   30.49
  -7  -4  10  410.22   28.99
  -7  -4 -10  387.24   36.62
  -7  -4 -10  397.83   28.48
   7   4 -10  384.59   30.91
  -7   4 -10  425.70   31.66
   7  -4  10  378.83   25.51
  -7   4  10  351.25   27.10
  -5  -4  11  761.39   43.81
   5  -4 -11  718.34   51.43
   5   4  11  712.49   34.26
  -5   4 -11  668.09   50.84
   5  -4  11  838.35   40.51
  -5   4  11  839.89   44.53
   5   4 -11  774.18   43.67
   5   4 -11  748.61   49.13
  -5  -4 -11  727.61   46.59
  -5  -4 -11  794.77   55.51
   3   3 -13  126.79   17.11
   3   3  13  149.97   13.97
  -3  -3 -13  150.44   23.18
  -3   3 -13  137.30   20.53
  -3   3  13  148.03   15.67
   3  -3 -13  165.12   23.30
   3   3 -13  162.33   22.33
   3  -3  13  160.68   16.67
  -3   3 -13  148.47   18.36
  -3  -3  13  120.81   15.36
  16   0   0   57.38   12.66
 -16   0   0   59.58   14.30
   7   6  -2   81.26   14.00
   7   6   2   50.83   10.59
   7   6   2   26.68    8.64
   7  -6  -2   57.75   11.22
  -7   6  -2   55.84   16.42
  -7   6   2   24.58   15.65
   7   6  -2   44.51    8.26
   7  -6   2   40.80   12.51
  -7  -6   2   68.37   15.07
  -7  -6  -2   32.92   15.29
   0   5 -10  -24.56   11.67
   0  -5  10    3.73    9.17
   0   5  10   -7.44    8.81
   0  -5 -10  -10.27   11.18
   0  -5 -10    8.71    8.63
  16   0   1  666.13   37.84
  16   0  -1  674.63   39.47
 -16   0   1  654.90   42.63
 -16   0  -1  611.42   44.21
 -14  -3  -3  132.34   22.31
  14   3   3  173.27   17.26
  14  -3   3  141.70   15.00
 -14   3  -3  150.69   18.69
 -14   3  -3  111.68   21.00
 -14   3   3  124.93   17.75
  14   3  -3  109.43   18.13
 -14   3   3  129.87   19.76
 -14  -3   3  177.67   20.06
  14  -3  -3  131.35   17.13
   0   4  12  551.26   31.62
   0  -4 -12  560.95   44.14
   0   4 -12  578.54   43.59
   0  -4  12  600.98   36.24
   5   6   5 1252.08   54.02
   5   6  -5 1244.00   70.99
  -5   6  -5 1321.14   83.53
   5   6   5 1194.51   62.34
   5  -6  -5 1205.73   55.71
  -5  -6   5 1235.10   74.24
  -5  -6  -5 1218.44   69.10
   5  -6  -5 1234.63   62.10
   5  -6   5 1304.11   68.74
  -5   6   5 1229.92   76.86
   5   1 -14 1911.86  109.43
   5   1  14 1878.71   74.94
   5  -1  14 1851.58   76.10
  -5   1 -14 1881.07  102.70
  -5  -1  14 1842.11   82.62
  -5  -1 -14 1739.54   85.96
   5  -1  14 1979.32   72.21
   5  -1 -14 1842.49  115.10
  -5  -1 -14 1848.52  115.65
  -5   1  14 1780.73   84.47
   6   6   4   80.33   10.28
   6  -6  -4   53.64   11.62
  -6   6  -4   80.24   17.64
  -6  -6   4   64.28   16.56
  -6  -6  -4   90.91   16.60
  -6   6   4   90.18   16.70
   6   6  -4   78.81   17.79
   6  -6   4   55.00   15.57
   6   6   4   67.18   15.09
 -15   2   3 1371.13   61.86
 -15   2  -3 1284.61   61.01
  15   2  -3 1320.05   74.33
  15   2   3 1449.57   72.95
  15  -2  -3 1285.51   68.67
 -15  -2   3 1345.03   77.34
 -15   2  -3 1299.52   80.15
  15  -2   3 1476.40   64.06
 -15  -2  -3 1446.45   87.90
 -15   2   3 1432.48   82.35
   1  -5 -10  138.23   12.17
   1  -5 -10   94.19   23.96
  -1  -5 -10  153.72   21.08
  -1   5  10  180.83   20.67
   1   5 -10  126.40   22.50
  -1  -5  10  156.93   17.20
   1   5  10  133.30   16.60
  -1   5 -10  139.54   22.84
   1  -5  10  161.14   17.61
  -1  -5 -10  165.78   14.87
   1   4 -12  161.30   17.13
  -1   4 -12  211.13   23.40
   1   4 -12  215.16   28.33
  -1  -4  12  192.46   16.17
  -1   4  12  165.82   17.66
  -1  -4 -12  225.45   24.11
   1  -4 -12  150.20   23.97
   1  -4  12  158.17   17.33
 -14   1  -7   22.68   11.93
 -14  -1   7   -1.97    8.33
  14   1  -7   20.23   11.38
  14  -1   7    1.02    7.61
 -14   1   7   -7.16    7.66
 -14   1   7   -4.13    7.08
 -14  -1  -7   -4.65   11.86
  14  -1  -7    6.06   11.22
  14   1   7   10.47    9.19
 -14  -1   7    3.47    7.12
  -3  -2  14  267.07   20.53
  -3   2 -14  227.11   26.46
  -3  -2 -14  189.95   35.58
  -3   2  14  273.29   21.17
   3  -2  14  287.37   17.65
   3   2 -14  260.30   26.00
   3   2  14  268.98   21.41
  -3   2 -14  284.07   23.62
   3  -2 -14  282.18   31.19
  13  -4   0  583.30   28.77
  13   4   0  729.41   39.94
 -13  -4   0  674.73   48.74
 -13   4   0  775.83   44.35
  13  -4   0  716.14   39.80
 -11  -2  10  533.22   27.42
  11  -2  10  524.96   25.86
 -11  -2 -10  498.14   43.67
  11   2 -10  529.68   39.25
  11   2  10  543.84   34.35
 -11   2 -10  507.05   40.54
 -11   2  10  593.06   31.72
 -11  -2  10  534.19   27.31
 -11   2 -10  568.91   34.78
  11  -2 -10  514.05   41.04
  15  -1   5   37.79    9.99
 -15  -1   5   34.02    7.00
  15  -1  -5   36.11   13.39
 -15   1   5   42.39   13.42
 -15   1  -5   30.89   15.48
  15   1   5   51.92   12.74
 -15  -1   5   24.43   12.19
 -15   1   5   31.17   10.45
  15   1  -5   50.72   13.42
 -15  -1  -5   33.52   16.03
  10   5   4   11.96    9.26
 -10  -5   4   23.85   14.76
 -10   5  -4   35.47   13.10
 -10   5   4   19.51   12.62
 -10  -5  -4    6.27   13.70
  10  -5  -4   10.93    8.35
  10   5  -4   22.23    9.66
  10  -5   4   23.14    9.88
  10   5  -4   23.25    8.74
  10  -5  -4    0.23    8.94
  -8   0  13  323.26   23.72
   8   0 -13  336.00   33.54
  -8   0 -13  364.55   32.59
   8   0  13  340.23   17.72
  -8   0 -13  363.67   27.54
  12   0 -10  921.61   57.75
 -12   0  10  849.79   42.13
  12   0  10  893.19   48.71
 -12   0 -10  830.21   55.59
  -5   5   9   69.99   13.82
  -5  -5   9   70.67   13.45
   5   5   9   64.51   10.62
  -5   5  -9   33.18   16.30
   5  -5   9   78.14   12.68
   5   5  -9   43.84   11.38
   5  -5  -9   32.22   13.67
   5   5  -9   35.82   15.15
  -5  -5  -9   62.77   13.52
  -5  -5  -9   73.49   15.77
   0   6   7   -2.49    9.38
   0  -6  -7   -1.32    9.41
   0  -6   7  -15.47    9.82
   0  -6  -7    7.12    9.83
   0   6  -7   23.44   12.06
 -14   2   6  227.18   17.02
 -14  -2   6  169.38   25.15
 -14  -2   6  209.99   14.84
  14  -2  -6  224.01   23.36
 -14   2  -6  194.96   26.54
 -14   2  -6  165.34   16.89
  14   2   6  265.56   20.49
  14   2  -6  189.93   22.64
 -14   2   6  198.53   16.99
 -14  -2  -6  205.24   25.52
  14  -2   6  236.84   16.57
  12   2  -9   50.06   18.01
 -12   2  -9   61.59   15.71
 -12   2  -9   73.82   12.19
  12   2   9   58.59   11.04
 -12  -2  -9   63.28   14.08
 -12  -2   9   29.71   12.97
 -12   2   9   32.03   11.69
  12  -2   9   52.71   10.73
 -12  -2   9   52.33    9.54
  12  -2  -9   81.58   15.93
  13  -4  -1  141.66   14.03
  13   4   1  132.78   16.43
 -13   4   1  149.75   18.91
  13  -4   1  124.89   16.03
  13  -4  -1   97.52   13.61
 -13   4  -1  167.43   19.17
  13   4  -1  178.78   17.56
 -13  -4   1   97.72   20.61
 -13  -4  -1  143.40   22.28
 -16   0   2   51.19   14.40
  16   0   2   79.19   12.92
  16   0  -2   69.68   15.20
 -16   0  -2   56.89   16.12
   0   0  15   -9.52    8.19
   0   0 -15  -10.76   16.61
   4  -6   6  139.16   18.91
  -4   6  -6  163.84   21.22
  -4  -6  -6   74.31   16.69
   4  -6  -6  143.49   13.49
  -4   6   6  131.74   19.17
   4   6   6  125.30   15.80
  -4  -6   6   77.53   18.39
   4   6   6   83.74   12.39
   4   6  -6   88.96   17.95
   4  -6  -6  113.48   17.33
   2  -5  10  156.73   17.46
  -2  -5 -10  113.53   15.32
  -2   5  10  141.95   17.20
   2   5 -10  152.98   21.49
  -2  -5 -10  149.66   20.14
   2  -5 -10  134.07   19.59
  -2  -5  10  157.12   16.41
  -2   5 -10  135.77   22.19
  -1   6  -7  218.52   24.49
   1   6  -7  196.75   24.41
  -1  -6  -7  164.27   17.66
  -1  -6   7  158.35   24.19
  -1  -6  -7  196.76   19.57
   1  -6   7  193.87   25.26
  -1   6   7  187.30   20.18
   1  -6  -7  160.48   18.78
   1   6   7  148.16   19.57
   1  -6  -7  175.09   16.54
  11   0  11    9.11    8.26
 -11   0 -11   17.73   11.55
 -11   0  11   -4.77    8.35
  11   0 -11   11.32   12.69
  -2  -4  12  525.40   29.48
  -2  -4 -12  556.29   43.94
   2   4  12  511.77   33.59
  -2   4 -12  513.91   40.87
   2  -4  12  560.18   32.52
   2  -4 -12  572.46   42.72
   2   4 -12  539.65   40.70
  -2   4  12  548.50   31.88
   2   4 -12  486.14   31.90
  13   3  -6   76.18   17.37
 -13  -3  -6  107.70   21.16
  13  -3   6  149.72   13.50
  13   3   6  146.59   16.36
 -13   3   6   99.28   15.86
 -13   3  -6  116.15   14.51
 -13  -3   6  137.56    9.73
 -13  -3   6  143.23   17.74
 -13   3  -6  126.58   21.14
  13  -3  -6  100.43   17.07
  16  -1   0  370.31   26.31
  16   1   0  392.04   28.81
 -16   1   0  365.92   30.01
 -16  -1   0  350.01   31.45
  -1   0 -15   15.73   12.07
   1   0  15  -11.37    7.45
  -1   0  15    0.53    7.84
   1   0 -15    6.98   11.96
  -8   5   7   93.41   21.20
  -8  -5  -7  137.20   19.07
   8   5  -7   95.13   15.85
   8   5   7  127.85   14.66
   8  -5  -7   92.21   20.08
  -8  -5   7  123.15   21.04
  -8   5  -7  130.90   19.21
   8  -5  -7  104.24   13.31
   8   5  -7  136.32   17.35
   8  -5   7  144.44   17.48
 -11  -5   0  189.40   23.74
  11   5   0  193.44   17.30
  11  -5   0  144.47   16.69
 -11   5   0  169.34   22.22
  -4   3  13  320.44   23.10
   4   3  13  326.22   21.93
  -4  -3 -13  264.74   33.80
   4   3 -13  303.13   29.99
   4  -3  13  375.14   21.67
   4   3 -13  297.78   29.84
   4  -3 -13  319.75   31.78
  -4   3 -13  284.04   26.32
  -4  -3  13  327.80   19.07
  -4   3 -13  316.81   28.23
  -4  -3 -13  258.82   21.17
   7   6  -3  162.83   18.00
   7   6  -3  127.70   14.32
   7   6   3  132.63   12.90
   7   6   3  179.87   18.62
   7  -6  -3  180.61   14.75
  -7   6  -3  129.78   23.52
   7  -6   3  171.69   18.76
  -7   6   3  134.86   22.52
  -7  -6  -3  115.39   21.81
  -7  -6   3  139.29   22.50
 -16   1   1   14.57   12.46
 -16  -1   1   26.16   12.97
 -16  -1  -1   68.92   13.64
  16   1  -1   26.06   12.26
  16   1   1   34.29   12.55
  16  -1  -1   25.76   11.19
  16  -1   1   19.49   10.74
 -16   1  -1    6.99   12.57
  10  -2  11   11.82    8.86
  10   2 -11   13.02   12.23
 -10  -2  11   13.78    8.41
 -10   2 -11   16.64   12.25
 -10   2 -11   10.81   11.21
  10  -2 -11   16.01   13.56
 -10   2  11   13.40    9.89
  10   2  11   13.36   10.00
 -10  -2 -11   23.94   11.17
  13   0  -9    1.11   11.91
  13   0   9   -6.64    8.55
 -13   0  -9   -3.81   11.29
 -13   0   9    0.35    7.51
   6   0 -14  388.40   37.78
   6   0  14  413.50   21.29
  -6   0 -14  368.32   37.06
  -6   0 -14  394.13   26.43
  -6   0  14  406.66   25.50
  12  -4  -5  308.27   22.74
 -12  -4   5  233.30   25.05
  12   4   5  215.86   20.92
 -12  -4  -5  276.64   28.82
  12  -4  -5  263.46   16.91
 -12   4   5  301.21   24.65
  12   4  -5  259.23   19.16
  12   4  -5  258.37   22.54
 -12   4  -5  304.87   24.61
  11   5  -1 1472.76   75.51
 -11   5   1 1579.39   88.90
  11  -5  -1 1580.70   75.84
  11  -5   1 1534.97   73.53
 -11  -5  -1 1543.48   91.36
 -11   5  -1 1409.05   87.86
  11   5   1 1526.63   72.70
 -11  -5   1 1392.23   88.05
   9  -5  -6  174.33   17.98
   9   5  -6  177.45   15.41
  -9   5   6  140.79   21.15
  -9   5  -6  166.86   22.14
  -9  -5  -6  182.15   21.64
   9   5  -6  130.81   17.34
  -9  -5   6  147.89   20.11
   9  -5   6  162.44   18.68
   9   5   6  148.57   16.01
   9  -5  -6  178.27   16.29
  13  -4  -2  252.34   18.95
 -13   4  -2  321.80   27.77
  13   4   2  324.83   27.87
 -13  -4   2  244.72   27.22
  13   4  -2  282.86   23.33
 -13  -4  -2  275.44   31.40
  13  -4  -2  268.38   24.10
 -13   4   2  316.86   25.08
  13  -4   2  277.65   17.79
 -13   4  -2  266.51   25.84
   2  -6  -7  259.62   23.81
  -2  -6  -7  254.22   22.64
   2   6  -7  255.85   28.72
  -2  -6   7  236.00   24.47
   2  -6   7  228.07   24.55
  -2   6  -7  275.31   29.51
   2  -6  -7  247.92   21.41
   2   6   7  278.24   28.55
  -2  -6  -7  263.46   24.72
  -2   6   7  316.72   26.93
   7   5  -8  384.05   30.75
  -7  -5   8  430.20   29.01
  -7   5  -8  423.75   34.46
   7  -5  -8  377.64   30.54
   7   5   8  386.85   21.73
   7   5   8  398.40   26.18
   7  -5  -8  338.47   21.70
  -7   5   8  410.20   30.30
   7  -5   8  401.27   28.01
  -7  -5  -8  329.14   34.96
   7   5  -8  380.30   23.72
 -10   4   8  913.23   52.83
  10   4  -8 1026.93   53.60
  10  -4   8  930.52   49.84
 -10   4  -8  976.69   56.23
  10   4  -8 1014.86   55.23
 -10  -4  -8 1027.85   68.79
  10  -4  -8  942.17   56.85
  10   4   8  974.74   50.61
 -10  -4   8  866.18   58.00
   2   0 -15  485.68   40.80
   2   0  15  479.71   26.33
  -2   0  15  510.32   33.11
  -2   0 -15  476.97   43.54
  -9   4  -9  184.32   22.16
  -9  -4  -9  180.91   26.39
   9  -4  -9  227.04   22.86
   9   4  -9  201.74   20.68
   9   4  -9  239.52   20.11
   9   4   9  175.73   19.61
  -9  -4   9  188.66   19.09
  -9   4   9  187.29   19.63
   9  -4   9  198.74   18.10
 -14   3  -4 1530.13   82.32
  14   3  -4 1539.29   81.91
  14  -3   4 1442.34   68.34
 -14   3   4 1588.77   85.48
  14  -3  -4 1638.00   79.76
 -14  -3   4 1645.46   90.08
 -14   3  -4 1608.13   94.13
 -14   3   4 1595.97   81.41
  14   3   4 1586.21   78.11
 -14  -3  -4 1477.43   95.51
   8  -1 -13  482.89   40.95
  -8   1 -13  414.34   35.18
  -8  -1 -13  477.81   35.45
   8   1 -13  470.21   39.65
   8   1  13  451.36   23.77
  -8  -1  13  470.35   27.71
  -8   1 -13  504.76   34.32
   8  -1  13  461.08   22.74
  -8  -1 -13  430.85   40.20
  -8   1  13  470.87   31.81
  12  -1 -10  110.68   19.42
 -12  -1  10  113.26   12.61
  12   1 -10  109.83   19.32
 -12   1  10  132.75   16.89
 -12  -1 -10   83.24   18.82
  12   1  10  110.86   14.82
 -12   1 -10  105.42   19.73
  12  -1  10  100.99   13.06
 -11  -3   9   58.17   15.41
  11  -3   9   57.78   10.19
 -11   3  -9   74.59   14.04
 -11  -3  -9   92.80   16.30
  11  -3  -9   95.26   16.79
  11   3  -9   68.62   15.90
 -11   3  -9   86.67   18.51
 -11   3   9   89.57   14.00
 -11  -3   9   95.58   12.88
  11   3   9   77.19   13.62
 -13   2  -8  296.84   19.98
 -13  -2  -8  327.27   29.89
  13   2  -8  334.19   28.50
  13   2   8  318.60   24.97
 -13   2   8  314.77   22.75
 -13  -2   8  342.01   21.19
 -13   2  -8  361.62   31.93
  13  -2  -8  358.63   29.83
 -13  -2   8  286.51   25.91
  13  -2   8  359.54   20.62
  -4   2  14  298.32   24.20
  -4  -2 -14  340.29   34.71
   4  -2  14  326.49   18.79
   4   2 -14  316.38   28.69
  -4   2 -14  317.14   26.59
  -4   2 -14  325.18   29.47
   4   2  14  352.91   20.62
  -4  -2  14  313.78   25.65
   4  -2 -14  360.99   35.60
  -3  -5  10 1049.58   65.77
   3  -5 -10 1177.15   75.85
  -3   5 -10 1110.29   74.17
   3  -5  10 1226.85   64.18
  -3  -5 -10 1148.47   73.16
   3   5  10 1180.81   55.30
  -3  -5 -10 1142.65   62.22
   3   5 -10 1144.41   70.84
  -3   5  10 1226.63   63.43
  15   2   4  105.22   14.85
  15  -2  -4   66.08   14.86
  15   2  -4   72.32   16.00
 -15   2   4   69.93   14.17
 -15   2  -4   82.23   18.28
 -15  -2  -4   82.62   17.80
 -15   2   4   92.44   16.63
 -15  -2   4   68.03   14.87
  15  -2   4   41.74   11.11
 -16   1  -2  504.55   38.32
 -16   1   2  477.11   34.87
 -16  -1   2  498.91   42.75
  16  -1   2  568.17   31.48
 -16   1   2  471.87   27.83
 -16  -1  -2  404.42   38.79
  16   1   2  511.80   32.17
  16  -1  -2  547.44   34.12
  16   1  -2  454.22   36.53
  -3  -4  12  358.77   24.50
   3   4 -12  378.49   34.70
  -3   4  12  388.31   27.31
   3   4 -12  370.73   24.50
   3  -4 -12  432.08   42.12
   3  -4  12  418.34   26.76
  -3  -4 -12  385.31   25.80
   3   4  12  402.87   26.95
  -3  -4 -12  412.46   35.69
  -3   4 -12  396.57   34.66
  16   0  -3  874.97   50.88
  16   0   3  936.85   49.23
 -16   0  -3  912.35   59.93
 -16   0   3  884.13   53.76
   0   1 -15 1328.12   81.61
   0   1  15 1382.62   62.54
   0  -1 -15 1265.52   86.89
   0  -1  15 1333.19   67.82
   6   4 -11  583.76   43.11
  -6  -4 -11  597.30   38.06
  -6   4 -11  596.60   42.78
   6  -4  11  743.15   42.27
  -6  -4  11  581.49   34.21
  -6   4  11  674.37   38.26
   6   4 -11  609.41   41.12
   6   4  11  614.10   31.96
   6  -4 -11  644.85   46.52
  -6  -4 -11  586.85   48.36
 -15   0   6   -5.19   10.05
 -15   0  -6   -6.17   11.85
  15   0  -6   15.80   11.70
 -15   0   6    6.57    7.92
  15   0   6    2.48    9.44
 -10   3 -10   53.34   19.16
  10  -3 -10   69.88   14.70
 -10  -3  10   40.30    9.61
  10   3 -10   38.60   13.29
 -10   3  10   28.44   12.05
  10  -3  10   45.50    8.65
  10   3  10   63.38   12.30
 -10   3 -10   27.52   12.66
 -10  -3  10   27.71   10.94
 -10  -3 -10   78.77   14.29
  -7   3  12  122.80   17.36
   7  -3  12  133.43   10.37
  -7  -3 -12  163.75   18.73
   7   3  12  130.68   12.40
  -7  -3 -12  146.62   25.50
   7  -3  12  151.57   14.77
  -7  -3  12  154.21   15.34
   7  -3 -12  136.71   22.08
  -7   3 -12  155.35   18.64
  -7  -3  12   88.94   10.73
   7   3 -12  140.40   18.58
  11  -5   2  421.35   29.08
  11  -5  -2  413.73   25.79
  11  -5  -2  407.55   26.94
 -11   5   2  370.34   33.36
 -11   5  -2  501.76   42.11
  11   5  -2  404.12   27.56
 -11  -5  -2  365.57   34.77
  11   5   2  425.88   27.93
 -11  -5   2  422.66   34.64
 -11   1 -11 1369.61   78.40
  11   1  11 1383.99   65.27
  11  -1 -11 1313.63   81.87
 -11   1 -11 1263.75   63.43
 -11   1  11 1266.96   61.32
  11  -1  11 1311.97   59.09
 -11  -1 -11 1262.65   74.69
  11   1 -11 1221.30   78.63
 -11  -1  11 1385.84   60.24
 -10   0  12 1799.55   86.62
 -10   0 -12 1910.34  103.26
  10   0 -12 1925.18  111.86
  10   0  12 1992.77   88.65
   8   6   0  180.25   20.59
   8  -6   0  229.57   19.35
  -8   6   0  180.70   23.86
  -8  -6   0  139.58   24.11
   8   6   0  172.37   16.90
   1   1 -15  616.06   51.21
  -1  -1 -15  668.21   52.31
   1  -1  15  744.26   36.02
  -1   1  15  704.81   38.33
   1   1  15  735.25   37.35
   1  -1 -15  704.76   54.57
  -1   1 -15  662.32   47.85
  -1  -1  15  668.74   42.05
   7   2  13  762.98   34.03
   7  -2  13  742.05   34.27
  -7  -2 -13  703.81   58.61
  -7  -2 -13  699.84   39.25
   7   2 -13  689.78   48.84
  -7  -2  13  691.72   35.84
  -7   2 -13  687.32   43.29
  -7   2  13  677.79   40.67
   7  -2 -13  712.03   54.28
  -7   2 -13  747.88   44.72
  11  -4  -7   99.27    9.58
  11  -4  -7  112.41   20.13
  11   4   7   77.88   14.01
 -11  -4   7  121.88   16.13
  11   4  -7   89.35   14.82
  11   4  -7  114.12   14.35
  11  -4   7   89.15   14.57
 -11   4  -7   99.11   19.59
 -11  -4  -7   93.23   19.34
   6  -6  -5 1126.10   55.78
   6  -6  -5 1135.86   60.94
  -6  -6   5 1255.73   80.98
   6   6  -5 1140.19   66.39
   6  -6   5 1199.35   69.84
  -6  -6  -5 1176.07   69.17
  -6   6  -5 1196.42   81.81
   6   6   5 1227.84   52.00
   6   6   5 1192.06   67.06
  -6   6   5 1126.05   72.88
  -8  -6   1  524.78   41.05
   8   6   1  472.92   32.34
  -8   6  -1  564.14   43.94
   8   6   1  492.17   26.63
  -8  -6  -1  507.63   40.75
   8   6  -1  469.61   24.67
   8   6  -1  500.69   36.26
   8  -6  -1  571.93   32.64
   8  -6   1  548.85   34.85
  -8   6   1  509.94   42.30
 -13  -1  -9  157.79   23.64
 -13   1   9  197.18   16.82
  13   1  -9  257.57   24.26
 -13   1  -9  192.62   23.63
 -13  -1   9  186.58   15.37
  13  -1  -9  224.22   24.27
  13  -1   9  208.05   19.73
 -13  -1   9  201.38   18.19
  13   1   9  180.33   18.30
  -6  -1  14  400.15   26.89
  -6   1 -14  438.19   34.58
  -6   1  14  436.60   28.27
   6   1 -14  470.12   38.48
  -6  -1 -14  435.18   30.78
   6  -1  14  436.09   24.10
  -6  -1 -14  448.42   39.53
  -6   1 -14  427.14   29.41
   6  -1 -14  498.77   40.10
   6   1  14  416.54   25.16
  12  -3  -8  549.84   38.33
 -12   3  -8  570.89   42.64
  12   3   8  467.32   32.48
 -12  -3   8  536.59   24.79
 -12  -3  -8  528.55   40.46
  12   3  -8  527.65   36.18
 -12  -3   8  535.13   40.00
 -12   3  -8  595.38   32.64
  12  -3   8  542.75   27.36
 -12   3   8  512.50   33.10
   3  -6   7  254.38   23.37
  -3  -6  -7  248.78   24.67
  -3  -6  -7  274.53   23.41
  -3   6   7  286.83   25.93
   3  -6  -7  239.40   22.93
  -3   6  -7  264.74   31.01
   3  -6  -7  274.79   22.41
  -3  -6   7  221.05   25.26
   3   6  -7  234.14   26.97
   3   6   7  263.43   22.57
 -13   4  -3  501.21   41.95
  13   4   3  521.68   33.48
 -13  -4   3  529.72   38.30
  13  -4   3  520.76   27.31
 -13   4  -3  514.54   36.98
 -13  -4  -3  535.94   43.31
  13  -4  -3  541.96   37.34
  13  -4  -3  501.26   27.87
  13   4  -3  536.99   33.90
 -13   4   3  487.55   35.12
  -3   0 -15   15.63   12.24
   3   0  15    2.40    7.41
  -3   0  15  -14.75    8.57
   3   0 -15    2.60   12.00
  -5   6  -6    9.00   13.12
   5   6   6    4.85    7.80
   5   6  -6   15.97   11.43
  -5  -6  -6   23.84   11.75
   5   6   6   -6.13   12.58
   5  -6  -6    0.78   10.81
  -5  -6   6    8.12   11.64
   5  -6  -6   18.91   10.12
  -5   6   6    9.25   13.04
   5  -6   6    6.02   11.15
  10   5  -5  204.70   22.55
 -10   5  -5  278.07   25.54
  10   5  -5  258.96   23.22
 -10  -5   5  266.38   24.87
  10  -5   5  229.96   20.79
  10  -5  -5  223.13   21.47
 -10  -5  -5  216.08   27.48
 -10   5   5  285.61   26.06
  10  -5  -5  204.26   16.59
  10   5   5  243.76   19.46
 -14   0   8  366.88   26.43
 -14   0  -8  417.60   37.22
  14   0   8  437.12   26.41
 -14   0   8  441.63   25.97
  14   0  -8  362.79   34.76
   8  -4 -10  824.47   63.73
  -8  -4  10  803.56   49.75
   8   4  10  871.84   48.02
  -8   4  10  844.80   48.16
   8   4 -10  814.03   54.76
   8   4 -10  810.53   51.54
  -8   4 -10  884.97   62.20
  -8  -4 -10  866.88   52.23
   8  -4  10  897.17   44.11
  -2   1  15  116.78   14.94
  -2  -1 -15  126.30   23.08
  -2  -1  15  106.53   15.43
   2   1 -15  131.36   19.46
   2  -1 -15   92.37   21.63
   2   1  15   95.39   12.90
  -2   1 -15  125.72   22.52
   2  -1  15   98.67   13.58
  -9   2 -12  881.22   55.27
  -9   2 -12  808.22   47.72
   9   2  12  898.38   46.79
  -9  -2 -12  894.23   53.18
   9   2 -12  924.77   57.18
   9  -2 -12  894.74   62.36
  -9   2  12  913.88   47.36
   9  -2  12  940.73   39.11
  -9  -2  12  923.03   48.46
   7   6   4  455.64   32.46
   7   6  -4  425.73   32.39
  -7  -6  -4  445.96   35.16
  -7   6   4  422.61   37.48
   7   6  -4  449.36   23.11
   7  -6   4  497.06   32.93
  -7   6  -4  461.21   39.23
   7  -6  -4  447.44   27.37
  -7  -6   4  443.06   36.56
   7   6   4  524.21   24.90
   6  -5   9   17.54   11.34
   6   5   9   46.21    8.92
   6   5  -9   10.04   10.37
   6   5  -9  -12.67   12.75
   6  -5  -9   26.67   15.75
  -6  -5   9   40.05   13.51
  -6   5   9   32.18   12.56
  -6  -5  -9   11.57   13.80
  -6  -5  -9    6.07   14.25
  -6   5  -9    8.87   14.10
  -5   3 -13   15.90   10.84
  -5   3  13    7.85    9.13
   5  -3 -13    6.36   13.36
   5   3 -13   -2.94   11.96
  -5  -3 -13    3.89    7.62
   5   3 -13  -12.96   12.75
   5  -3  13   -2.19    7.89
  -5   3 -13    8.15    8.40
  -5  -3 -13  -17.20   13.76
   5   3  13   -5.16    7.99
  -5  -3  13    5.82    8.21
   8   6  -2  268.61   21.69
   8   6   2  256.71   23.73
  -8  -6   2  254.91   28.91
   8   6   2  302.64   18.63
   8  -6  -2  331.17   22.53
   8  -6   2  308.35   23.65
  -8   6   2  316.39   30.27
  -8  -6  -2  253.96   29.86
   8   6  -2  274.34   21.57
  -8   6  -2  289.00   31.71
 -16   1   3   50.33   11.75
  16  -1  -3   97.27   14.35
 -16  -1   3   44.35   14.13
  16   1   3   36.50   13.75
 -16   1   3   73.50   13.85
  16   1  -3   71.17   16.09
  16  -1   3   64.19   12.15
 -16   1  -3   70.53   16.90
 -16  -1  -3   72.23   16.18
  -9  -3  11   32.68    8.62
   9   3  11   13.17   10.19
   9  -3 -11   -3.56   14.51
   9   3 -11   33.79   13.99
   9  -3  11    7.48    9.52
  -9  -3 -11   15.91   11.37
   9  -3  11   15.98    5.90
  -9   3 -11   16.94   14.40
  -9   3  11   11.99   12.87
  -9  -3  11   18.00   10.31
 -15   1   6 2084.05   87.76
  15   1   6 2153.30  104.57
 -15  -1   6 2060.46   83.46
 -15   1  -6 2051.25  121.49
 -15   1   6 2026.56   97.53
 -15  -1  -6 2066.53  126.19
  15   1  -6 2131.37  114.25
  15  -1   6 2227.76  100.83
 -15  -1   6 2079.50  102.40
  15  -1  -6 2104.98  117.31
 -10  -1 -12   39.86   13.45
  10  -1  12   30.43    9.97
 -10   1 -12   33.56   10.41
  10   1 -12   32.59   15.32
 -10  -1  12   43.23   10.15
  10   1  12   26.22   11.78
 -10   1 -12   38.92   13.88
 -10   1  12   69.02   11.75
  10  -1 -12   30.00   16.33
 -11  -5  -3 1778.53  105.82
  11   5  -3 1686.96   82.97
  11  -5  -3 1683.20   79.98
  11  -5  -3 1954.25   83.92
 -11   5  -3 1859.31  104.72
  11   5   3 1730.05   92.33
  11   5  -3 1787.66   86.50
 -11   5   3 1844.99  110.14
 -11  -5   3 1730.55  100.53
  11  -5   3 1820.37   89.40
  -4  -5  10   89.20   13.70
  -4  -5 -10   47.11   12.90
   4   5 -10   47.65   17.52
   4  -5  10   30.32   13.39
   4   5  10   57.80   11.43
  -4   5  10   37.83   14.08
   4  -5 -10   51.16   16.11
  -4   5 -10   84.09   17.03
  -4  -5 -10  100.99   17.11
   4   4 -12  222.40   23.69
   4   4 -12  264.38   27.75
  -4  -4 -12  248.92   22.13
   4   4  12  253.82   16.94
  -4   4 -12  206.69   32.54
   4  -4 -12  244.99   27.71
  -4  -4 -12  200.82   27.85
  -4  -4  12  237.29   20.38
   4  -4  12  240.74   20.62
  -4   4  12  204.02   21.57
  16   0   4  228.83   21.14
 -16   0   4  230.85   22.88
 -16   0   4  241.37   13.87
  16   0  -4  278.96   24.78
 -16   0  -4  242.88   27.66
  -5  -2  14   34.78    9.65
  -5   2 -14   33.92   12.95
   5  -2 -14    7.51   17.00
   5  -2  14   29.24    8.20
  -5   2 -14   33.45   11.77
  -5   2  14   24.57   11.33
  -5  -2 -14   67.51   17.08
  -5  -2 -14   18.84    8.47
   5   2 -14   12.89   17.42
   5   2  14   22.43   10.37
  14  -2   7  183.44   16.20
 -14   2   7  179.56   16.89
  14   2   7  188.36   18.99
 -14   2  -7  166.45   25.23
  14   2  -7  181.17   22.43
 -14  -2  -7  211.98   25.77
 -14  -2   7  201.26   13.37
  14  -2  -7  178.78   27.08
 -14  -2   7  189.48   20.03
   3  -1  15  599.19   31.00
   3   1  15  616.44   31.62
  -3   1  15  622.77   36.05
   3   1 -15  591.06   48.34
  -3  -1 -15  624.25   51.10
  -3   1 -15  617.50   45.49
   3  -1 -15  584.35   50.28
  -3  -1  15  626.40   34.73
  14   3  -5   33.86   14.89
 -14   3   5   75.27   13.49
  14  -3   5   56.79   12.27
 -14  -3  -5   44.65   17.66
  14  -3  -5   68.61   14.49
 -14   3  -5   33.11   17.48
 -14  -3   5  104.49   14.90
 -14   3   5   49.85   12.54
 -14   3  -5   59.11   11.54
  14   3   5   71.19   14.07
  15   3   0  726.47   48.09
  15  -3   0  761.50   41.11
 -15   3   0  754.14   52.51
 -15  -3   0  743.04   54.42
 -15   3   0  758.45   43.87
 -14  -1  -8  794.91   56.13
 -14   1   8  784.37   39.39
  14   1  -8  794.64   51.85
 -14   1  -8  788.24   57.10
 -14  -1   8  793.48   36.00
  14   1   8  818.99   44.48
 -14  -1   8  754.58   40.46
  14  -1   8  777.78   39.89
  14  -1  -8  791.12   56.54
 -12   4  -6  822.74   51.88
  12  -4  -6  844.18   52.01
  12   4   6  932.93   48.67
  12   4  -6  875.38   46.50
  12   4  -6  797.04   48.22
 -12  -4  -6  823.34   62.49
 -12   4   6  923.26   50.37
 -12  -4   6  803.33   52.71
  12  -4   6  917.42   40.50
  12  -4  -6  934.88   41.72
   4  -6  -7  705.23   43.01
  -4  -6  -7  721.89   52.37
  -4   6   7  761.83   51.76
  -4   6  -7  753.62   57.75
   4   6  -7  686.51   51.11
   4  -6  -7  689.05   36.33
  -4  -6   7  729.85   47.61
   4   6   7  767.31   48.39
   4   6   7  741.79   36.73
   4  -6   7  831.64   47.69
   7   0  14   10.13    8.50
  -7   0  14   -8.70    9.15
   7   0 -14   78.63   13.49
  -7   0 -14   -5.59   12.52
  -7   0 -14   -4.88   13.84
 -15  -2   5 1534.79   81.90
 -15   2   5 1482.83   74.84
  15  -2   5 1443.82   65.25
 -15  -2  -5 1369.05   87.57
  15   2   5 1485.97   75.58
 -15   2  -5 1342.44   88.31
  15  -2  -5 1479.76   83.34
 -15   2   5 1454.53   73.23
  15   2  -5 1453.27   81.81
 -13  -3  -7    0.43   14.36
 -13  -3   7   27.62    7.60
  13  -3  -7   21.41    6.62
 -13   3  -7   33.26   14.55
 -13  -3   7   32.82   11.50
  13  -3   7   25.06    7.80
  13   3  -7   16.23   13.02
  13  -3  -7   17.22   12.70
  13   3   7   30.47   11.28
 -13   3  -7   46.11   12.23
 -13   3   7   21.07   11.15
   0  -7   0   10.02   11.31
   0   7   0   -7.45   11.90
   4   0  15 1482.70   63.58
  -4   0 -15 1408.46   91.08
   4   0 -15 1448.32  107.94
  -4   0  15 1364.52   68.64
   9   0 -13   -1.62   13.16
  -9   0  13   -3.38    9.11
  -9   0 -13   19.28   12.70
   9   0  13   -3.11    5.72
   9   0  13  -10.08    8.20
 -15  -3   1   25.22   14.83
  15   3  -1   45.18   12.60
 -15   3   1   13.17   13.49
 -15   3  -1   32.05   11.25
 -15  -3  -1   22.64   14.43
  15  -3   1   15.93    9.35
 -15   3   1   17.65   11.01
  15  -3  -1   19.95   10.64
  15   3   1   37.98   12.50
 -15   3  -1   27.96   14.08
   0  -6  -8  778.78   43.64
   0   6  -8  765.08   60.28
   0  -6  -8  814.88   57.46
   0   6   8  887.35   50.18
   0  -6   8  815.13   52.40
   1   7   0  148.33   21.52
  -1  -7   0  139.68   20.49
  -1   7   0  171.78   22.22
   1  -7   0  142.11   24.30
  -8  -6   3  488.21   40.37
  -8   6  -3  585.60   44.14
   8   6   3  488.67   28.31
  -8   6   3  569.90   43.82
   8   6   3  516.04   28.46
  -8  -6  -3  487.86   39.23
   8   6  -3  512.14   30.01
   8  -6  -3  487.02   36.14
   8   6  -3  536.13   34.10
   8  -6   3  527.30   34.47
   0   7  -1 1643.13   96.28
   0   7   1 1606.78   95.36
   0  -7   1 1658.08   91.01
   0  -7  -1 1548.91   96.82
  13   4   4   54.70   12.85
 -13   4   4   47.43   13.66
  13  -4  -4   47.20   11.70
  13   4  -4   48.55   13.01
 -13   4  -4   32.90   16.16
 -13  -4   4   50.28   14.94
 -13   4  -4   39.37   16.04
 -13  -4  -4   40.11   16.39
  13  -4  -4   53.80    9.85
   0   3 -14   21.42   11.67
   0   3 -14    3.32   12.24
   0   3  14    3.88    8.83
   0  -3 -14   -3.09   13.50
   0  -3  14    1.27    9.13
   1  -6  -8  546.56   37.70
   1  -6  -8  557.92   37.85
   1  -6   8  614.40   40.10
  -1   6   8  620.08   40.99
  -1  -6  -8  571.82   39.01
  -1  -6  -8  585.85   34.84
   1   6  -8  592.65   47.28
  -1  -6   8  573.85   38.30
   1   6   8  605.37   39.17
  -1   6  -8  579.47   48.31
  16   2   0    9.00   12.18
 -16   2   0   11.20   10.15
  16  -2   0   11.86    9.82
 -16  -2   0    9.77   12.86
 -16   2   0    9.99   12.54
   1  -7   1   89.03   18.15
  -1  -7   1   83.15   18.19
  -1   7  -1   93.19   21.34
   1   7  -1  114.41   19.42
   1   7   1   48.57   18.09
  -1   7   1  101.29   19.67
  -1  -7  -1  139.32   17.92
   1  -7  -1   79.77   16.40
   9  -5  -7  836.88   37.45
  -9  -5   7  831.40   53.19
   9  -5  -7  877.04   59.11
  -9   5  -7  911.02   57.65
  -9   5   7  891.77   54.41
   9   5  -7  861.67   50.35
  -9  -5  -7  854.42   65.95
   9  -5   7  791.75   46.82
   9   5  -7  883.40   52.14
   9   5   7  864.21   46.55
   1  -3  14   91.51   13.72
  -1   3 -14   80.97   17.22
   1   3  14  102.31   13.21
  -1  -3  14   66.91   11.15
   1  -3 -14   80.21   20.43
   1   3 -14   67.65   14.34
  -1   3  14   53.27   12.83
  -1   3 -14   71.89   18.93
   1   3 -14  108.35   18.35
  -1  -3 -14   82.96   20.35
   8   5  -8  120.96   14.35
   8   5  -8  122.89   20.93
   8   5   8  104.78   14.41
   8  -5  -8   99.15   17.80
  -8   5   8  119.43   17.43
   8  -5   8  103.35   15.81
  -8  -5  -8   85.90   18.80
  -8  -5   8   88.77   16.15
  -8   5  -8   84.65   20.43
  -7  -4 -11  228.78   29.48
  -7  -4  11  305.72   22.49
   7   4 -11  266.94   28.20
  -7   4  11  300.46   25.11
   7  -4  11  329.86   23.05
   7   4  11  258.56   17.21
  -7  -4 -11  336.65   33.34
   7   4 -11  278.43   24.06
   7  -4 -11  306.76   29.79
  -7   4 -11  356.83   28.78
 -16   2   1   95.09   17.23
 -16   2  -1   47.95   19.09
  16  -2   1   90.49   14.19
 -16   2   1  118.95   13.14
 -16  -2   1  101.14   19.59
  16   2  -1   98.71   17.23
  16  -2  -1   99.53   15.24
  16   2   1  102.21   17.58
  16   2  -1   99.41   17.86
 -16  -2  -1  113.92   20.81
 -16   1   4  174.99   18.05
 -16  -1  -4   91.97   24.29
 -16  -1   4  165.30   19.84
  16  -1   4  179.60   17.97
  16   1   4  160.00   19.24
 -16   1   4  150.13   13.72
  16  -1  -4  178.92   20.06
 -16   1  -4  103.02   23.11
  16   1  -4   86.35   20.13
 -15   3   2  237.02   26.64
 -15  -3   2  229.95   24.78
  15   3   2  184.04   22.27
  15  -3  -2  231.40   20.82
 -15  -3  -2  223.74   27.14
 -15   3  -2  193.68   19.79
 -15   3   2  174.82   19.61
  15   3  -2  224.40   22.91
 -15   3  -2  182.68   24.46
  15  -3   2  195.22   17.91
  11   5  -4  124.70   15.06
 -11   5   4  114.89   19.87
  11   5  -4   77.56   14.18
 -11  -5   4  107.05   19.49
  11  -5  -4  103.93   15.84
  11   5   4  132.14   15.57
 -11   5  -4  143.68   24.54
  11  -5   4  130.82   17.24
  11  -5  -4  132.92   18.12
 -11  -5  -4  140.48   22.26
   2  -7   0 1212.54   72.10
  -2   7   0 1348.77   83.85
  -2  -7   0 1328.40   80.91
   2   7   0 1373.50   79.39
   6   6   6  138.35   14.85
   6  -6  -6   95.26   19.25
   6  -6  -6   93.07   13.80
   6   6  -6  144.00   18.87
  -6   6  -6  142.87   23.20
   6   6   6  172.99   19.67
  -6   6   6  144.92   20.90
  -6  -6   6  144.76   20.57
  -6  -6  -6  111.15   19.42
   6  -6   6  144.42   19.52
  -7  -6   5  426.27   33.44
   7  -6  -5  329.29   27.52
  -7   6  -5  351.52   35.14
   7   6  -5  360.18   30.32
  -7   6   5  365.81   33.09
  -7  -6  -5  358.04   32.02
   7  -6  -5  353.14   24.75
   7   6   5  356.17   22.48
   7   6   5  339.23   24.44
   7  -6   5  380.52   28.29
   0  -7   2   -3.99   10.89
   0   7  -2   -1.87   12.16
   0  -7  -2   11.17   12.42
   0   7   2   -0.27   12.03
   0  -5  11  146.07   21.39
   0  -5 -11  126.03   21.44
   0   5  11  122.80   17.35
   0   5 -11  134.05   23.33
  -2   6  -8  681.31   52.00
   2  -6  -8  586.89   39.78
   2   6   8  656.35   47.00
  -2   6   8  654.21   43.54
   2  -6   8  670.40   44.07
  -2  -6   8  667.97   43.85
   2   6  -8  696.37   50.71
  -2  -6  -8  620.25   40.41
  -2  -6  -8  666.35   44.83
   2  -6  -8  671.25   35.44
  -8  -3  12   94.05   12.69
   8   3 -12  128.94   18.60
  -8   3 -12  110.73   17.78
   8  -3  12  109.33   10.07
   8  -3 -12  124.48   22.79
  -8   3  12  164.81   17.78
   8  -3  12  144.12   14.63
  -8  -3 -12  114.31   16.75
  -8  -3 -12  102.91   23.87
  -8  -3  12  123.85   13.86
 -15   0  -7   10.87   11.85
 -15   0   7    3.24   10.44
 -15   0   7    8.99    6.97
  15   0   7   -8.83    9.50
  15   0  -7    6.28   12.26
  -7  -1 -14  358.11   28.98
   7  -1  14  382.28   20.83
  -7   1  14  401.16   25.61
  -7  -1  14  361.61   26.37
  -7   1 -14  374.10   31.96
   7  -1 -14  347.26   37.53
  -7   1 -14  376.90   35.30
   7   1  14  369.44   19.96
   7   1 -14  452.79   36.58
  -7  -1 -14  323.19   38.49
  -2  -7  -1  498.96   37.72
   2  -7   1  564.66   36.93
  -2   7   1  490.45   41.39
  -2   7  -1  531.98   51.79
  -2  -7   1  455.50   38.13
   2   7  -1  492.21   38.67
   2   7   1  412.54   46.53
   2  -7  -1  511.87   36.75
   2   3 -14  668.71   49.46
  -2  -3  14  646.24   31.66
  -2   3 -14  603.89   38.76
   2  -3  14  705.99   41.30
  -2   3 -14  615.70   50.69
   2   3 -14  723.81   47.71
   2  -3 -14  680.13   54.86
   2   3  14  733.70   37.13
  -2   3  14  717.53   38.37
  -2  -3 -14  650.85   53.86
   5  -5  10  744.20   46.15
  -5   5 -10  789.47   58.91
   5  -5 -10  828.97   51.09
  -5  -5  10  794.91   48.17
  -5   5  10  810.72   49.36
   5   5  10  797.37   42.20
   5   5 -10  836.29   53.92
  -5  -5 -10  765.72   54.10
  -5  -5 -10  808.57   58.28
  -5  -4 -12   24.50   18.47
   5   4  12   23.45    9.15
   5  -4 -12   77.98   14.25
  -5   4 -12   18.56   14.19
  -5  -4  12   17.08   10.23
  -5  -4 -12   -0.04   12.44
   5   4 -12    1.23   14.13
   5   4 -12   32.32   10.82
   5  -4  12    3.53   12.71
   1   7   2   39.28   15.48
   1  -7   2   83.64   14.87
  -1  -7  -2   42.06   14.95
  -1   7   2   43.17   16.22
   1   7  -2   21.81   20.11
  -1   7  -2   53.88   17.17
   1  -7  -2   68.65   14.17
  -1  -7   2   49.92   15.34
  -1  -5 -11 1753.45   81.08
   1   5  11 1731.70   82.99
  -1   5 -11 1647.65  106.40
   1  -5 -11 1757.51  102.38
   1   5 -11 1755.60  116.62
  -1  -5  11 1574.62   92.44
   1  -5  11 1746.61   89.16
  -1   5  11 1747.91   87.69
  -1  -5 -11 1568.31  112.01
   4   1 -15   44.13   16.16
   4  -1  15   45.90    9.60
  -4  -1 -15   55.00   21.73
   4  -1  15   39.85    8.39
  -4  -1  15   16.56   11.43
  -4   1 -15   64.96   15.28
   4  -1 -15   43.09   22.23
   4   1  15   47.64   10.27
  -4   1  15   34.55   12.13
   8  -2  13   74.27   10.85
  -8  -2 -13  112.56   17.12
  -8  -2 -13  100.17   21.83
  -8   2  13   88.69   14.29
   8   2  13   67.85   10.12
  -8   2 -13   76.92   16.40
   8  -2 -13   64.78   19.32
  -8   2 -13   89.00   18.54
  -8  -2  13   80.60   15.51
   8   2 -13   87.94   17.81
 -12   2  10  154.00   18.09
 -12  -2 -10  157.13   27.54
 -12  -2  10  148.80   18.34
  12  -2 -10  201.64   23.22
  12   2 -10  193.58   23.57
  12   2  10  184.61   18.64
 -12   2 -10  172.98   24.02
  12  -2  10  206.33   14.52
 -12  -2  10  159.23   15.18
 -12   2 -10  152.83   20.07
   9  -1  13  691.80   35.71
  -9   1 -13  577.37   43.61
  -9  -1  13  653.25   35.02
   9  -1 -13  677.55   52.66
  -9   1  13  651.86   37.83
   9  -1  13  634.51   29.51
   9   1 -13  652.04   49.24
  -9  -1 -13  626.16   41.08
   6  -3  13  118.93   13.77
  -6   3  13  126.14   15.76
  -6   3 -13   84.77   18.54
   6  -3 -13  135.69   21.26
   6   3 -13  107.70   17.72
  -6  -3 -13  134.56   23.11
  -6  -3 -13   79.78   14.15
  -6   3 -13  130.36   17.92
   6   3  13   83.80   11.07
  10   5  -6   89.16   14.83
 -10  -5  -6   99.28   21.20
 -10   5  -6  116.26   18.72
 -10  -5   6  160.03   18.42
  10   5  -6   71.90   13.35
  10  -5  -6   89.34   14.22
 -10   5   6   84.59   18.15
  10  -5   6  122.78   16.00
  10   5   6   97.76   14.67
  10  -5  -6  125.12   16.37
 -16   2   2   72.35   16.52
  16   2   2  111.98   16.32
  16  -2  -2   79.23   14.89
 -16  -2   2   70.47   21.06
 -16   2   2   85.68   12.86
 -16   2  -2   91.73   17.24
 -16  -2  -2   87.23   20.82
  16  -2   2   74.51   13.26
  16   2  -2   91.95   16.57
   0   2 -15   -5.62   11.40
   0  -2 -15   -7.82   13.19
   0  -2  15   13.54    8.68
   0   2  15  -10.25    8.51
  11  -2  11  126.91   13.37
 -11   2 -11  119.30   19.78
  11   2  11   94.87   15.33
 -11   2 -11   83.10   14.09
  11   2 -11   71.74   18.33
  11  -2 -11  102.30   20.11
 -11  -2  11   81.43   12.47
 -11   2  11  102.54   17.94
 -11  -2 -11  109.18   21.67
   7   5  -9  476.99   32.36
  -7   5   9  505.71   36.47
   7   5   9  458.06   26.87
   7  -5  -9  518.76   44.33
  -7  -5   9  526.63   35.36
  -7   5  -9  441.34   38.44
   7  -5   9  553.60   34.26
   7   5   9  522.24   32.07
   7   5  -9  465.65   36.66
  -7  -5  -9  482.42   37.60
  10  -4   9   60.70   11.61
 -10  -4  -9   54.68   18.68
  10  -4  -9   29.88   14.60
 -10   4  -9   37.17   13.83
 -10  -4   9   32.60   14.23
  10   4  -9   10.41   15.65
  10   4   9   25.34   11.99
  10   4  -9   58.22   13.38
 -10   4   9   20.26   16.08
 -12   0  11  771.57   38.63
 -12   0 -11  605.61   48.45
  12   0 -11  742.00   52.50
  12   0  11  707.51   39.15
  -9  -6   0  560.30   43.55
   9   6   0  548.52   29.59
  -9   6   0  566.81   45.79
   9  -6   0  537.38   35.82
   9   6   0  499.06   30.66
   1   2 -15  311.28   37.96
  -1  -2  15  315.21   24.56
  -1   2  15  392.35   25.42
   1   2  15  387.43   24.18
  -1   2 -15  358.50   35.36
  -1  -2 -15  318.54   38.98
   1  -2  15  345.85   19.04
   1  -2 -15  309.77   38.25
  13   0 -10   -8.09   13.41
 -13   0  10   12.60    8.66
 -13   0 -10   28.79   13.03
  13   0  10    5.80    9.26
 -16   0  -5 1838.22  114.70
  16   0   5 1883.17   94.71
 -16   0   5 1895.38   74.87
 -16   0   5 1840.88   92.31
  16   0  -5 1853.24  105.79
  -5   6   7  744.99   54.73
   5  -6   7  761.04   48.96
   5  -6  -7  744.31   45.46
  -5   6  -7  801.81   57.80
   5   6   7  786.65   43.61
   5  -6  -7  765.00   45.90
  -5  -6  -7  645.80   54.84
   5   6   7  861.72   40.93
   5   6  -7  777.84   53.22
  -5  -6   7  800.90   60.09
 -12   5   0   16.10   11.23
 -12  -5   0    0.14   12.53
  12   5   0   -2.67    9.06
  12  -5   0   -0.65    8.93
   2   7  -2  583.29   44.06
   2  -7   2  641.72   47.21
   2   7   2  644.63   42.71
   2  -7  -2  514.81   37.95
  -2   7   2  570.49   44.08
  -2  -7  -2  567.74   40.89
  -2   7  -2  569.68   46.92
  -2  -7   2  539.68   41.73
  -2  -5 -11   20.55   10.07
  -2   5  11   20.19   10.74
  -2  -5 -11  -13.54   12.81
   2  -5  11   10.57   10.69
   2   5 -11   -8.95   13.35
   2  -5 -11    2.08   12.50
  -2   5 -11    6.76   13.71
   2   5  11   -1.49    9.26
   9  -6   1  196.76   21.74
   9   6  -1  194.05   16.65
   9  -6  -1  265.43   21.67
  -9   6   1  259.70   29.06
   9   6   1  229.86   18.19
   9   6   1  207.82   20.71
   9   6  -1  217.43   20.34
  -9  -6  -1  264.89   27.11
  -9   6  -1  230.19   29.28
  -9  -6   1  282.99   29.21
  13  -2   9  421.76   22.85
 -13   2   9  405.81   26.79
 -13   2  -9  403.95   28.97
 -13  -2   9  409.45   23.04
 -13  -2   9  396.41   30.19
  13   2   9  434.75   29.02
 -13   2  -9  403.29   37.25
  13  -2  -9  456.05   35.19
  13   2  -9  462.27   36.43
 -13  -2  -9  437.03   34.82
  11   4   8  499.43   34.38
 -11   4  -8  541.68   43.31
  11  -4   8  524.69   33.05
 -11   4   8  547.08   36.26
 -11  -4  -8  548.38   43.57
  11   4  -8  532.25   43.66
  11   4  -8  538.63   35.11
  11  -4  -8  609.33   40.26
 -11  -4   8  523.39   36.32
  -3   7   0   29.05   14.71
   3  -7   0   34.35   12.24
   3   7   0  -16.42   13.56
  -3  -7   0   33.70   13.49
   6  -2  14   63.36   10.35
  -6   2 -14   50.48   14.73
  -6   2  14   52.78   12.14
  -6  -2 -14   30.87   14.22
   6   2 -14   27.95   16.83
  -6  -2  14   74.68   11.99
   6  -2 -14   39.04   18.69
  -6   2 -14   46.97   13.99
   6   2  14   73.39   11.53
  -6  -2 -14   46.68   19.27
   5   0  15   -5.34    7.48
  -5   0 -15   15.59    8.07
  -5   0 -15  -14.55   12.37
  -5   0  15   -3.83    8.95
   5   0 -15    9.02   15.60
   8   6   4  566.82   29.44
  -8   6  -4  511.50   43.42
  -8   6   4  529.63   42.54
   8  -6  -4  555.17   31.61
   8  -6   4  525.38   35.68
   8   6  -4  466.44   27.15
  -8  -6  -4  458.06   42.09
   8   6  -4  525.05   35.85
   8   6   4  506.65   33.22
  -8  -6   4  546.62   41.30
  15   3   3   23.08   11.30
  15  -3  -3   10.34   10.21
 -15   3  -3   13.85   12.65
  15  -3   3    9.41    9.96
  15   3  -3   -9.36   11.42
 -15  -3  -3   11.24   14.35
 -15   3   3   14.31   10.73
 -15   3   3    8.42   11.86
 -15   3  -3    4.75    9.22
 -15  -3   3  -23.64   15.25
   0  -4  13    0.83   10.12
   0   4 -13   19.08   11.88
   0   4  13  -10.48   10.09
   0  -4 -13  -13.77   13.10
  12   5  -1   80.75   13.62
 -12   5   1   76.96   17.67
 -12   5  -1   83.26   18.23
  12  -5  -1   63.31   12.63
  12   5   1   86.85   14.30
 -12  -5  -1   79.35   19.27
 -12  -5   1   69.22   18.84
  12  -5   1  104.14   13.65
 -14  -4   0  221.04   27.51
  14  -4   0  188.97   21.81
 -14   4   0  231.53   27.70
  14   4   0  234.48   21.54
  -3   6   8  128.60   19.67
  -3   6  -8  140.23   23.01
  -3  -6  -8  149.30   19.72
   3  -6  -8  122.73   16.91
   3  -6  -8   90.42   17.39
  -3  -6  -8  143.48   16.79
   3   6  -8  118.92   21.68
   3  -6   8  119.54   18.50
   3   6   8  139.79   18.28
  -3  -6   8  107.54   19.05
  -3  -7  -1   27.77   13.89
  -3  -7   1   33.24   14.28
   3   7  -1   59.49   14.17
  -3   7  -1   26.69   16.18
   3  -7   1   30.92   14.07
  -3   7   1   31.98   15.08
   3  -7  -1   16.47   12.31
   3   7   1   10.80   16.61
  -3  -3 -14  111.31   23.18
  -3   3 -14  133.13   19.11
   3   3 -14   68.57   17.66
   3   3  14  124.70   13.36
   3  -3 -14  187.60   22.45
  -3   3 -14  108.08   20.54
   3   3 -14  117.22   20.34
   3  -3  14  127.32   15.76
  -3   3  14  102.46   16.24
   0   7  -3  876.99   61.92
   0  -7  -3  910.85   55.43
   0  -7   3  983.80   66.75
   0   7   3  899.06   59.24
   1  -4  13   99.64   15.07
  -1  -4 -13  156.96   21.90
  -1  -4  13   98.85   14.32
   1   4  13  103.74   14.09
  -1   4  13  105.29   15.25
   1   4 -13   93.39   16.51
   1  -4 -13  150.05   21.27
  -1   4 -13  125.58   21.61
   1   4 -13  108.79   20.73
   9  -4  10  254.67   20.08
  -9   4  10  221.50   22.68
   9   4 -10  214.04   22.38
   9   4  10  217.02   20.93
  -9  -4  10  211.46   19.25
   9   4 -10  211.92   22.67
  -9  -4 -10  178.22   22.71
  -9   4 -10  186.56   23.19
   9  -4 -10  199.95   25.34
  -2   2  15   16.36   11.29
   2  -2  15   15.07    8.64
   2  -2 -15   23.39   17.76
   2   2 -15   27.55   16.97
   2   2  15   37.57   10.38
  -2  -2 -15   41.33   16.53
  -2   2 -15   24.30   13.66
  -2   2 -15    4.86   12.72
  -2  -2  15   27.19   10.66
  15   1  -7   13.53   14.09
  15   1   7   10.81   11.21
 -15  -1  -7   29.82   14.72
 -15  -1   7   33.93   13.31
 -15   1   7   31.12    9.48
 -15   1   7   10.31   11.27
 -15  -1   7   22.51    9.00
 -15   1  -7   -0.97   15.28
  15  -1  -7   12.75   13.15
  15  -1   7   21.95    9.80
 -14   4  -1  706.88   50.77
 -14  -4   1  713.96   51.99
 -14   4   1  736.27   48.13
  14   4   1  702.29   42.89
  14   4  -1  687.55   43.32
  14  -4   1  692.47   36.41
 -14  -4  -1  710.21   53.47
 -14   4  -1  714.75   46.09
  14  -4  -1  713.36   39.39
  11  -3 -10   75.70   17.61
 -11  -3  10   47.84   11.96
 -11   3 -10   73.89   16.78
  11   3  10   90.49   13.64
 -11  -3  10   47.40   10.27
 -11   3 -10   70.85   15.92
  11  -3  10   52.26   10.02
 -11   3  10   38.76   15.80
  11   3 -10   37.10   14.45
 -11  -3 -10   60.65   19.05
 -11   0  12    4.98    8.45
  11   0 -12   -1.59   12.37
 -11   0 -12   -4.30   11.26
  11   0  12    3.33   10.59
  -1   7  -3  166.41   25.96
  -1  -7   3  231.45   23.75
   1   7  -3  198.46   24.73
  -1  -7  -3  213.09   21.42
  -1   7   3  180.96   24.42
   1  -7   3  138.89   22.32
   1   7   3  215.05   23.70
   1  -7  -3  194.56   22.03
 -13   4   5  342.05   25.90
 -13  -4   5  342.60   29.26
  13   4   5  323.70   25.04
 -13   4  -5  292.09   30.51
 -13   4  -5  203.35   32.74
  13   4  -5  304.39   26.49
  13  -4  -5  267.82   18.99
 -13  -4   5  317.78   18.24
 -13  -4  -5  274.10   32.03
  13  -4  -5  367.45   26.73
 -14   3   6 1097.88   59.98
 -14   3  -6  998.25   72.62
 -14  -3   6 1127.12   66.52
 -14  -3   6 1069.04   40.61
 -14   3  -6  988.39   54.22
  14   3   6 1111.38   59.87
  14  -3  -6 1095.17   63.16
  14  -3   6 1016.93   45.94
  14   3  -6  980.52   61.12
 -14  -3  -6 1050.66   71.59
 -14   3   6 1158.89   62.91
 -12   3  -9  647.07   45.08
 -12   3   9  729.31   42.84
  12   3   9  670.00   40.30
 -12   3  -9  726.29   52.54
  12  -3   9  703.47   29.97
  12   3  -9  770.37   48.06
 -12  -3  -9  743.53   51.21
 -12  -3   9  717.80   33.88
  12  -3  -9  715.53   49.34
 -12  -3   9  657.53   48.98
  -9  -6   2  738.70   51.21
   9  -6   2  689.81   40.97
   9   6  -2  610.55   32.37
  -9   6   2  668.92   53.03
   9   6  -2  721.07   45.39
   9  -6  -2  642.46   39.43
  -9   6  -2  689.79   64.32
   9   6   2  636.71   39.56
  -9  -6  -2  678.57   49.83
 -17   0   0    7.40   11.16
  17   0   0   -3.41    9.83
  16   2   3  365.76   30.41
 -16   2   3  393.36   31.10
  16  -2  -3  338.38   29.16
 -16  -2   3  442.21   32.83
 -16   2  -3  331.96   35.54
  16   2  -3  328.72   30.55
  16  -2   3  373.66   25.30
 -16   2   3  396.54   29.82
 -16  -2  -3  376.47   37.08
 -15  -2   6   22.01   11.80
  15   2   6   13.56   10.60
  15   2  -6   15.14   12.23
 -15   2  -6   21.34   14.72
 -15   2   6    2.68    9.67
 -15  -2  -6   29.01   14.35
 -15  -2   6   19.70    8.00
  15  -2   6    8.11   10.87
 -15   2   6    9.30    9.92
  15  -2  -6   32.76   12.78
  10   2  12  156.20   17.63
 -10  -2 -12  125.84   20.04
  10   2 -12  187.64   22.20
 -10   2  12  138.10   16.69
 -10   2 -12  166.66   21.88
  10  -2 -12  120.76   23.92
 -10   2 -12  126.12   20.48
  10  -2  12  139.84   15.42
 -12  -5   2   53.99   18.48
  12  -5  -2   67.00   12.44
 -12   5   2   87.58   18.33
  12   5   2  142.73   17.43
  12  -5  -2   63.67   12.42
 -12   5  -2  125.81   18.62
 -12  -5  -2   94.50   19.65
  12  -5   2   69.33   14.50
  12   5  -2   89.93   13.88
 -14   0  -9  755.62   56.27
  14   0   9  867.67   45.05
 -14   0   9  834.63   40.08
  14   0  -9  743.80   60.28
 -12   1  11  144.27   15.34
  12   1  11  122.55   16.39
  12  -1  11  146.37   14.78
 -12  -1 -11  127.06   20.82
 -12   1 -11  133.03   21.22
 -12  -1  11  141.46   14.83
  12   1 -11  146.78   21.64
  12  -1 -11   94.88   24.70
  17   0  -1    5.47   10.74
  17   0   1   -8.16   10.53
 -17   0  -1   -1.28   12.37
 -17   0   1  -32.33   14.42
   2   4  13  103.77   16.82
  -2   4  13   93.26   15.68
   2  -4 -13   92.34   22.32
   2  -4  13  139.66   15.29
  -2   4 -13   86.74   20.75
  -2  -4  13  122.22   13.77
   2   4 -13  108.42   21.02
  -2  -4 -13  167.77   21.99
   2   4 -13   78.54   17.08
  -3   7   2  127.83   21.38
  -3  -7   2  115.31   19.79
   3   7  -2  149.03   19.80
  -3   7  -2   98.74   22.99
   3   7   2  140.50   19.49
   3  -7  -2   73.84   18.48
   3  -7   2  121.74   18.90
  -3  -7  -2  146.48   20.75
   3   5  11  310.87   23.12
  -3  -5 -11  275.48   23.52
  -3   5 -11  294.94   32.29
  -3  -5 -11  276.44   38.73
   3   5 -11  332.95   33.38
  -3  -5  11  263.92   26.71
  -3   5  11  319.39   26.55
   3  -5 -11  384.83   31.11
   3  -5  11  349.32   26.71
 -13  -1 -10  510.28   40.91
  13   1 -10  553.52   42.91
 -13  -1  10  551.28   30.23
 -13   1 -10  542.81   42.72
 -13   1  10  536.40   31.33
  13  -1 -10  567.41   42.30
  13   1  10  539.33   34.74
  13  -1  10  610.42   33.04
 -16  -1  -5   83.76   20.62
  16   1  -5  115.06   17.21
 -16  -1   5   65.57   15.73
  16  -1   5   91.10   13.56
 -16   1  -5   93.75   19.23
 -16   1   5  105.91   14.28
  16   1   5   67.59   20.09
  16  -1  -5   82.71   17.69
 -16   1   5   80.99   17.28
  14   4   2  155.88   19.07
 -14  -4   2  181.58   24.43
  14   4  -2  157.01   20.09
 -14   4  -2  148.15   23.71
  14  -4  -2  145.08   21.44
  14  -4  -2  189.04   16.07
 -14   4  -2  185.30   21.31
 -14   4   2  219.44   26.52
  14  -4   2  190.84   17.93
 -14  -4  -2  151.46   26.66
 -10   3  11  653.84   40.95
  10   3  11  705.45   40.08
  10  -3 -11  717.59   51.94
 -10  -3  11  620.92   34.27
 -10  -3 -11  564.72   43.82
  10   3 -11  652.44   50.93
  10  -3  11  597.68   30.37
 -10   3 -11  676.84   42.18
 -10  -3  11  589.86   32.90
  12   4   7  245.18   22.80
 -12   4   7  231.75   22.23
 -12  -4  -7  197.11   27.32
 -12   4  -7  198.03   21.97
  12   4  -7  256.85   22.42
  12  -4   7  244.30   22.16
  12  -4  -7  160.66   23.94
  12  -4  -7  225.92   17.18
 -12  -4   7  215.15   15.08
 -12  -4   7  242.88   23.23
  11  -5   5 1018.32   53.20
 -11   5   5  994.12   61.84
  11  -5  -5  921.01   44.02
 -11  -5  -5  972.90   65.11
 -11  -5   5  946.27   67.59
  11   5  -5  871.42   49.58
  11   5  -5  938.25   51.57
  11  -5  -5  976.63   60.59
 -11   5  -5  981.41   62.62
  11   5   5  922.03   51.09
   2  -7  -3  742.42   51.79
   2   7   3  693.61   57.05
  -2  -7   3  747.77   52.64
   2   7  -3  719.89   52.01
  -2  -7  -3  674.00   49.25
   2  -7   3  727.58   49.77
  -2   7   3  770.07   52.44
  -2   7  -3  644.12   54.51
   8   0 -14 1296.88   89.10
  -8   0 -14 1292.17   75.27
  -8   0 -14 1400.63   87.81
  -8   0  14 1397.71   68.53
  -5  -1 -15    2.45   14.33
   5  -1 -15   13.79   13.52
   5  -1  15   -4.65    7.63
  -5  -1  15   17.90    8.84
   5   1  15    0.52    7.66
   5  -1  15    1.41    6.55
  -5   1 -15   -2.15   15.02
  -5   1  15    0.77    9.92
   5   1 -15   10.15   13.01
  -3   2  15  920.46   49.51
   3  -2  15  925.13   43.70
  -3   2 -15  867.06   64.81
   3   2  15  968.67   44.99
  -3   2 -15  809.65   57.99
  -3  -2 -15  824.55   65.67
   3   2 -15  885.07   69.81
  -3  -2  15  921.66   48.36
   3  -2 -15  869.39   68.72
  -4   7   0  467.39   39.51
  -4  -7   0  370.00   35.05
   4  -7   0  405.23   37.79
   4   7   0  434.34   39.02
 -14   2   8    3.90    9.14
  14   2  -8   22.79   12.45
 -14  -2  -8   14.41   13.38
  14  -2   8    5.85    8.86
 -14  -2   8    7.94    8.39
 -14  -2   8    4.67    9.88
 -14   2  -8   13.95   13.71
  14   2   8   18.42   10.47
  14  -2  -8    1.20   12.47
   6   5  10    7.00   10.23
   6  -5  10    0.48   10.08
  -6  -5  10    1.59   11.22
   6  -5 -10   19.81   12.61
  -6   5  10   10.14   11.56
  -6  -5 -10    8.12   14.06
  -6   5 -10   14.53   13.51
   6   5 -10    2.93   15.31
  -6  -5 -10   10.18   13.50
   6   5 -10   11.92    8.30
  -6   4 -12  148.08   22.25
   6  -4  12  180.17   17.14
  -6  -4  12  132.95   19.33
   6   4  12  134.97   13.74
   6   4 -12  134.83   18.16
   6   4 -12  199.08   23.08
  -6  -4 -12  111.45   20.41
  -6   4  12  124.83   17.76
  -6  -4 -12  168.66   25.20
   6  -4 -12  196.99   24.40
   4  -6  -8   35.49   10.30
  -4   6  -8   63.48   17.79
   4  -6  -8   57.75   16.29
   4   6   8   66.52   12.38
  -4  -6   8   29.96   15.03
  -4  -6  -8   50.06   14.34
  -4  -6  -8   59.06   15.74
  -4   6   8   34.95   15.41
   4   6  -8   44.86   16.39
   4  -6   8   43.74   13.87
  11  -1 -12  117.12   24.85
 -11  -1  12  139.23   15.36
  11  -1  12  156.22   15.33
 -11   1 -12  114.84   21.30
 -11   1  12  138.25   16.14
  11   1 -12  149.06   23.27
  11   1  12  179.42   17.44
 -11  -1 -12  161.11   19.88
 -11   1 -12  111.26   14.92
  17   0  -2   -9.15   11.21
  17   0   2   -0.06    9.99
 -17   0  -2   -5.78   12.40
 -17   0   2   -7.77   11.66
   4  -7  -1   16.64   12.97
  -4   7  -1   28.32   16.37
   4   7   1   39.35   13.39
  -4  -7  -1   -5.56   18.76
   4  -7   1   72.92   13.66
   4   7  -1   25.92   14.77
  -4  -7   1   18.96   14.86
  -4   7   1   30.96   15.88
 -13  -3   8  147.28   18.82
  13   3   8  168.01   18.61
  13  -3  -8  130.61   21.94
 -13  -3   8  174.67   13.28
  13  -3   8  170.70   15.38
 -13  -3  -8  177.40   24.02
 -13   3   8  157.91   21.45
  13   3  -8  165.71   21.50
 -13   3  -8  157.65   17.71
 -13   3  -8  119.93   23.93
   4  -3  14  659.04   39.05
  -4   3 -14  636.48   46.81
  -4   3 -14  619.51   38.59
   4   3  14  631.56   32.94
   4   3 -14  557.12   50.80
  -4  -3 -14  653.48   51.99
  -4   3  14  710.59   40.03
   4   3 -14  674.63   47.00
   4  -3 -14  633.11   52.59
   7  -6  -6  376.89   31.15
  -7   6   6  407.71   34.45
   7  -6   6  414.50   30.17
   7  -6  -6  379.69   27.73
  -7   6  -6  415.31   38.07
   7   6  -6  400.05   33.76
   7   6   6  375.49   24.87
   7   6   6  376.52   25.77
  -7  -6   6  353.90   33.58
  -7  -6  -6  402.43   33.82
 -15   3   4  150.09   18.40
 -15   3   4  132.66   18.92
 -15  -3  -4  183.49   24.85
  15   3  -4  141.53   21.97
 -15  -3   4  183.29   21.99
  15   3   4  181.24   21.49
 -15   3  -4  193.22   24.80
 -15   3  -4  158.81   17.58
  15  -3  -4  138.13   19.90
  15  -3   4  180.46   15.47
   8   4  11  386.86   28.81
   8   4 -11  371.85   39.36
  -8  -4  11  395.30   27.98
  -8   4 -11  359.28   32.96
   8  -4  11  381.60   28.49
  -8   4  11  371.16   30.75
   8  -4 -11  404.66   42.00
  -8  -4 -11  419.90   32.45
   8   4 -11  483.79   30.45
 -17  -1   0  339.65   30.31
  17  -1   0  268.68   24.53
 -17   1   0  245.87   28.41
  17   1   0  325.14   27.59
  -9   6  -3   69.41   21.71
   9  -6  -3   40.20   12.00
  -9  -6  -3   26.10   16.54
   9   6  -3   42.03   12.60
   9  -6   3   48.70   13.18
  -9   6   3   78.34   16.97
  -9  -6   3   63.10   17.48
   9   6  -3   39.27   12.78
   9   6   3   58.27   11.20
   3   4  13  237.73   18.44
   3  -4 -13  176.49   28.61
  -3  -4 -13  223.48   29.70
   3  -4  13  258.37   25.43
  -3   4  13  238.21   21.22
  -3  -4  13  217.97   19.34
   3   4 -13  186.46   27.76
   3   4 -13  199.00   24.49
  -3   4 -13  213.54   26.22
   0  -7   4    7.62   11.74
   0  -7  -4    1.19   11.82
   0   7  -4   -8.92   12.71
   0   7   4    0.14   12.05
  14   1  -9   73.46   15.64
  14  -1  -9   54.94   15.90
 -14   1  -9   49.74   16.77
  14   1   9   53.42   12.29
  14  -1   9   21.05   11.07
 -14   1   9   46.08   10.88
 -14  -1  -9   44.28   16.28
 -14  -1   9   44.55   10.04
  12   5   3   32.67   12.98
  12  -5   3   65.99   12.65
  12   5  -3   47.78   12.66
 -12  -5   3   40.57   16.04
 -12  -5  -3   79.14   17.35
 -12   5   3   34.66   15.44
  12  -5  -3   18.32   13.85
 -12   5  -3   56.40   19.76
  12  -5  -3   56.38   11.87
  -7   3 -13  145.60   19.89
   7  -3 -13  126.96   24.80
   7  -3  13  145.14   11.78
  -7  -3  13  186.73   16.46
   7   3 -13  187.54   20.10
  -7   3  13  136.98   18.06
   7  -3  13  128.45   18.95
  -7  -3 -13  158.03   26.19
  -7  -3 -13  137.01   17.47
   7   3  13  142.45   12.31
  17  -1  -1   98.85   17.84
  17   1  -1  141.35   22.79
  17  -1   1  137.41   16.13
 -17  -1  -1   74.73   20.25
 -17  -1   1  177.96   18.98
  17   1   1   83.30   16.94
 -17   1   1   93.25   18.51
 -17   1  -1  120.98   20.19
  10   0  13   -4.99    9.67
  10   0 -13   13.27   14.18
 -10   0 -13   40.96   15.02
 -10   0  13   23.89   10.12
   6  -6   7  506.97   39.50
  -6  -6  -7  585.71   40.77
   6   6   7  576.71   32.95
   6  -6  -7  551.20   31.44
  -6   6  -7  573.04   45.85
  -6  -6   7  522.25   41.33
   6   6  -7  566.89   40.37
  -6   6   7  565.54   44.22
   6  -6  -7  484.87   42.83
   6   6   7  556.24   34.26
   3   7  -3   91.89   19.57
   3   7   3  115.64   21.63
   3  -7  -3   54.55   19.33
   3  -7   3  127.93   22.13
  -3   7   3   95.07   20.58
  -3   7  -3   89.31   21.02
  -3  -7   3   92.62   18.92
  -3  -7  -3  129.80   22.87
   1  -7   4   -0.25   12.76
   1   7   4   21.94   15.55
  -1  -7  -4   27.77   11.98
   1   7  -4   24.25   14.17
  -1   7   4    3.89   13.24
   1  -7  -4   12.68   11.10
  -1  -7   4    7.11   13.11
  -1   7  -4    3.13   14.61
  -8   6   5  113.88   22.77
   8   6   5  183.81   15.64
   8  -6  -5  130.21   16.32
  -8   6  -5  186.42   24.09
   8   6  -5  139.64   23.92
  -8  -6  -5  142.71   23.02
  -8  -6   5  153.76   22.73
   8   6  -5  162.25   15.95
   8  -6  -5  132.30   19.36
   8  -6   5  191.42   20.23
  -9  -5  -8  175.90   26.78
  -9   5   8  115.36   19.12
   9  -5   8  162.82   18.30
  -9   5  -8  141.45   23.18
   9  -5  -8  133.71   20.58
   9   5  -8  157.20   17.77
  -9  -5   8  151.69   19.12
   9   5   8  178.42   18.52
   9   5  -8  157.68   19.96
   0   0  16  981.65   48.88
   0   0 -16  887.68   68.43
 -14   4   3  851.99   53.76
 -14   4  -3  951.00   58.28
 -14  -4  -3  850.10   66.55
  14  -4   3  845.06   39.11
  14   4  -3  881.70   52.66
  14  -4  -3  929.92   45.67
 -14   4  -3  827.48   64.11
  14  -4  -3  880.61   57.25
 -14  -4   3  922.78   60.01
  14   4   3  927.69   55.34
  -6   0 -15 1288.74   75.42
   6   0  15 1346.43   58.40
   6   0 -15 1202.22   87.29
  -6   0  15 1360.62   67.95
  -6   0 -15 1358.05   90.82
   8  -1  14  276.21   18.12
  -8  -1  14  324.46   22.71
  -8   1 -14  291.83   36.38
  -8   1 -14  349.68   28.00
   8   1 -14  339.35   31.33
  -8  -1 -14  224.98   35.89
   8   1  14  292.90   20.05
  -8  -1 -14  253.25   23.32
   8  -1 -14  355.39   34.51
  -8   1  14  265.14   25.01
 -16  -2  -4  133.99   24.68
  16  -2   4  149.90   15.30
  16   2  -4  163.54   21.05
 -16   2   4  138.01   18.65
 -16   2  -4  123.02   22.76
  16   2   4  107.54   19.83
 -16  -2   4  155.22   21.00
  16  -2  -4  150.38   19.54
 -16   2   4  162.45   15.29
   0   6   9   -4.34   12.68
   0  -6  -9  -14.09   13.30
   0  -6  -9   -7.91   10.60
   0   6  -9   18.85   12.77
   0  -6   9    6.95   10.39
   4  -7   2 1263.31   74.49
   4   7   2 1152.55   71.83
   4   7  -2 1082.04   71.52
  -4   7  -2 1223.18   84.05
   4  -7  -2 1185.30   66.13
  -4  -7  -2 1167.99   74.61
  -4  -7   2 1179.44   76.30
  -4   7   2 1230.85   89.47
   4   5 -11  113.60   22.16
  -4   5  11  187.14   19.73
  -4   5 -11  169.12   22.66
  -4  -5 -11  144.87   17.44
  -4  -5 -11  122.70   22.88
   4   5  11  117.54   15.11
   4  -5  11  120.78   18.51
   4  -5 -11  143.04   21.51
  -4  -5  11  147.61   17.74
 -16   0   6  225.77   19.19
  16   0  -6  260.30   26.62
  16   0   6  235.84   26.93
 -16   0  -6  243.22   28.25
 -16   0   6  241.08   21.77
  -1   0  16   14.81    9.06
   1   0 -16    2.07   17.89
  -1   0 -16   22.04   14.51
   1   0  16   -3.38    8.72
  10   5   7  167.04   20.21
  10  -5  -7  117.02   18.58
 -10  -5   7  134.14   18.98
  10  -5  -7  113.35   15.84
 -10  -5  -7  144.49   22.34
  10   5  -7  135.30   20.12
 -10   5  -7  115.40   19.82
  10   5  -7  154.40   18.14
 -10   5   7  168.13   20.47
  10  -5   7  118.35   17.49
  -1   6  -9  151.35   25.13
   1   6  -9  175.32   30.75
   1  -6  -9  169.36   21.56
   1  -6   9  184.57   21.71
  -1   6   9  205.54   21.77
  -1  -6   9  176.45   21.70
  -1  -6  -9  139.17   22.98
  -1  -6  -9  210.92   22.36
   1   6   9  207.86   20.24
   1  -6  -9  161.10   21.83
   9  -3  12   59.78   11.06
  -9   3  12   83.13   15.20
  -9  -3 -12  147.82   15.82
   9   3 -12   79.14   17.28
   9   3  12   82.53   14.88
  -9   3 -12   68.84   16.22
   9  -3 -12   43.21   19.99
  -9  -3  12   87.66   12.99
   9  -3  12   75.07   13.24
   7  -2  14  108.65   12.85
  -7   2 -14  118.77   18.76
  -7   2 -14  136.56   22.13
   7   2 -14  164.33   24.44
   7  -2 -14  130.57   23.63
   7   2  14  125.18   13.77
  -7  -2  14  110.48   14.83
  -7  -2 -14  131.13   15.85
  -7  -2 -14  105.62   24.16
  -7   2  14   75.94   14.99
   8   5  -9    7.80   12.66
  -8  -5  -9   33.91   13.44
   8  -5   9   13.02   11.79
  -8   5   9   35.88   12.88
   8   5  -9   34.19   12.79
   8   5   9   19.83   10.92
  -8   5  -9  -14.86   17.66
  -8  -5   9   16.32   12.67
   8  -5  -9   20.55   13.30
  15   0  -8   -4.58   12.18
 -15   0   8    2.06    9.08
 -15   0  -8    9.15   12.43
  15   0   8   -8.79    9.20
 -17  -1  -2  683.81   53.33
 -17  -1   2  613.21   49.29
  17  -1   2  648.67   41.37
  17   1  -2  700.35   45.23
 -17   1   2  697.37   47.27
  17  -1  -2  661.74   43.78
  17   1   2  675.51   44.43
 -17   1  -2  749.09   51.36
  -2  -7  -4  473.86   34.71
   2  -7   4  379.92   40.17
  -2   7   4  371.58   37.48
   2   7   4  386.39   35.46
   2  -7  -4  418.38   32.27
  -2  -7   4  414.09   35.08
   2   7   4  422.95   21.14
  -2   7  -4  445.81   40.27
   2   7  -4  457.49   44.35
   4   2 -15  197.45   24.47
  -4   2 -15  175.73   24.72
  -4   2 -15  192.55   22.36
   4   2  15  221.06   17.05
   4  -2  15  198.01   15.88
   4  -2 -15  173.87   27.91
  -4  -2  15  159.67   21.99
  -4   2  15  168.00   19.57
  -4  -2 -15  135.55   30.12
 -17   0   3    8.01   11.97
  17   0   3    9.47   10.24
 -17   0  -3   -4.84   13.16
  17   0  -3   11.84   14.82
  -9  -2  13   84.53   13.78
   9   2 -13   96.19   19.97
   9  -2 -13  126.66   22.08
  -9  -2 -13  136.93   20.61
  -9   2  13   95.01   15.64
   9  -2  13  110.14   12.01
  -9   2 -13   87.45   18.92
  -9   2 -13  109.31   17.04
  -2   0  16  495.86   32.14
   2   0 -16  579.82   44.75
   2   0  16  486.32   29.93
  -2   0 -16  516.38   46.51
  13  -4  -6   16.05   14.73
  13  -4  -6   19.56    8.02
 -13  -4   6   15.67    8.31
 -13  -4   6   27.46   12.90
  13   4  -6    7.59   12.31
 -13   4  -6   -2.48   14.50
  13   4   6   25.38   11.17
 -13   4   6   19.46   12.21
 -13  -4  -6   26.50   14.53
  -2  -6  -9  360.32   42.16
   2  -6   9  482.93   34.58
  -2   6   9  529.96   36.05
   2   6   9  486.86   33.60
   2  -6  -9  356.36   33.77
  -2   6  -9  389.13   40.96
  -2  -6   9  439.14   34.29
  -2  -6  -9  438.03   35.56
   2  -6  -9  409.80   26.53
   2   6  -9  469.81   41.47
  10   1 -13  458.03   46.71
 -10   1  13  427.14   30.09
  10  -1  13  456.13   26.10
  10  -1 -13  435.54   42.64
  10   1  13  433.51   30.14
 -10  -1 -13  456.74   36.73
 -10  -1  13  454.90   28.69
 -10   1 -13  409.48   35.35
  10  -1  13  438.54   28.34
  -5  -7   0   26.34   12.85
   5   7   0    1.06   11.61
   5  -7   0    8.90   10.96
  -5   7   0    2.86   17.13
  -4  -4  13  796.20   43.73
   4   4  13  727.50   38.65
   4   4 -13  732.61   51.87
   4  -4  13  793.27   43.96
  -4   4 -13  763.97   54.37
  -4  -4 -13  799.11   60.54
  -4   4  13  842.68   47.04
   4  -4 -13  789.51   58.49
   4   4 -13  723.63   63.37
   0   1  16   21.32    9.52
   0  -1  16   -0.16   11.15
   0  -1 -16  -21.52   14.91
   0   1 -16   -4.29   12.82
   6  -1 -15   15.29   16.69
   6   1 -15    7.37   16.09
   6   1  15   19.88   10.48
  -6   1  15   14.37   11.32
   6  -1  15   31.78    8.18
  -6  -1 -15   27.31   12.43
  -6  -1 -15   20.49   15.78
  -6  -1  15   11.55   11.26
  -6   1 -15   22.53   14.01
   6  -1  15   18.25   10.81
   5  -6  -8   18.38   10.83
   5   6  -8   24.78   13.18
  -5   6  -8   39.40   15.36
  -5  -6   8   16.33   12.78
   5  -6  -8    9.31   11.94
   5   6   8   20.76   13.49
  -5   6   8   11.29   13.27
   5  -6   8   32.84   12.10
   5   6   8   10.53    9.22
  -5  -6  -8   -6.25   12.41
  -9   6   4  393.44   30.00
  -9  -6  -4  279.77   31.01
   9   6   4  270.59   25.56
  -9  -6   4  316.19   30.91
   9   6  -4  279.94   24.28
   9  -6  -4  269.99   26.72
   9   6  -4  260.39   26.21
   9  -6   4  229.15   25.58
  -9   6  -4  280.92   32.47
  -5   7  -1   -0.29   15.36
  -5   7   1   -4.10   14.50
   5  -7   1   10.89   11.60
   5   7   1   14.70   14.25
   5   7  -1   26.34   12.27
   5  -7  -1   13.18   14.36
  -5  -7   1   23.69   14.12
  -5  -7  -1   12.72   13.27
   5   3 -14  158.43   20.71
   5  -3 -14  176.98   24.49
   5   3  14   94.26   14.05
  -5  -3  14  125.47   12.03
  -5  -3 -14  161.37   24.67
  -5   3  14  121.36   17.99
  -5   3 -14  162.82   20.86
  -5   3 -14  205.49   21.82
   5  -3  14  148.68   15.60
  -4  -7  -3   72.01   17.26
   4   7   3   65.68    9.72
  -4  -7   3   87.77   18.83
   4   7   3  103.78   16.84
   4  -7  -3  101.02   18.57
   4   7  -3  112.72   18.66
  -4   7  -3  127.66   21.68
   4  -7   3   86.40   17.67
  -4   7   3   75.61   20.94
  10   6   0 1172.99   63.57
 -10  -6   0 1129.60   76.06
 -10   6   0 1185.36   80.12
  10  -6   0 1228.38   65.78
  16  -1  -6  128.86   26.05
 -16   1  -6  105.80   22.45
  16   1   6  160.60   19.41
 -16  -1  -6   89.57   24.41
  16   1  -6  122.95   22.14
 -16   1   6  114.99   16.90
  16  -1   6  156.49   16.50
 -16  -1   6  128.03   11.39
 -16   1   6  160.16   15.01
 -16  -1   6  130.24   21.81
   1   1  16   10.69   10.63
   1   1 -16   39.41   15.10
   1  -1 -16   23.99   17.25
  -1   1 -16   25.92   15.24
  -1  -1  16   35.83   11.06
   1  -1  16   18.09   10.39
  -1   1  16   39.63   11.27
  -1  -1 -16   25.71   21.65
  14  -3  -7  231.30   24.80
  14   3  -7  253.37   25.33
 -14  -3   7  263.16   17.92
  14   3   7  212.55   22.16
 -14   3  -7  268.56   29.98
  14  -3   7  243.57   19.64
 -14  -3   7  237.34   24.79
 -14   3  -7  247.02   25.05
  14  -3  -7  233.56   17.25
 -14   3   7  266.72   22.63
 -14  -3  -7  207.25   29.28
  12   5  -4  172.28   22.58
 -12   5  -4  224.59   24.80
  12  -5  -4  182.63   19.80
 -12   5   4  225.32   25.21
  12  -5   4  162.31   21.12
  12  -5  -4  228.50   20.79
 -12  -5   4  113.70   25.19
 -12  -5  -4  165.69   25.95
  12   5   4  247.38   24.09
  11   5   6    7.16   10.27
  11  -5  -6   18.83    9.86
 -11  -5  -6    3.89   14.41
  11   5  -6   11.09   13.18
  11  -5  -6   12.05   13.66
 -11  -5   6    2.38   12.45
 -11   5   6   19.78   12.93
  11   5  -6   24.22   12.72
 -11   5  -6   17.89   16.13
  11  -5   6   22.30   10.94
   3   7   4  104.94   11.13
  -3   7  -4  188.72   23.22
   3   7   4   79.43   18.90
   3   7  -4  156.63   26.47
  -3  -7  -4  150.90   19.83
   3  -7   4  112.50   20.88
   3  -7  -4  119.19   16.48
  -3  -7   4  110.38   20.29
  -3   7   4  102.32   21.29
 -15  -2  -7 1175.30   75.19
  15   2   7 1057.58   63.42
 -15  -2   7 1150.01   51.66
 -15   2   7 1135.05   56.77
  15  -2  -7 1149.81   72.43
 -15   2  -7 1090.11   77.51
 -15  -2   7 1111.36   65.14
  15  -2   7 1102.25   52.68
  15   2  -7 1092.28   68.92
 -10  -6  -1   -5.94   13.90
  10  -6  -1  -17.52    9.93
  10   6   1    1.07    8.80
 -10   6   1    2.86   13.97
  10   6  -1  -14.96    8.53
  10  -6   1   -3.56   10.86
 -10   6  -1   -3.26   13.74
 -10  -6   1   25.64   12.53
 -15   3   5    3.59    9.65
 -15   3   5    3.93    9.81
  15  -3   5    4.34    7.84
  15   3   5    0.86   10.56
 -15  -3   5   15.22   14.32
 -15   3  -5   12.84   13.51
  15  -3  -5   12.78   10.97
  15   3  -5    2.17   11.34
 -15  -3  -5   -9.96   13.78
 -15   3  -5   -3.08    8.59
 -15  -1  -8  463.93   43.03
 -15  -1   8  499.19   30.52
  15  -1   8  497.57   31.50
 -15   1   8  520.18   29.79
  15  -1  -8  472.53   41.72
 -15   1  -8  490.68   42.96
 -15  -1   8  452.63   35.37
  15   1   8  533.59   33.97
  14  -4  -4  101.55   20.27
 -14  -4   4  134.82   20.13
  14   4  -4  106.09   17.01
 -14   4  -4  126.08   17.82
 -14   4  -4   98.97   22.91
  14   4   4  125.37   18.19
 -14   4   4   84.62   17.95
  14  -4  -4  148.11   16.29
 -14  -4  -4  135.37   22.50
  17   1  -3  441.36   36.16
 -17   1   3  433.29   34.59
  17   1   3  492.61   34.34
  17  -1   3  488.07   35.74
 -17  -1   3  445.02   35.87
  17  -1  -3  493.88   40.97
 -17   1  -3  432.55   40.66
 -17  -1  -3  433.76   41.98
  11   4   9   51.99   13.52
 -11  -4  -9   27.49   20.04
 -11  -4   9   23.88   12.76
  11  -4  -9   36.59   19.11
 -11   4   9   51.93   13.98
  11  -4   9   60.91   12.55
  11   4  -9   56.88   14.77
 -11   4  -9   88.18   14.47
 -11  -4   9   36.37    7.40
   0   7  -5  670.82   52.43
   0  -7  -5  611.89   42.49
   0   7   5  754.87   51.07
   0  -7   5  586.12   45.65
   3   0  16    2.86    8.18
   3   0 -16    2.32   14.21
  -3   0  16    0.68    9.17
  -3   0 -16   -1.36   12.69
   7   5 -10  934.40   50.46
  -7   5 -10  970.49   65.78
   7   5  10  957.60   50.99
  -7  -5  10  971.62   55.97
   7   5 -10  978.45   63.86
  -7  -5 -10  906.17   61.37
   7  -5  10  886.92   53.92
  -7   5  10  824.91   57.01
   7  -5 -10  902.31   62.28
   3   6  -9  327.59   31.15
  -3   6  -9  297.53   33.58
   3   6   9  336.40   30.43
  -3  -6  -9  282.52   28.96
  -3  -6  -9  278.44   26.52
   3  -6   9  294.37   27.46
   3  -6  -9  258.14   23.94
  -3   6   9  275.48   27.38
   3  -6  -9  263.02   28.19
  -3  -6   9  325.70   27.02
  10   4  10  336.53   27.52
 -10  -4  10  370.18   28.20
  10  -4 -10  385.35   35.53
 -10   4  10  322.14   28.29
  10  -4  10  430.99   28.56
  10   4 -10  387.47   33.24
  10   4 -10  399.34   32.26
 -10   4 -10  442.13   34.45
 -10  -4 -10  423.23   34.71
   7  -4  12  199.12   19.04
  -7   4 -12  223.37   25.99
   7   4 -12  209.83   25.95
   7  -4 -12  184.92   26.96
  -7  -4  12  192.66   22.93
  -7  -4 -12  263.33   30.39
  -7  -4 -12  224.50   20.74
   7   4 -12  200.00   25.55
  -7   4  12  160.12   21.08
   5   7   2   29.46    7.75
  -5  -7   2   77.27   15.55
   5   7   2   22.67   13.54
   5   7  -2    7.03   13.90
  -5  -7  -2   46.95   15.22
  -5   7   2   39.42   17.69
  -5   7  -2   32.72   16.91
   5  -7   2   21.16   13.24
   5  -7  -2   30.76   12.71
   2  -1 -16  284.96   32.63
   2   1  16  285.64   20.31
   2  -1  16  267.09   20.38
  -2   1  16  241.92   21.79
  -2  -1 -16  207.71   33.49
  -2  -1  16  228.44   22.06
  -2   1 -16  243.45   28.51
   2   1 -16  275.36   35.63
  -5   5  11   61.01   14.93
  -5  -5 -11   44.18   13.39
   5  -5  11   68.51   12.82
  -5  -5 -11   65.19   18.79
   5   5 -11   74.69   17.17
   5   5  11   30.58   13.41
   5  -5 -11   50.18   16.17
  -5  -5  11   25.09   16.70
  -5   5 -11   51.68   17.03
   1  -7  -5   47.49   14.30
  -1   7  -5   49.65   18.45
   1   7   5   33.43   16.56
   1   7   5   52.47    8.86
  -1  -7   5   68.78   15.42
   1   7  -5   76.96   17.41
  -1  -7  -5   28.92   17.54
   1  -7   5   43.01   14.85
  -1   7   5   61.44   17.00
  16   3   0 1228.81   72.90
 -16  -3   0 1257.85   84.45
 -16   3   0 1228.09   67.10
  16  -3   0 1193.72   62.52
 -16   3   0 1211.29   76.11
 -12   2 -11   96.58   23.00
  12  -2 -11  177.48   24.60
 -12  -2  11  157.40   15.24
  12  -2  11  139.03   16.84
 -12  -2 -11  102.96   21.91
 -12   2  11  192.82   17.49
  12   2  11  159.43   18.02
 -12   2 -11  139.14   16.85
  12   2 -11  211.92   27.17
 -13   2 -10  567.13   45.88
  13   2  10  547.30   36.63
 -13  -2 -10  556.90   51.03
 -13   2  10  538.94   40.08
  13   2 -10  604.82   45.34
  13  -2  10  542.84   29.42
  13  -2 -10  626.56   48.17
 -13  -2  10  567.65   35.01
  17   0  -4   -3.53   11.36
  17   0   4   16.04   12.34
 -17   0   4    9.22   13.04
 -17   0  -4   -5.92   13.09
  16  -2  -5  378.92   32.27
  16   2  -5  407.78   31.96
 -16   2   5  338.19   24.17
  16  -2   5  311.06   24.37
  16   2   5  332.33   29.10
 -16  -2  -5  344.28   36.16
 -16   2   5  347.65   27.70
 -16   2  -5  336.27   35.58
 -16  -2   5  342.80   36.30
  10   6  -2  838.71   48.94
  10   6   2  981.38   55.05
 -10  -6   2  926.08   63.20
  10  -6  -2  882.09   56.53
  10  -6   2  912.09   53.04
 -10   6   2  954.11   67.28
  10   6  -2  817.42   49.59
 -10  -6  -2  855.48   64.32
 -10   6  -2  926.82   67.01
 -16  -3   1  202.52   25.72
  16  -3   1  180.65   21.04
 -16   3  -1  151.58   23.14
 -16  -3  -1  256.67   27.63
 -16   3   1  174.32   28.92
  16   3  -1  175.13   22.44
  16   3   1  174.26   21.51
 -16   3  -1  176.38   24.70
 -16   3   1  171.37   20.41
  16  -3  -1  185.58   19.95
   0  -5 -12  -10.88   13.36
   0   5 -12    9.03   13.61
   0  -5  12   -9.51   10.48
   0   5  12   -5.27    9.72
   9   0  14    0.73    6.15
  -9   0  14   -2.33    9.63
   9   0 -14   -7.03   13.27
   9   0  14   -2.40    6.31
  -9   0 -14   -3.05   13.02
  -5   2 -15  264.79   27.23
   5  -2  15  268.69   22.23
  -5   2 -15  287.28   26.08
   5   2  15  237.74   18.16
   5   2 -15  227.64   35.87
  -5   2  15  266.13   22.52
  -5  -2  15  247.99   21.25
  -5  -2 -15  236.77   34.12
   5  -2 -15  294.79   33.69
  12  -4   8  597.51   38.70
 -12   4   8  565.44   42.19
  12   4  -8  572.33   41.47
 -12  -4   8  605.49   31.25
  12   4   8  663.27   44.66
 -12  -4   8  560.57   41.30
 -12   4  -8  677.55   42.44
 -12  -4  -8  684.73   50.69
  12  -4  -8  624.55   47.11
  -8  -6   6  323.24   33.36
  -8   6  -6  342.25   41.86
  -8  -6  -6  374.77   34.13
   8  -6  -6  400.83   29.65
   8   6   6  342.21   24.98
   8  -6  -6  316.15   27.22
   8   6  -6  346.31   36.75
  -8   6   6  381.44   34.42
   8  -6   6  377.69   29.96
   7   6   7  233.89   23.28
  -7   6  -7  191.90   28.25
   7   6   7  235.87   23.25
  -7  -6  -7  237.25   27.03
   7   6  -7  272.72   26.63
   7  -6   7  235.77   28.11
  -7   6   7  212.78   27.86
   7  -6  -7  204.72   22.03
  -7  -6   7  217.03   25.59
   7  -6  -7  197.87   18.23
   1  -5 -12   36.79   18.67
   1   5  12   61.54   14.77
  -1   5  12   60.28   14.58
  -1   5 -12  114.76   20.61
  -1  -5  12  110.99   15.25
   1  -5  12   81.80   18.71
  -1  -5 -12   93.60   19.94
   1   5 -12   53.91   20.48
 -13   0  11   -3.52    8.75
  13   0  11    9.38    8.68
 -13   0 -11  -18.73   11.85
  13   0 -11    5.54   12.58
   2   7  -5  533.56   42.49
  -2   7   5  424.79   39.95
   2  -7  -5  491.66   34.27
  -2  -7   5  430.23   36.92
   2   7   5  502.06   38.21
   2   7   5  462.13   26.98
  -2   7  -5  446.82   43.30
   2  -7   5  441.12   38.32
  -2  -7  -5  475.34   42.66
   7   0  15  -11.87    7.09
  -7   0  15   -1.83    9.93
  -7   0 -15   -0.04   10.60
  -7   0 -15  -17.41   14.21
   7   0 -15    6.35   14.72
  13  -5   0  576.37   34.61
  13   5   0  566.56   36.46
 -13   5   0  533.22   52.81
 -13  -5   0  502.23   46.89
 -11  -2  12  744.24   40.00
  11   2 -12  720.23   54.49
 -11   2 -12  700.94   55.79
  11   2  12  676.24   44.49
 -11   2 -12  740.72   44.76
  11  -2 -12  757.65   57.97
 -11  -2 -12  720.17   59.61
 -11   2  12  728.61   43.60
  11  -2  12  872.62   42.76
  -8   3  13  306.14   30.23
  -8  -3 -13  274.63   25.44
   8   3 -13  253.90   29.42
  -8   3 -13  321.96   32.93
   8  -3 -13  342.37   33.95
  -8  -3 -13  347.67   37.80
  -8  -3  13  284.05   22.22
   8  -3  13  293.91   23.02
 -12  -3  10   35.47   13.43
 -12   3 -10   69.09   14.39
 -12   3 -10   74.44   18.56
 -12  -3  10   70.61   11.33
  12  -3  10   60.50    9.10
 -12  -3 -10   80.00   17.81
 -12   3  10   63.24   14.23
  12   3 -10   87.61   20.53
  12  -3 -10   41.68   17.88
  12   3  10   76.13   15.34
 -12   0  12  629.21   43.10
  12   0  12  623.68   36.31
  12   0 -12  573.30   49.25
 -12   0 -12  568.46   45.97
   5   4 -13  416.99   35.62
   5   4  13  331.50   23.42
   5  -4 -13  363.31   36.76
  -5  -4  13  328.75   25.54
   5   4 -13  341.62   29.27
  -5   4  13  309.43   29.61
  -5  -4 -13  381.50   38.40
  -5   4 -13  397.90   35.22
  -5  -4 -13  381.89   30.07
   5  -4  13  374.36   27.48
   4   7   4 1106.54   52.72
  -4   7   4 1187.95   80.46
   4  -7  -4 1152.01   64.75
   4   7   4 1187.94   79.70
   4   7  -4 1122.65   72.66
  -4  -7  -4 1092.61   72.03
  -4   7  -4 1084.20   83.41
  -4  -7   4 1108.68   73.36
   4  -7   4 1195.67   67.46
 -13  -5   1  379.13   34.19
 -13   5  -1  337.59   40.80
 -13  -5  -1  359.79   37.62
  13   5   1  358.88   27.30
  13  -5   1  329.93   26.23
 -13   5   1  334.53   39.06
  13   5  -1  342.55   28.14
  13  -5  -1  361.42   25.35
  -3   1 -16  305.37   32.80
   3  -1 -16  322.82   37.10
   3   1 -16  336.57   36.71
  -3  -1  16  362.81   25.26
  -3  -1 -16  318.50   43.88
   3   1  16  367.02   25.00
   3  -1  16  331.49   26.89
  -3   1  16  348.41   25.71
 -16  -3  -2  966.51   74.46
  16   3   2 1003.25   59.48
 -16   3  -2 1021.07   69.46
  16  -3   2  931.85   51.72
  16  -3  -2 1066.58   58.47
 -16  -3   2 1076.18   71.57
 -16   3  -2  990.30   62.84
  16   3  -2 1103.52   64.16
 -16   3   2  962.19   55.96
 -16   3   2 1051.01   63.77
 -17   2   0  893.66   59.35
 -17  -2   0  962.92   65.75
  17  -2   0  896.86   53.14
  17   2   0  916.89   57.68
   9  -4  11   39.49   12.69
   9   4  11   48.06   13.29
  -9  -4  11   68.38   16.08
  -9   4 -11   28.36   19.03
   9   4 -11   43.54   16.23
   9  -4 -11   33.08   18.07
  -9   4  11   68.50   13.66
  -9  -4 -11   22.46   18.44
   9   4 -11   80.26   17.04
   0   3  15 1575.82   77.13
   0  -3 -15 1629.13  113.29
   0   3 -15 1511.07   87.21
   0   3 -15 1539.43  100.19
 -14   0 -10    6.95   14.03
 -14   0  10    3.77    9.11
  14   0 -10   28.05   14.44
  14   0  10   27.39    9.96
 -11  -3 -11   25.71   19.21
 -11   3 -11   34.75   21.77
  11   3  11   68.48   13.81
 -11  -3  11   45.87   11.19
 -11   3 -11   79.60   13.97
 -11   3  11   70.18   13.85
  11  -3 -11   39.89   17.97
 -11  -3  11   48.42   13.66
  11   3 -11   60.18   16.94
   2  -5  12   40.36   13.80
  -2   5  12   50.54   13.35
  -2  -5  12   28.64   13.35
  -2  -5 -12   50.22   17.97
  -2   5 -12   27.03   18.14
   2  -5 -12   57.76   17.54
   2   5 -12   44.02   17.77
   2   5  12   78.07   12.68
  -5   7  -3   33.23   17.32
   5  -7  -3   21.15   12.26
  -5   7   3   45.42   17.11
  -5  -7  -3   22.24   14.74
   5   7   3   41.41   16.03
   5  -7   3   47.56   13.83
   5   7   3   19.41    9.75
  -5  -7   3   25.15   15.56
   5   7  -3   44.37   15.19
 -14  -2   9   51.78   10.25
 -14  -2  -9   49.66   17.27
  14   2   9   63.52   13.27
 -14  -2   9   28.96   12.59
  14  -2   9   55.80   10.74
 -14   2   9   43.60   12.55
 -14   2  -9   64.60   17.78
  14  -2  -9   45.93   16.91
  14   2  -9   73.34   16.24
   1   3  15  431.64   29.01
  -1   3 -15  528.52   41.92
  -1   3 -15  414.78   34.05
  -1  -3 -15  462.84   45.96
   1  -3  15  453.79   30.68
   1   3 -15  469.57   41.07
   1   3 -15  425.70   39.25
  -1   3  15  509.29   32.11
   1  -3 -15  409.97   45.94
 -17   2   1  983.61   61.98
  17  -2  -1  897.75   52.73
 -17  -2  -1  928.25   69.36
  17   2  -1  984.40   59.24
  17   2   1  896.21   57.82
 -17  -2   1  954.42   66.90
 -17   2  -1  896.34   62.77
  17  -2   1 1023.46   55.33
  -6   7   0  302.20   38.85
   6  -7   0  372.32   31.06
  -6  -7   0  417.85   35.83
   6   7   0  430.39   30.77
   4   0 -16  602.30   53.72
  -4   0  16  631.73   39.71
   4   0  16  578.36   38.25
  -4   0 -16  560.13   51.47
 -16   0   7 1162.16   65.30
  16   0  -7 1322.57   82.15
 -16   0  -7 1222.96   82.91
  16   0   7 1372.25   70.71
 -16   0   7 1311.81   58.31
  17   1  -4  483.19   40.46
 -17   1   4  430.16   36.06
 -17  -1   4  591.40   38.60
  17   1   4  551.73   40.05
  17  -1   4  587.79   35.11
 -17  -1  -4  558.15   55.78
 -17   1  -4  517.10   44.48
  17  -1  -4  525.29   39.36
  -4   6  -9  450.40   42.12
  -4  -6   9  452.60   35.38
   4   6  -9  448.13   41.31
   4  -6  -9  440.01   41.55
  -4  -6  -9  442.96   34.79
   4   6   9  408.91   35.77
  -4  -6  -9  510.75   47.63
   4  -6   9  542.79   37.26
  -4   6   9  468.16   37.36
   9  -6  -5    2.33    9.46
  -9   6   5    6.28   13.96
  -9   6  -5    8.20   14.06
   9   6  -5   10.28   11.40
   9   6  -5    8.27    8.25
   9  -6   5   32.14   11.43
  -9  -6  -5   17.21   13.54
  -9  -6   5   23.35   13.68
   9   6   5   11.30   10.12
   6   6   8   66.75   17.69
   6  -6  -8  118.02   12.51
   6  -6   8   96.74   18.13
   6   6  -8   97.12   19.13
  -6   6   8   82.58   20.04
  -6  -6  -8   56.12   23.04
   6   6   8  104.68   14.19
  -6  -6   8   80.38   17.82
   6  -6  -8  107.08   21.32
  -6   6  -8  138.10   21.03
 -13   3  -9  192.12   25.38
 -13  -3  -9  158.04   26.07
  13  -3   9  203.99   14.06
 -13  -3   9  167.50   14.96
 -13  -3   9  161.09   23.84
  13   3   9  124.32   18.85
  13  -3  -9  213.62   24.31
 -13   3  -9  154.20   19.26
 -13   3   9  181.72   23.66
  13   3  -9  203.58   27.66
 -10  -6  -3   24.59   14.98
 -10   6  -3    0.87   18.69
  10  -6  -3   21.13   13.18
  10   6   3   20.60   11.97
 -10  -6   3   21.04   15.37
  10  -6   3   21.64   11.62
 -10   6   3    3.78   15.11
  10   6  -3   18.26   10.92
  10   6  -3   15.19   11.31
  -8   2 -14   45.95   14.71
  -8  -2 -14   28.69   16.48
   8   2 -14   37.86   16.54
  -8  -2  14   45.65   11.79
  -8  -2 -14   41.76   18.85
   8  -2  14   50.76   11.02
  -8   2  14   45.99   13.01
   8  -2  14   64.69   11.90
   8  -2 -14   20.38   18.61
  -9   1 -14   11.89   14.78
  -9  -1  14   25.90    9.68
   9  -1 -14   31.49   15.48
  -9  -1 -14   14.15   11.43
  -9   1  14   15.29   10.84
   9   1 -14   -5.62   14.59
   9  -1  14    8.60    7.87
  -9  -1 -14    5.06   15.94
   9  -1  14    6.85    8.80
  -6  -7  -1   73.69   17.13
   6   7   1   62.57   17.04
   6   7  -1   48.69   15.06
  -6   7  -1   49.55   19.21
   6  -7  -1   32.24   13.92
   6  -7   1   46.02   15.15
  -6  -7   1   47.81   16.98
  -6   7   1   67.11   18.48
   6   3 -14  429.81   39.54
  -6   3  14  370.16   30.10
  -6  -3 -14  359.80   30.37
   6  -3 -14  437.69   50.55
  -6  -3  14  359.72   25.87
   6   3  14  409.80   22.59
  -6   3 -14  364.47   33.72
  -6   3 -14  372.58   33.26
   6  -3  14  373.93   24.94
  -6  -3 -14  353.29   41.01
  12  -5  -5   92.16   15.14
 -12  -5   5   72.14   16.98
  12  -5  -5   60.57   12.41
  12   5  -5   64.13   14.70
  12   5   5   85.82   17.86
 -12   5  -5   32.75   21.24
 -12  -5  -5   88.71   19.90
  12  -5   5   74.81   14.19
 -12   5   5   81.97   17.50
   3  -7   5  199.06   24.40
   3   7   5  157.33   14.15
  -3   7  -5  164.99   26.82
   3   7   5  186.85   22.94
  -3  -7   5  192.95   28.94
   3   7  -5  184.44   26.52
  -3  -7  -5  144.37   22.53
   3  -7  -5  156.47   19.64
  -3   7   5  229.44   25.20
  13   5   2  537.97   43.49
  13  -5  -2  538.43   33.59
 -13  -5  -2  526.66   45.14
  13  -5   2  545.65   35.65
 -13   5  -2  534.02   42.06
  13  -5  -2  528.92   32.78
 -13  -5   2  437.96   43.42
  13   5  -2  495.68   35.00
 -13   5   2  610.53   43.69
 -13   1  11  149.31   16.22
  13  -1 -11  122.20   23.04
 -13   1 -11  114.62   22.96
  13   1 -11  115.79   23.45
  13  -1  11  147.35   16.18
 -13  -1 -11  139.36   22.44
 -13  -1  11  150.63   15.20
  13   1  11  100.13   17.29
 -14  -4   5  808.24   56.03
  14  -4  -5  839.19   50.95
 -14   4  -5  866.53   59.78
  14   4   5  829.18   50.79
  14  -4  -5  865.42   42.58
 -14   4  -5  846.29   71.52
  14   4  -5  839.23   54.14
 -14  -4  -5  868.68   67.20
 -14   4   5  851.13   50.95
 -15   4   0   -3.05   11.86
  15   4   0   -1.31   13.56
  15  -4   0   17.11    9.35
 -15  -4   0   10.91   14.09
 -15   4   0    9.90   12.93
  10   5  -8   16.17   13.06
  10   5  -8   22.99   13.57
  10  -5   8   21.54   12.14
 -10   5  -8   11.36   14.36
 -10  -5  -8   44.19   15.03
 -10   5   8   40.38   15.84
  10  -5  -8   19.68   13.56
  10   5   8   17.05   11.96
 -10  -5   8   11.19   13.10
  -7  -1 -15  452.09   44.87
   7   1  15  493.12   26.34
  -7   1 -15  475.33   42.79
   7  -1  15  522.85   29.93
  -7   1  15  502.77   32.97
   7   1 -15  551.96   51.82
  -7  -1  15  448.41   32.32
  -7   1 -15  430.87   35.47
  -7  -1 -15  437.75   37.15
   7  -1 -15  531.04   55.56
  -2   3  15  344.71   26.26
  -2  -3 -15  410.62   40.35
   2  -3 -15  276.75   40.16
  -2   3 -15  364.93   28.10
   2   3 -15  403.97   36.89
   2   3  15  359.47   29.58
   2  -3  15  397.04   28.43
  -2   3 -15  345.54   33.47
   2   3 -15  308.61   30.61
   9  -5   9 1227.64   66.82
  -9   5   9 1235.28   74.05
  -9   5  -9 1105.82   77.98
   9   5  -9 1199.48   75.85
  -9  -5   9 1140.35   70.43
   9   5   9 1311.36   66.18
  -9  -5  -9 1285.19   90.99
   9   5  -9 1207.91   73.21
   9  -5  -9 1183.65   76.14
 -13   4   7  227.73   22.52
  13  -4  -7  223.11   25.24
  13   4  -7  223.84   22.45
 -13  -4  -7  179.84   27.84
 -13  -4   7  231.98   30.06
  13   4   7  194.66   21.45
 -13  -4   7  185.33   14.84
 -13   4  -7  218.20   26.38
 -17   2   2  261.23   31.19
  17   2  -2  235.98   26.32
  17  -2   2  192.74   20.45
 -17   2   2  264.50   24.22
 -17   2  -2  250.90   28.15
 -17  -2  -2  202.55   31.20
 -17  -2   2  226.76   27.63
  17   2   2  224.82   25.06
  17  -2  -2  251.17   23.91
  15  -4  -1  551.14   39.40
  15  -4   1  507.98   31.18
 -15   4   1  534.85   39.56
 -15   4  -1  599.00   45.37
  15   4   1  481.89   36.55
 -15   4  -1  534.85   42.79
 -15  -4   1  517.39   44.41
  15   4  -1  503.49   37.56
 -15  -4  -1  500.19   46.79
  12   1  12  164.35   24.21
 -12  -1  12  162.42   16.99
 -12   1 -12  111.10   24.45
 -12   1  12  165.64   17.85
  12  -1 -12  167.01   24.57
 -12  -1 -12  143.86   23.15
  12   1 -12  136.33   25.37
  12  -1  12  207.18   17.23
  11   0  13   -5.48    8.98
 -11   0 -13    1.07   10.95
  11   0 -13    5.94   13.61
 -11   0  13   -1.11    9.19
   3  -5 -12  877.48   65.11
   3   5  12  914.06   55.44
  -3  -5 -12 1015.54   68.32
   3   5 -12  934.42   65.25
  -3  -5  12  932.06   62.54
   3  -5  12  950.10   56.61
  -3   5  12  958.15   54.37
  -3   5 -12  817.54   65.63
 -16  -3  -3   96.68   27.56
 -16   3   3  101.12   19.78
 -16   3  -3  141.98   19.24
 -16  -3   3  138.41   20.85
 -16   3   3   96.03   18.24
  16  -3  -3  120.72   18.46
 -16   3  -3   82.75   21.54
  16   3  -3   99.86   18.97
  16   3   3  127.86   18.60
  16  -3   3  104.88   16.74
   6   7   2  799.18   40.28
   6  -7  -2  800.10   50.33
  -6   7  -2  848.28   64.45
   6   7   2  813.43   52.38
   6   7  -2  758.09   53.55
   6  -7   2  767.80   50.93
  -6   7   2  779.74   60.05
  -6  -7  -2  762.46   54.71
  -6  -7   2  743.26   57.37
  -6  -5 -11  133.84   23.32
   6  -5  11  113.97   17.85
  -6  -5  11   79.59   17.84
  -6   5  11  111.49   19.92
   6  -5 -11   94.83   20.96
   6   5  11  102.85   13.58
   6   5 -11  132.76   22.05
  -6   5 -11  173.92   22.17
  -6  -5 -11  143.94   18.32
 -15   3   6  149.28   24.74
  15   3  -6  199.99   23.15
  15  -3  -6  197.63   23.95
  15  -3   6  222.71   16.04
 -15  -3  -6  202.92   28.02
 -15   3  -6  180.98   17.98
  15   3   6  169.60   22.16
 -15  -3   6  232.73   24.32
 -15   3  -6  172.66   27.32
 -15   3   6  191.22   24.15
 -14   1  10  351.48   25.44
 -14  -1 -10  373.64   35.49
  14   1  10  409.72   29.41
 -14   1 -10  366.75   35.76
  14   1 -10  372.71   34.16
 -14  -1  10  396.39   25.08
  14  -1  10  389.80   26.16
  14  -1 -10  351.18   37.81
   0  -4 -14  695.99   60.89
   0  -4  14  740.92   42.52
   0   4  14  687.77   42.40
   0   4 -14  702.20   56.49
 -10   3  12  -10.69    9.93
 -10  -3  12   -0.16    8.61
  10   3 -12   -7.16   14.79
  10   3  12  -19.67   10.38
  10  -3  12    0.05    9.01
  10  -3 -12   -7.21   13.84
 -10  -3 -12    8.63   11.36
 -10   3 -12   -3.58   11.35
 -17   0   5  -12.59   10.92
  17   0  -5    4.33   12.91
 -17   0  -5   -4.69   14.37
  17   0   5   -8.63   10.40
  -4  -1 -16  228.60   31.99
   4   1 -16  274.89   31.46
  -4  -1  16  234.71   22.54
  -4   1 -16  188.44   28.64
   4  -1 -16  286.26   34.06
   4  -1  16  283.33   19.41
   4   1  16  274.51   21.23
  -4   1  16  259.47   26.30
 -16  -1  -7   23.12   15.61
  16  -1   7   42.24   11.52
 -16   1   7   40.63   12.29
  16   1  -7   39.26   15.62
 -16  -1   7   21.62   11.82
 -16   1  -7   28.36   16.43
  16  -1  -7   32.57   14.86
  16   1   7   42.66   13.35
 -16  -1   7   31.31    9.99
   0  -7  -6   38.54   14.23
   0  -7   6   15.60   12.89
   0   7  -6    2.72   15.16
   0   7   6   -0.37   13.40
 -10   2 -13    4.62   17.07
  10   2  13   16.51   11.94
 -10   2  13   41.68   11.34
 -10  -2 -13    2.57   15.65
  10  -2  13   16.10    8.81
  10   2 -13   29.87   14.21
 -10  -2  13   14.76   10.12
 -10   2 -13   12.60   11.19
  10  -2 -13    4.66   15.79
  -1  -4  14  178.59   23.61
  -1   4  14  205.35   25.98
   1   4  14  232.40   20.09
   1   4 -14  194.70   32.94
  -1   4 -14  161.55   29.56
  -1  -4 -14  264.21   29.87
   1  -4  14  234.32   24.41
   1  -4 -14  275.40   30.29
 -15   0   9    1.44    8.05
 -15   0  -9  -15.84   13.07
  15   0   9   -0.03    9.59
  15   0  -9   -2.58   12.83
 -11  -5  -7 1176.35   78.12
  11  -5  -7 1071.91   75.49
  11   5  -7 1126.02   73.90
  11   5  -7 1064.16   67.44
 -11  -5   7 1077.58   76.06
  11  -5   7 1161.99   62.14
 -11   5  -7 1107.51   71.02
 -11   5   7 1108.35   69.22
  11   5   7 1069.06   68.92
   0   6 -10 1415.63   96.02
   0  -6 -10 1376.50   77.36
   0  -6  10 1409.65   81.93
   0  -6 -10 1352.38   87.32
   0   6  10 1298.02   81.31
   0   2 -16   13.06   18.08
   0   2  16   13.66   11.47
   0  -2 -16   41.09   17.08
   0  -2  16   39.66   11.44
  -6   2 -15  177.58   20.82
  -6  -2  15  128.34   17.35
   6  -2 -15  147.97   25.74
  -6   2 -15  154.01   25.82
   6   2  15  178.45   17.88
   6   2 -15  156.75   29.29
   6  -2  15  180.18   16.10
  -6  -2 -15  178.85   27.20
  -6   2  15  152.89   18.25
  -1   7  -6  -26.61   14.32
  -1  -7   6   -9.09   11.17
   1   7  -6   -4.38   13.86
   1   7   6    1.37   14.97
  -1  -7  -6   10.04   12.55
  -1   7   6   13.76   12.59
   1  -7   6    4.70   12.03
   1  -7  -6    6.08   12.18
  -1  -7  -6   14.96   13.46
 -15  -4   2    7.43   14.74
 -15   4  -2   22.09   14.13
  15   4  -2   17.11   12.46
 -15  -4  -2   23.65   15.90
 -15   4  -2    9.01   12.46
  15   4   2   28.75   12.31
 -15   4   2    5.44   12.92
  15  -4   2   17.11   11.18
  15  -4  -2   30.82   14.05
  15  -4  -2   12.77    7.04
   1  -6  10  868.79   55.23
  -1   6  10  808.08   55.09
  -1  -6 -10  822.79   60.89
   1   6 -10  902.48   67.16
   1  -6 -10  753.01   66.54
  -1   6 -10  921.61   68.84
  -1  -6 -10  795.45   55.94
   1   6  10  856.91   53.13
  -1  -6  10  907.62   61.42
   5  -7  -4  223.36   23.62
  -5   7   4  266.15   33.01
   5  -7   4  220.95   27.20
  -5  -7  -4  270.27   28.17
   5   7   4  249.06   24.83
  -5  -7   4  250.14   28.65
   5   7  -4  230.43   27.54
   5   7   4  235.46   16.69
  -5   7  -4  249.78   31.49
  16   2   6   44.15   14.44
  16  -2  -6   47.77   15.13
 -16  -2   6   49.38   17.24
 -16   2  -6   17.56   18.15
 -16  -2  -6   32.53   17.25
  16   2  -6   71.45   15.04
 -16   2   6   38.90   12.62
  16  -2   6   32.25   10.94
 -16   2   6   33.96   13.52
   1   2  16 1026.80   50.01
   1  -2  16  904.34   49.53
  -1   2  16  944.41   51.69
   1  -2 -16  865.30   73.33
  -1  -2  16  934.69   49.80
  -1  -2 -16  882.60   73.37
   1   2 -16  969.63   74.39
  -1   2 -16  941.17   64.47
 -13   5  -3  306.36   32.10
  13   5  -3  298.59   29.93
  13  -5  -3  329.66   28.60
  13   5   3  321.80   26.07
 -13  -5   3  297.38   33.24
  13  -5   3  276.22   24.46
 -13   5   3  279.21   31.09
 -13  -5  -3  274.37   33.77
  13  -5  -3  261.81   25.92
  -3   3 -15   16.81   13.27
  -3   3  15    0.05   10.11
   3  -3  15    9.59   11.58
   3   3 -15    6.75   14.60
   3   3  15    1.51    8.93
   3  -3 -15   26.19   16.06
  -3   3 -15   14.48   10.94
   3   3 -15    2.55   14.87
  -3  -3 -15   22.74   15.96
  14  -3  -8  690.35   52.92
 -14  -3   8  707.70   38.03
 -14   3  -8  749.83   57.77
 -14   3  -8  674.46   42.47
  14   3  -8  749.57   51.18
  14   3   8  724.11   47.43
 -14   3   8  805.34   45.90
 -14  -3   8  666.75   47.44
 -14  -3  -8  752.18   56.43
  14  -3   8  736.04   34.51
   8   5  10   52.64   13.88
  -8   5 -10   58.95   21.31
  -8   5  10   76.67   16.58
   8   5 -10   74.07   13.19
  -8  -5  10   24.68   15.38
  -8  -5 -10   77.02   17.17
   8  -5 -10   58.30   17.91
   8   5 -10   91.57   17.13
   8  -5  10   76.34   14.86
   8   4 -12  588.78   46.44
  -8  -4  12  617.36   42.70
   8  -4 -12  542.82   59.55
  -8  -4 -12  596.18   41.85
  -8   4 -12  614.52   52.89
   8   4 -12  514.57   47.72
  -8   4  12  581.21   40.37
   8  -4  12  624.56   36.78
   2   4 -14  684.56   51.86
  -2   4 -14  595.21   49.41
   2  -4  14  643.33   46.25
   2  -4 -14  686.62   55.87
  -2  -4  14  670.99   37.75
  -2   4  14  618.63   48.12
   2   4  14  661.02   43.41
  -2  -4 -14  616.77   57.42
  -4   7   5  174.59   26.48
   4   7   5  177.29   15.33
  -4  -7   5  189.31   24.77
  -4   7  -5  118.41   27.20
   4   7   5  182.72   22.43
   4  -7  -5  194.96   19.80
   4   7  -5  142.63   24.86
  -4  -7  -5  213.17   22.44
   4  -7   5  182.48   23.80
  -5   0  16    9.56   10.08
  -5   0 -16   -4.30   13.54
   5   0 -16    0.77   14.04
   5   0  16   -8.95   10.05
 -15  -2  -8   38.47   18.29
 -15   2   8   23.23   16.05
  15   2   8   65.50   14.71
 -15  -2   8   64.22   11.96
 -15   2  -8   80.33   18.76
  15  -2   8   69.98   14.33
  15   2  -8   63.20   16.07
  15  -2  -8   79.15   17.95
 -15  -2   8   51.06   17.79
  10   6  -4  375.43   32.29
 -10  -6   4  386.47   39.17
 -10   6   4  475.93   40.36
  10  -6   4  480.73   34.54
  10   6  -4  446.20   30.13
 -10  -6  -4  407.22   41.04
 -10   6  -4  551.57   52.09
  10   6   4  439.77   29.81
  10  -6  -4  463.81   30.10
 -17  -2   3  863.78   71.18
  17  -2   3  973.34   51.87
  17   2   3  992.61   60.53
 -17   2   3  909.35   59.54
  17  -2  -3  944.99   66.67
 -17  -2  -3 1072.15   70.75
  17   2  -3 1015.74   62.49
 -17   2  -3  884.47   65.03
 -17   2   3  905.07   56.53
   5   6   9  239.72   25.10
   5   6  -9  253.75   26.96
  -5  -6  -9  163.00   28.34
   5  -6  -9  199.17   23.53
  -5  -6   9  195.85   24.18
  -5   6  -9  200.27   29.46
  -5   6   9  219.82   26.17
   5  -6   9  218.61   23.89
   6   4 -13  844.54   53.38
  -6  -4  13  780.89   51.72
   6  -4 -13  935.38   68.48
  -6  -4 -13  856.33   66.98
   6   4  13  870.45   47.47
  -6   4  13  832.65   52.52
   6   4 -13  866.47   60.57
  -6   4 -13  799.49   60.80
  -6  -4 -13  762.15   56.82
   6  -4  13  940.81   52.29
   2   7   6  177.54   16.23
   2  -7   6  192.32   24.39
  -2  -7  -6  183.33   28.24
  -2   7   6  259.60   26.08
   2   7   6  225.31   25.32
  -2   7  -6  201.31   29.82
  -2  -7   6  219.96   25.79
   2   7  -6  191.16   27.63
   2  -7  -6  132.26   25.08
  11  -1 -13  475.76   45.12
 -11   1 -13  474.54   40.16
  11   1 -13  479.92   44.67
  11   1  13  509.89   33.70
  11  -1  13  484.16   31.19
 -11  -1  13  473.66   31.93
 -11  -1 -13  497.48   40.71
 -11   1  13  523.81   34.03
   6  -7  -3   68.25   15.57
  -6  -7   3   66.46   19.90
   6   7  -3   93.57   21.62
  -6   7  -3   76.47   21.76
   6   7   3   74.80   13.47
  -6   7   3  109.27   21.11
   6  -7   3  109.94   18.61
   6   7   3   82.14   20.18
  -6  -7  -3   79.33   19.15
   2  -6  10  249.81   32.10
   2   6 -10  295.50   39.85
  -2  -6 -10  291.60   37.16
  -2   6  10  354.07   28.40
  -2   6 -10  311.05   34.73
   2  -6 -10  298.56   30.25
   2   6  10  252.13   31.29
  -2  -6  10  257.84   27.59
  -2  -6 -10  264.75   25.10
   2  -2  16   99.21   14.99
  -2  -2 -16  112.79   23.55
  -2  -2  16  102.96   15.44
   2   2 -16  110.25   20.48
  -2   2 -16  112.88   19.45
   2  -2 -16  136.95   25.64
   2   2  16  135.37   16.24
  -2   2  16   95.01   16.30
 -17  -1  -5  714.56   54.43
 -17   1   5  599.42   48.62
 -17   1   5  603.96   37.95
 -17   1  -5  578.62   50.58
 -17  -1   5  600.29   50.39
  17   1  -5  602.69   55.16
  17   1   5  693.85   44.15
  17  -1  -5  666.72   48.18
  17  -1   5  717.06   45.89
  18   0   0  226.53   23.12
 -18   0   0  191.03   26.32
  -8  -6   7  150.74   20.64
   8  -6  -7  113.50   16.81
   8   6   7  102.41   18.43
  -8  -6  -7   79.14   20.77
   8  -6   7  128.53   18.27
  -8   6   7  129.34   21.47
  -8   6  -7  144.31   26.72
   8   6  -7   85.00   19.34
   8  -6  -7  106.51   21.75
  -4   5 -12   47.71   20.19
  -4   5  12   89.59   15.16
   4  -5 -12   42.82   18.17
  -4  -5  12   46.89   14.55
   4   5 -12   90.57   18.65
  -4  -5 -12   61.29   13.08
   4  -5  12   42.43   14.45
  -4  -5 -12   29.65   18.91
   4   5  12   63.67   11.90
 -11   6   0  738.92   63.78
  11   6   0  660.87   40.19
 -11  -6   0  721.43   56.56
  11  -6   0  653.36   49.22
 -15   1   9   -8.13    8.83
  15   1  -9   -2.32   12.51
 -15   1  -9  -16.42   13.22
  15  -1  -9    8.37   13.30
 -15  -1   9    9.82    7.43
  15  -1   9   -6.33    9.13
  15   1   9   12.10    9.82
 -15  -1  -9    4.95   13.16
   8   0 -15  108.26   25.50
  -8   0  15  133.36   17.13
   8   0  15  121.04   13.33
  -8   0 -15  133.26   24.78
  -8   0 -15  175.08   18.80
 -18   0  -1  398.18   37.01
 -18   0   1  388.45   36.45
  18   0   1  376.58   32.06
  18   0  -1  454.99   32.61
  16  -3   4  663.47   37.22
  16  -3  -4  711.41   47.32
 -16  -3   4  669.58   50.65
 -16   3   4  717.68   43.50
 -16   3   4  720.97   55.26
  16   3   4  685.34   49.07
 -16   3  -4  636.80   55.35
  16   3  -4  711.34   49.12
 -16  -3  -4  681.42   56.70
  11  -6  -1  141.75   17.88
 -11  -6   1  145.54   24.21
 -11   6  -1  175.58   25.38
  11   6  -1  128.55   18.46
  11  -6   1   99.59   17.88
 -11   6   1  123.48   23.04
  11   6   1  145.56   19.45
 -11  -6  -1   91.08   23.44
  -7   7   0   71.93   20.46
  -7  -7   0   83.58   19.89
   7  -7   0   79.26   16.77
   7   7   0   78.52   19.25
 -15   4  -3  332.87   34.74
  15  -4  -3  364.17   23.39
 -15   4   3  299.80   28.97
  15   4  -3  293.87   29.66
 -15   4  -3  261.89   34.42
  15  -4  -3  360.70   32.35
 -15  -4  -3  305.20   35.63
 -15  -4   3  293.65   32.71
  15   4   3  366.81   35.73
   9   6  -6  397.60   25.55
   9  -6  -6  325.76   29.25
  -9  -6   6  351.70   34.82
   9   6  -6  363.36   32.95
  -9  -6  -6  396.26   38.07
   9  -6  -6  362.99   33.74
   9   6   6  385.16   26.69
   9  -6   6  393.07   32.10
  -9   6  -6  351.89   36.60
  -9   6   6  453.38   36.27
  -7   6   8  205.77   25.66
  -7   6  -8  173.86   27.24
  -7  -6   8  170.92   23.08
   7  -6  -8  224.38   27.19
   7  -6   8  185.82   22.60
   7   6  -8  222.85   25.35
   7   6   8  174.75   19.09
  -7  -6  -8  158.82   24.35
  -3   4  14  115.00   15.95
   3   4 -14   49.81   21.20
   3   4 -14   45.66   18.26
  -3  -4 -14   94.78   23.05
   3  -4  14   81.15   14.03
   3   4  14   70.12   12.55
  -3  -4  14   74.13   13.53
  -3   4 -14  112.32   20.42
   3  -4 -14   68.07   21.93
   7   7   1   14.47    9.36
   7   7   1   18.17   11.04
  -7   7   1    7.10   18.40
  -7  -7   1    4.35   14.39
   7  -7   1    5.02   11.78
   7   7  -1   -1.29   11.62
  -7  -7  -1   12.20   14.22
  -7   7  -1   17.53   15.09
   7  -7  -1    5.37   12.38
 -12  -5  -6   79.28   21.27
  12  -5   6   89.35   15.26
 -12   5  -6   87.26   18.36
 -12  -5   6   73.85   17.84
  12   5  -6   82.68   17.93
  12  -5  -6   81.22   11.79
  12   5  -6   63.77   15.10
 -12   5   6   83.99   18.31
  12   5   6   89.17   15.56
  12  -5  -6  100.17   20.02
  -7  -3 -14  117.91   26.20
  -7  -3 -14  127.68   19.73
  -7  -3  14  108.44   16.24
   7  -3 -14   85.25   23.54
   7   3 -14  134.36   21.03
  -7   3  14  125.92   17.95
  -7   3 -14  118.69   19.73
   7  -3  14  129.08   18.06
 -10   0  14  587.45   35.13
  10   0  14  557.19   35.12
  10   0 -14  605.20   51.13
 -10   0 -14  503.23   42.59
  11   4 -10  162.87   27.59
 -11   4  10  159.49   20.92
 -11  -4  10  200.70   16.53
  11   4  10  203.58   19.77
  11  -4 -10  155.04   25.79
  11  -4  10  167.04   19.42
 -11  -4  10  188.28   22.06
 -11   4 -10  155.42   27.68
 -11  -4 -10  179.12   30.05
   5   1  16  943.29   46.54
  -5   1 -16  870.76   62.73
  -5  -1  16  911.71   50.05
  -5   1  16  863.41   52.34
   5  -1  16  898.92   46.12
  -5  -1 -16  802.41   70.64
   5  -1 -16  909.12   74.34
   5   1 -16  865.40   68.60
  -3   7  -6  -14.17   15.61
  -3   7   6   -5.25   16.53
   3  -7  -6   15.82   10.79
   3  -7   6   -1.88   15.92
  -3  -7  -6   -8.94   14.85
   3   7   6   18.69   10.29
   3   7   6   11.75   12.17
   3   7  -6    0.81   14.58
  -3  -7   6   28.86   13.17
  -4   3  15   -2.67   11.19
   4   3  15   12.16   10.55
   4  -3  15   15.86   11.53
  -4  -3 -15   15.10   16.27
  -4  -3  15    5.37   10.21
  -4   3 -15    7.41   13.12
   4  -3 -15   12.54   18.60
  -4   3 -15   29.35   17.10
   4   3 -15   10.06   15.27
   9   3 -13  206.63   28.69
  -9   3  13  125.96   19.20
  -9  -3 -13  154.03   21.08
   9  -3 -13  178.23   27.58
   9  -3  13  153.83   16.49
  -9   3 -13   98.84   26.01
  -9  -3  13  171.59   17.07
   9   3  13  155.12   19.65
 -14   4  -6   93.14   22.73
 -14   4   6   90.35   16.85
  14   4   6   94.36   17.30
 -14  -4  -6  102.57   22.30
  14  -4  -6  107.40   18.98
 -14  -4   6  121.77   19.45
  14  -4  -6   86.23   14.65
 -14   4  -6  127.14   20.04
   3  -6 -10   23.48   12.26
  -3  -6  10    3.65   11.67
   3   6 -10   10.95   14.69
   3   6  10   -4.27   11.15
  -3  -6 -10   33.82   14.01
   3  -6  10   -6.11   14.66
  -3  -6 -10    1.75   13.48
  -3   6 -10    8.25   14.50
  -3   6  10    4.36   12.25
 -12   4   9   71.50   16.18
  12  -4  -9   90.96   18.41
  12   4  -9   86.69   16.93
 -12  -4   9   86.41   14.63
 -12  -4  -9   91.89   19.16
 -12  -4   9   67.03   15.95
 -12   4  -9   78.45   20.77
  12   4   9   86.18   16.91
  12  -4   9   64.68   15.39
  -3  -2 -16  110.47   28.82
  -3  -2  16  172.07   18.01
  -3   2  16  174.98   20.25
   3   2 -16  102.07   23.68
   3  -2  16  182.50   17.49
   3  -2 -16  141.37   25.82
  -3   2 -16  154.92   26.59
   3   2  16  169.98   17.30
  18   0  -2  338.36   33.21
 -18   0  -2  427.07   37.29
 -18   0   2  348.44   32.95
  18   0   2  380.29   30.79
  13   5   4  581.19   41.36
 -13  -5   4  701.70   49.78
  13   5  -4  704.41   43.36
 -13  -5  -4  603.42   54.34
  13  -5   4  653.97   41.71
  13  -5  -4  694.92   43.19
  13  -5  -4  659.90   43.35
 -13   5   4  741.39   50.38
 -13   5  -4  599.28   58.59
 -11  -6  -2  464.49   46.27
  11  -6  -2  526.89   40.87
 -11  -6   2  442.73   44.74
 -11   6   2  556.56   45.85
  11   6  -2  500.37   32.38
  11  -6   2  559.92   42.47
  11   6   2  513.94   39.79
 -11   6  -2  573.25   49.30
 -18  -1   0  148.11   29.44
  18   1   0  152.75   21.99
 -18   1   0   88.38   22.56
  18  -1   0  200.69   22.67
  17   2  -4  165.16   25.22
 -17   2   4  205.65   22.69
  17  -2  -4  204.97   23.72
  17   2   4  170.12   23.09
  17  -2   4  188.36   19.99
 -17  -2  -4  165.48   28.47
 -17  -2   4  203.67   23.71
 -17   2   4  203.70   22.47
 -17   2  -4  198.87   28.27
  16   0   8  115.96   21.05
  16   0  -8  150.86   22.95
 -16   0  -8  104.30   21.83
 -16   0   8  125.99   13.83
   7   7   2   94.57   19.43
   7   7   2   76.57   13.68
  -7   7  -2   74.89   22.26
   7   7  -2   85.00   16.99
  -7  -7   2  107.06   20.43
  -7  -7  -2   72.32   19.83
   7  -7  -2   72.55   15.56
  -7   7   2   98.90   21.79
   7  -7   2   76.44   17.70
  -7   5 -11  232.49   29.98
   7  -5 -11  257.37   29.69
   7   5 -11  216.06   28.62
  -7  -5 -11  207.05   25.04
   7  -5  11  263.99   23.75
  -7   5  11  243.19   25.55
  -7  -5  11  212.00   24.14
  -8  -1 -15  174.18   27.32
  -8   1  15  167.96   18.92
  -8   1 -15  163.22   20.89
   8  -1 -15  174.09   27.42
  -8  -1 -15  104.42   18.89
  -8  -1  15  127.68   18.30
  -8   1 -15  163.43   23.61
   8   1  15  147.48   16.19
   8   1 -15  147.92   26.64
   8  -1  15  129.99   14.47
  10   4  11   14.69   11.36
  10   4 -11   12.35   13.51
 -10   4 -11   14.71   15.23
 -10  -4  11    5.94    6.48
 -10  -4  11   15.28   10.77
 -10  -4 -11   15.24   13.26
  10  -4 -11   32.73   14.81
 -10   4  11    7.60   12.72
  10  -4  11   12.73   10.60
  17   0   6   -6.06   10.72
 -17   0  -6  -12.48   14.55
  17   0  -6  -11.92   12.98
 -17   0   6    0.89   10.62
  -5   7  -5   51.76   18.70
   5   7   5   43.01   14.77
   5   7  -5   61.81   20.47
  -5   7   5   54.62   18.47
  -5  -7   5   57.69   17.48
  -5  -7  -5   38.89   20.07
   5   7   5   33.41    9.86
   5  -7   5   40.27   16.16
   5  -7  -5   43.56   13.07
  18   1   1  303.94   31.95
 -18  -1  -1  275.37   31.53
  18   1  -1  236.84   27.16
 -18   1   1  229.81   27.59
 -18  -1   1  267.07   28.45
 -18   1  -1  230.19   29.81
  18  -1   1  274.61   25.06
  18  -1  -1  234.85   25.48
  -9  -2 -14  743.54   50.38
  -9   2  14  850.04   49.49
  -9   2 -14  821.73   53.97
   9   2 -14  876.25   72.32
   9  -2  14  878.09   47.41
  -9  -2 -14  887.57   71.44
  -9  -2  14  813.87   45.35
  -9   2 -14  801.59   58.76
   9  -2 -14  803.10   67.94
   6   7  -4 1074.84   72.06
  -6  -7  -4 1029.49   73.66
   6  -7  -4  980.78   68.22
   6   7   4 1160.91   66.67
   6  -7   4 1144.96   68.21
  -6   7   4 1096.73   78.19
   6   7   4 1026.97   51.88
  -6  -7   4 1110.02   76.83
  -6   7  -4 1126.00   80.03
  13   2  11  431.48   32.64
 -13   2 -11  424.84   37.79
 -13  -2 -11  381.56   38.21
 -13  -2  11  403.02   26.32
  13   2 -11  376.58   37.83
 -13   2  11  418.44   30.66
  13  -2 -11  398.78   40.40
  13  -2  11  397.12   26.75
 -10   6  -5   17.84   15.03
  10   6  -5   23.19   11.70
  10  -6  -5    8.30    9.97
 -10  -6  -5   -1.51   14.53
 -10  -6   5   36.50   13.97
  10   6  -5   -9.38   11.64
  10  -6   5   21.38   12.17
 -10   6   5    7.72   13.90
  10   6   5    3.09   10.30
   7  -2  15  533.60   37.14
  -7   2 -15  604.39   41.71
   7   2  15  559.23   29.33
   7  -2 -15  546.46   59.89
  -7   2  15  543.09   36.86
  -7   2 -15  467.80   40.82
   7   2 -15  541.26   45.61
  -7  -2 -15  461.03   40.55
  -7  -2 -15  610.99   53.61
  -7  -2  15  580.94   35.20
  15  -3  -7    1.66   12.60
 -15  -3   7    1.01   11.92
  15   3  -7   30.05   12.66
 -15   3   7   10.55   10.90
  15   3   7   16.59   11.62
 -15   3  -7    0.90   15.37
 -15  -3  -7    2.56   17.67
  15  -3   7    1.57   10.26
   6   0  16  225.27   18.41
   6   0 -16  253.75   32.70
  -6   0 -16  226.38   37.02
  -6   0  16  230.22   26.72
  10   1 -14    6.86   13.49
 -10  -1  14    7.43    9.26
 -10   1  14  -23.08   10.04
  10   1  14  -10.39    9.97
  10  -1  14   -2.24    8.06
 -10  -1 -14    9.74   13.58
  10  -1 -14   27.88   14.83
 -10   1 -14    0.04   12.19
  10  -1  14   10.35    8.70
   5  -5  12 1082.96   61.06
   5   5 -12 1001.04   71.80
   5  -5 -12  997.90   70.15
  -5  -5 -12  975.50   64.40
  -5   5  12  907.68   60.26
  -5   5 -12  917.23   69.96
  -5  -5  12  972.14   57.37
  -5  -5 -12  948.38   75.32
   5   5  12  937.68   58.44
  -6  -6   9  340.97   29.80
  -6   6  -9  310.69   35.44
  -6  -6  -9  289.89   30.71
   6   6  -9  320.22   33.04
   6   6   9  276.78   28.69
   6  -6  -9  259.81   28.43
   6   6   9  290.80   24.89
   6  -6   9  382.27   30.27
  -6   6   9  294.42   31.67
  12  -2 -12   83.85   23.00
 -12  -2 -12  142.33   20.47
  12  -2  12   97.28   17.15
  12   2  12  148.52   17.32
 -12   2  12  115.05   16.67
 -12   2 -12   82.56   15.91
  12   2 -12  122.31   22.06
 -12   2 -12  138.22   22.76
 -12  -2  12  103.18   14.43
   0  -7  -7  623.77   44.59
   0  -7  -7  657.09   43.72
   0   7   7  671.15   57.53
   0  -7   7  673.15   47.94
   0   7  -7  645.09   65.56
 -13  -4   8  361.57   35.79
  13  -4   8  351.88   28.08
  13   4   8  329.87   27.91
 -13  -4  -8  356.94   35.84
 -13   4   8  315.14   29.32
 -13  -4   8  345.33   20.90
 -13   4  -8  236.28   34.20
  13  -4  -8  349.30   34.74
  13   4  -8  321.76   30.76
   4   4 -14   66.19   19.00
   4  -4 -14   47.62   19.93
  -4  -4  14   37.27   15.40
   4  -4  14   87.00   17.25
  -4   4 -14  125.08   18.40
   4   4  14   50.97   11.87
  -4  -4 -14   48.35   20.08
   4   4 -14   28.34   17.62
  -4   4  14   49.14   15.12
  15  -4  -4   36.07   13.79
 -15  -4  -4   38.67   17.78
 -15  -4   4   34.66   21.49
 -15   4  -4   41.09   18.85
 -15   4   4   39.87   19.11
  15  -4  -4   90.21   17.54
  15   4   4   49.23   14.89
  15   4  -4   65.61   14.90
 -15   4  -4  105.07   19.46
  18  -1   2  299.46   25.08
 -18  -1   2  271.07   28.85
 -18   1   2  252.30   28.13
  18   1   2  254.82   33.68
 -18   1  -2  284.04   31.59
  18   1  -2  224.99   27.92
 -18  -1  -2  342.06   32.74
  18  -1  -2  270.13   27.30
 -18   0  -3  601.40   50.57
 -18   0   3  555.07   45.07
  18   0   3  616.58   40.57
  18   0  -3  602.54   47.68
  -4  -7   6  642.31   51.23
   4  -7   6  579.86   46.48
   4   7   6  607.42   45.67
   4   7  -6  681.72   50.47
   4   7   6  640.30   35.69
  -4   7   6  647.98   50.41
   4  -7  -6  620.51   45.49
  -4   7  -6  593.65   54.61
  -4  -7  -6  579.12   45.47
 -14   2  10    4.89   13.87
  14   2  10    7.50   12.46
 -14   2 -10   10.55   16.07
  14   2 -10   48.41   15.18
  14  -2  10   17.94   11.09
 -14  -2  10   32.25    9.41
 -14  -2 -10   15.26   15.59
  14  -2 -10    4.55   15.83
   1   7  -7  107.62   21.41
   1  -7   7   63.87   18.32
  -1   7   7  132.80   22.30
   1  -7  -7   71.16   16.17
  -1   7  -7   60.89   22.90
  -1  -7  -7   82.73   16.63
   1   7   7  104.51   18.63
  -1  -7   7   90.56   18.99
  -1  -7  -7   81.91   16.99
   1  -7  -7   59.48   18.99
 -11   6  -3  112.19   25.41
  11   6   3  121.34   17.14
  11  -6   3  155.61   18.99
 -11  -6   3  155.31   24.71
 -11   6   3   88.63   23.85
  11  -6  -3  124.36   22.20
  11   6  -3  132.35   16.06
 -11  -6  -3  192.98   25.33
   0   0  17    8.11    9.64
   0   0 -17   -1.31   15.54
  10   5   9   25.70   13.23
 -10   5   9   50.82   14.33
  10  -5  -9   26.47   19.01
 -10  -5  -9   35.92   16.71
  10   5  -9   54.18   14.33
 -10  -5   9   40.98   14.19
 -10   5  -9   27.99   16.21
  10  -5   9   41.13   16.83
  10   5  -9   33.33   16.71
 -12   3  11  583.29   40.88
 -12   3 -11  565.89   48.81
  12  -3 -11  696.13   52.74
 -12   3 -11  647.41   51.45
 -12  -3  11  603.06   35.78
  12   3  11  613.56   41.49
  12   3 -11  648.29   57.39
 -12  -3 -11  617.44   46.41
  -4  -6 -10   30.93   13.49
   4   6 -10   16.21   16.27
   4  -6 -10   17.35   14.44
  -4  -6 -10   22.35   15.59
   4  -6  10   47.48   13.47
  -4   6  10   23.65   16.68
   4   6  10   18.65   12.38
  -4   6 -10   38.08   17.65
  -4  -6  10   40.73   16.89
   7   4 -13  192.96   27.40
  -7  -4 -13  129.11   28.94
  -7   4  13  204.09   22.65
   7  -4  13  201.71   24.35
  -7  -4 -13  175.61   26.15
   7   4 -13  186.60   31.46
  -7   4 -13  172.04   30.65
   7  -4 -13  198.01   29.25
   4  -2  16   37.54   10.38
   4   2 -16    2.34   16.05
  -4   2  16   33.46   13.04
  -4  -2  16   20.56   11.72
  -4   2 -16   21.36   13.99
   4   2  16   30.00   10.19
   4  -2 -16   16.89   18.72
  -4  -2 -16   54.81   18.73
  16   2  -7  162.56   20.61
 -16   2   7  104.95   18.78
  16   2   7  105.43   18.80
 -16  -2  -7  108.96   23.47
 -16   2  -7  131.75   24.47
 -16  -2   7   68.60   18.20
  16  -2  -7  120.34   21.37
  16  -2   7  113.27   14.43
  13  -3 -10    5.28   15.20
 -13  -3 -10    0.07   15.15
 -13  -3  10   11.74   14.35
 -13   3 -10   31.61   16.22
 -13   3 -10   15.45   12.02
  13   3  10   40.22   11.98
  13   3 -10    9.25   14.06
 -13   3  10   35.74   11.69
 -13  -3  10    9.56   11.17
 -16   3  -5   24.26   19.97
  16   3   5   25.95   12.68
  16  -3  -5   18.12   13.96
  16  -3   5   28.09   10.54
 -16   3   5   23.53   15.43
 -16   3   5   43.40   16.51
 -16  -3   5   48.54   18.85
  16   3  -5   35.33   14.44
 -16  -3  -5   34.44   16.46
  16   1   8  238.87   22.60
 -16   1   8  207.09   19.20
 -16   1  -8  247.47   29.02
  16   1  -8  182.38   27.33
  16  -1   8  243.62   22.13
  16  -1  -8  183.05   26.78
 -16  -1  -8  179.84   28.39
 -16  -1   8  201.38   16.51
 -16  -1   8  186.66   20.19
  13   0  12   -3.55    9.45
 -13   0 -12    6.26   12.56
  13   0 -12   -0.35   14.01
 -13   0  12   -4.19    9.16
   1   0  17   -6.21    9.17
  -1   0  17    7.26    9.38
   1   0 -17    2.47   14.07
  -1   0 -17    4.34   14.14
   7   7   3   37.80   12.56
   7  -7  -3   69.13   14.50
  -7   7   3   57.68   19.62
   7   7   3   23.68   14.22
   7   7  -3   65.52   19.09
  -7   7  -3   29.72   18.82
   7  -7   3   54.11   15.59
  -7  -7   3   58.32   22.36
  -7  -7  -3   52.87   17.62
 -14   0 -11  649.10   52.36
  14   0  11  725.09   47.74
  14   0 -11  580.68   54.12
 -14   0  11  691.34   40.14
 -17   1  -6  540.62   43.41
 -17  -1   6  483.34   38.39
  17  -1   6  504.15   32.64
  17   1  -6  456.24   42.80
 -17   1   6  495.56   29.96
 -17  -1  -6  585.15   48.69
 -17   1   6  493.99   35.12
  17   1   6  537.54   40.89
  17  -1  -6  528.40   50.77
  11   5  -8  122.30   17.56
  11  -5   8  124.23   17.47
 -11  -5  -8  126.73   22.85
  11   5   8  108.24   17.83
  11  -5  -8  106.26   23.73
 -11   5  -8  104.79   20.79
 -11  -5   8   73.88   19.69
  11   5  -8  123.82   23.24
 -11   5   8   79.19   19.00
  -5   3 -15   18.50   13.83
  -5   3 -15   20.22   13.36
  -5   3  15   -2.72   11.78
   5   3  15    3.35   11.33
   5   3 -15   21.00   13.24
   5  -3 -15   21.38   17.00
  -5  -3 -15    4.85   16.70
  -5  -3  15   13.16   10.58
   5  -3  15    9.92    9.90
   0   5 -13  152.85   24.84
   0  -5 -13  126.68   23.44
   0  -5  13   92.07   18.10
   0   5  13  162.58   18.06
 -14   5   0    9.50   13.60
  14   5   0    6.89   10.56
 -14  -5   0  -10.99   14.16
  14  -5   0  -12.33    9.79
  -2   7  -7  418.29   40.94
  -2  -7  -7  359.53   33.50
   2  -7  -7  386.58   29.11
  -2   7   7  411.88   36.27
   2  -7   7  409.14   35.23
  -2  -7  -7  365.49   34.03
   2   7  -7  413.30   41.03
  -2  -7   7  348.75   38.03
   2   7   7  410.83   35.58
  -1   5 -13  575.90   49.06
   1  -5  13  547.19   43.75
  -1   5  13  509.09   36.95
  -1  -5 -13  535.95   56.96
   1   5 -13  528.98   43.56
   1  -5 -13  579.18   49.24
   1   5  13  533.52   36.61
  -1  -5  13  555.33   36.86
   9  -5 -10   26.94   16.28
  -9   5 -10   30.66   16.90
   9   5  10   24.70   13.10
  -9  -5 -10   54.77   16.47
   9  -5  10   56.40   13.79
  -9  -5  10   53.96   17.21
   9   5 -10   18.51   15.86
  -9   5  10   47.24   14.47
   9   5 -10   28.95   19.41
   9  -4 -12  261.72   29.83
  -9  -4  12  183.79   20.81
   9   4 -12  193.61   24.26
   9   4 -12  205.00   25.73
  -9   4  12  225.92   23.49
   9  -4  12  226.57   21.49
  -9  -4 -12  207.62   25.52
  -9   4 -12  194.31   31.12
   9   4  12  194.85   22.41
 -14  -5  -1   69.56   20.45
 -14   5  -1   61.70   24.26
 -14   5   1   99.03   22.94
 -14  -5   1   74.90   20.11
  14   5   1   88.87   16.28
  14  -5  -1   66.92   13.91
  14   5  -1   58.58   15.32
  14  -5   1   85.21   14.96
   6   1 -16  176.35   25.85
  -6  -1 -16  148.40   26.11
  -6   1  16  153.48   19.87
  -6   1 -16  130.32   24.38
   6  -1  16  137.37   15.29
   6   1  16  156.93   15.62
   6  -1 -16  145.94   26.31
  -6  -1  16  127.75   17.69
  11  -3 -12   37.06   15.64
 -11   3  12   27.89   11.69
  11   3 -12   29.15   13.55
  11   3  12   23.94   12.15
 -11   3 -12   34.71   11.88
 -11  -3 -12   -8.72   13.27
  11  -3  12   -2.80    7.71
 -11  -3  12    8.86    9.19
   2   0 -17  220.12   31.14
   2   0  17  188.45   18.75
  -2   0 -17  202.70   35.74
  -2   0  17  205.90   20.92
 -13   5  -5  403.22   37.86
  13  -5   5  446.86   32.60
 -13   5   5  432.65   37.34
  13   5  -5  445.97   38.78
  13  -5  -5  400.75   27.73
  13  -5  -5  391.63   33.96
 -13  -5  -5  415.73   42.26
  13   5   5  360.64   31.07
 -13  -5   5  354.75   36.67
 -11  -2 -13  169.84   23.80
 -11   2 -13  169.06   26.99
  11   2 -13  166.81   27.16
 -11  -2  13  220.07   18.59
 -11   2 -13  164.76   21.29
  11  -2 -13  147.78   34.74
  11  -2  13  163.41   16.97
  11   2  13  230.12   21.18
 -11   2  13  192.75   20.80
 -17   3   0   30.61   11.76
  17  -3   0   13.43   11.10
  17   3   0   -1.45   13.09
 -17  -3   0    7.28   16.07
 -17   3   0   13.86   14.00
  12   0  13  356.04   27.96
  12   0 -13  334.27   45.53
 -12   0 -13  340.66   40.78
 -12   0  13  371.75   31.44
 -18  -1  -3  210.26   27.81
  18  -1   3  163.08   21.45
 -18  -1   3  167.38   30.04
  18   1  -3  200.09   25.27
  18  -1  -3  141.11   23.23
 -18   1  -3  165.62   27.36
 -18   1   3  203.85   23.24
  18   1   3  202.05   23.15
 -17   2   5  753.29   49.55
  17  -2   5  787.32   45.31
 -17  -2   5  794.39   54.52
  17  -2  -5  868.60   54.37
 -17  -2  -5  913.12   65.47
 -17   2   5  725.54   58.66
  17   2   5  829.06   54.12
  17   2  -5  816.31   56.95
 -17   2  -5  725.02   63.29
   0  -1  17  204.59   24.50
   0   1  17  216.79   20.30
   0  -1 -17  150.35   36.25
   0   1 -17  159.91   33.89
  14   3   9  307.76   29.02
 -14   3  -9  264.60   25.06
 -14  -3   9  337.13   24.82
 -14   3   9  334.01   27.81
 -14  -3   9  334.40   33.72
  14  -3  -9  339.33   33.47
  14   3  -9  304.03   31.87
 -14  -3  -9  288.23   34.56
 -14   3  -9  304.58   35.18
  -8  -7   0  476.57   51.81
   8  -7   0  557.23   44.64
   8   7   0  463.33   35.32
  -8   7   0  459.90   47.57
 -15   0  10    1.43   10.49
  15   0 -10   -5.13   13.07
  15   0  10  -14.30    9.93
 -15   0 -10   28.28   12.74
  17   3   1  246.22   26.19
  17  -3  -1  242.12   22.97
 -17  -3  -1  287.92   30.85
  17   3  -1  246.26   27.07
  17  -3   1  238.74   21.60
 -17   3   1  202.95   22.90
 -17  -3   1  257.33   30.09
 -17   3  -1  266.49   29.36
 -17   3   1  208.56   34.33
   2  -5  13   36.72   13.13
  -2   5 -13   16.83   18.05
   2   5 -13   31.92   17.82
   2  -5 -13   27.13   16.95
  -2  -5 -13   23.22   17.26
  -2   5  13   23.23   13.26
  -2  -5  13   77.41   12.74
   2   5  13   24.58   12.10
   9   6  -7  137.12   25.48
  -9   6  -7  138.36   25.20
  -9  -6  -7  158.42   24.44
  -9   6   7  162.16   23.91
   9   6   7  155.03   21.40
   9  -6  -7  156.92   24.41
   9  -6   7   96.96   21.13
   9  -6  -7  148.02   18.51
  -9  -6   7  157.81   27.73
 -15  -2   9 1302.10   63.93
  15  -2  -9 1160.20   81.62
 -15   2  -9 1156.87   85.76
 -15  -2  -9 1139.15   88.89
 -15   2   9 1239.38   73.99
  15   2  -9 1185.75   79.69
  15   2   9 1234.40   71.40
  15  -2   9 1255.25   63.35
   8  -6  -8  354.59   36.44
  -8  -6   8  313.93   33.22
  -8   6  -8  366.46   37.98
  -8  -6  -8  348.56   36.14
   8   6  -8  349.49   34.52
   8   6   8  358.21   27.30
  -8   6   8  342.62   34.80
   8  -6   8  359.41   31.72
  13   1 -12  477.23   43.74
  13  -1 -12  493.91   46.59
  13   1  12  491.04   35.00
 -13   1 -12  438.19   43.72
 -13  -1  12  428.78   30.29
 -13   1  12  472.83   31.25
 -13  -1 -12  467.92   41.01
  13  -1  12  515.38   36.86
   1   1 -17  408.39   42.70
   1   1  17  497.89   31.23
   1  -1  17  525.62   30.43
  -1   1  17  439.47   32.03
   1  -1 -17  424.65   47.65
  -1   1 -17  389.24   42.41
  -1  -1 -17  414.76   47.21
  -1  -1  17  417.37   31.48
  -6   7  -5   85.01   22.97
  -6  -7   5   77.76   20.07
   6   7   5   58.36   12.32
   6  -7  -5   85.81   15.06
   6   7   5   45.94   19.95
   6   7  -5   64.83   18.88
  -6  -7  -5   96.32   23.56
   6  -7   5   80.90   18.11
  -6   7   5  114.27   20.62
   9   0 -15   -6.84   15.33
  -9   0 -15  -22.05   13.81
  -9   0  15   11.35   10.36
  14   5  -2   29.67   13.76
 -14   5   2   11.95   16.44
  14  -5   2   59.06   12.91
 -14  -5  -2   61.86   17.57
 -14   5  -2   21.97   16.59
  14  -5  -2   34.86   14.71
  14   5   2   47.60   16.01
 -14  -5   2   35.52   17.89
  -8  -7   1  476.14   43.77
   8  -7   1  427.78   35.41
  -8   7   1  473.19   44.11
   8   7  -1  409.38   33.32
   8   7   1  401.61   25.13
  -8  -7  -1  411.26   41.77
   8  -7  -1  499.96   36.73
   8   7   1  368.56   36.87
  -8   7  -1  488.88   44.84
  14  -1 -11  232.96   32.29
 -14  -1  11  231.54   21.48
  14   1  11  322.17   29.01
 -14   1 -11  270.82   31.38
 -14   1  11  252.83   22.94
  14   1 -11  294.74   32.05
 -14  -1 -11  232.25   31.35
  14  -1  11  248.87   22.76
  12   5  -7   13.83   14.70
  12   5   7   19.70   11.92
 -12  -5   7    9.44   13.74
  12   5  -7    5.14   12.09
  12  -5   7   16.00   12.33
 -12   5  -7   35.97   14.58
 -12   5   7   28.22   13.95
  12  -5  -7   23.11   16.42
 -12  -5  -7   11.37   15.03
   8  -3  14  424.40   29.92
  -8   3  14  451.76   32.74
  -8  -3  14  428.61   29.04
  -8  -3 -14  457.04   48.06
   8  -3 -14  514.44   47.18
  -8  -3 -14  407.49   39.92
   8   3 -14  421.08   40.26
  -8   3 -14  459.18   38.87
  18   0   4  582.76   39.94
 -18   0  -4  433.94   47.98
 -18   0   4  512.53   39.73
  18   0  -4  495.47   41.73
   3   7   7  173.59   21.14
   3  -7   7  143.59   22.09
  -3  -7  -7  114.92   21.33
  -3  -7   7  108.93   22.64
  -3   7   7  235.71   24.11
   3   7   7  128.47   15.14
   3  -7  -7  127.43   18.44
  -3   7  -7  117.50   26.72
   3   7  -7  137.26   25.04
  -5   4 -14   14.23   15.42
   5  -4  14    8.03   11.41
   5  -4 -14   23.58   16.62
   5   4 -14   67.51   16.63
  -5   4  14   23.39   12.91
   5   4 -14   18.62   16.59
   5   4  14   27.50   12.24
  -5  -4 -14   22.04   17.82
  11  -6  -4  272.33   24.04
  11   6   4  298.10   29.46
 -11  -6   4  304.32   32.40
 -11  -6  -4  260.48   35.50
 -11   6  -4  322.28   34.60
  11  -6   4  294.31   28.07
  11   6  -4  278.33   24.57
 -11   6   4  266.39   32.25
  14  -4  -7  580.26   44.46
 -14   4  -7  609.80   49.73
[truncated: 499,647 more chars]
