# Supplementary material for: Crystal structures of trans-acetyl­dicarbon­yl(η5-cyclo­penta­dien­yl)(di­methyl­phenyl­phosphane)molybdenum(II) and trans-acetyl­dicarbon­yl(η5-cyclo­penta­dien­yl)(ethyl­diphenyl­phosphane)molybdenum(II)
Source: Acta Crystallogr Sect E Struct Rep Online. 2014 Sep 20;70(Pt 10):216–20. doi: 10.1107/S1600536814020534 (PMC4257160; doi:10.1107/S1600536814020534)
Supplement: Supplementary file 2 [file e-70-00216-1sup2.hkl]

#
# h,k,l, Fc-squared, Fo-squared, sigma(Fo-squared), status flag
#
data_1
_shelx_title 'shelxl'
_shelx_refln_list_code          4
_shelx_F_calc_maximum      166.87
_exptl_crystal_F_000       808.00
_reflns_d_resolution_high  0.7701

loop_
 _space_group_symop_operation_xyz
 'x, y, z'
 '-x, -y, z+1/2'
 '-x+1/2, y+1/2, z+1/2'
 'x+1/2, -y+1/2, z'

_cell_length_a    16.3740
_cell_length_b     6.8898
_cell_length_c    15.2077
_cell_angle_alpha  90.000
_cell_angle_beta   90.000
_cell_angle_gamma  90.000

_shelx_F_squared_multiplier     1.000

loop_
 _refln_index_h
 _refln_index_k
 _refln_index_l
 _refln_F_squared_calc
 _refln_F_squared_meas
 _refln_F_squared_sigma
 _refln_observed_status
   2   0 -19       1041.78       1031.29        89.72 o
   4   0 -19       1009.72       1023.03       110.20 o
   0   1 -19         95.53         85.38        67.80 o
   1   1 -19       1080.22        974.45        62.48 o
   2   1 -19        403.56        361.94        39.57 o
   3   1 -19        141.31        130.94        27.53 o
   4   1 -19         46.15         23.06        24.53 o
   5   1 -19         17.07          8.05        22.78 o
   1   2 -19         75.12         41.20        26.17 o
   2   2 -19        156.89        107.79        29.05 o
   3   2 -19        835.59        859.06        65.33 o
   0   0 -18       2362.25       2276.38       201.56 o
   2   0 -18       1177.42       1100.71        87.98 o
   4   0 -18        343.90        353.51        50.85 o
   6   0 -18        165.71        127.56        85.26 o
   8   0 -18        675.52        504.91        62.36 o
   1   1 -18        153.35        144.95        28.81 o
   2   1 -18        115.62         55.21        24.64 o
   3   1 -18        549.49        493.83        42.35 o
   4   1 -18        294.36        309.38        33.84 o
   5   1 -18        912.46        902.64        54.37 o
   6   1 -18        276.43        310.25        33.95 o
   7   1 -18        315.02        319.33        36.38 o
   8   1 -18         95.35         87.95        25.76 o
   0   2 -18        158.58        167.65        59.34 o
   1   2 -18        772.14        722.70        48.26 o
   2   2 -18         93.77        103.22        23.88 o
   3   2 -18        719.43        774.07        49.25 o
   4   2 -18         22.06         43.46        21.52 o
   5   2 -18         37.32          9.50        21.02 o
   6   2 -18         67.79         74.64        33.87 o
   7   2 -18        304.97        326.11        43.29 o
   1   3 -18         85.74        102.07        37.96 o
   2   3 -18        275.24        189.89        47.28 o
   3   3 -18         44.09         28.37        35.91 o
   4   3 -18       1188.19       1007.20       103.58 o
   5   3 -18        238.48        245.56        45.23 o
   2   0 -17        393.68        484.02        53.36 o
   4   0 -17       2035.63       2045.28       115.80 o
   6   0 -17       2090.46       1941.94       118.62 o
   8   0 -17        543.95        435.26        60.49 o
  10   0 -17        175.57        140.15        77.96 o
   0   1 -17        479.66        353.65        56.27 o
   1   1 -17        975.24        928.45        50.91 o
   2   1 -17        625.31        667.95        42.21 o
   3   1 -17        795.80        773.75        44.97 o
   4   1 -17        176.40        172.36        26.63 o
   5   1 -17         95.94        170.15        50.82 o
   6   1 -17         15.67         -8.71        18.34 o
   7   1 -17       1038.67       1003.89        56.64 o
   8   1 -17        175.25        216.69        52.03 o
   9   1 -17        807.90        897.46        87.21 o
  10   1 -17        305.17        309.22        51.30 o
   1   2 -17        287.17        246.14        29.50 o
   2   2 -17         56.95         54.44        18.91 o
   3   2 -17        308.03        342.48        43.51 o
   4   2 -17        160.66        187.82        26.70 o
   5   2 -17       1046.47       1058.67        55.60 o
   6   2 -17        140.37        140.85        27.16 o
   7   2 -17        808.34        852.34        50.35 o
   8   2 -17         12.46         27.12        28.50 o
   9   2 -17         67.44         50.26        35.27 o
   0   3 -17       1369.46       1316.46        93.20 o
   1   3 -17        177.97        226.63        37.62 o
   2   3 -17        837.64        780.54        48.92 o
   3   3 -17         90.79         84.90        21.94 o
   4   3 -17        165.15        149.15        28.98 o
   5   3 -17         30.61          7.62        19.99 o
   6   3 -17        182.36        156.87        28.65 o
   7   3 -17        167.65        226.90        59.41 o
   8   3 -17       1071.30       1057.61        60.07 o
   1   4 -17        171.46        191.48        29.52 o
   2   4 -17        283.39        212.77        33.21 o
   3   4 -17        609.76        526.83        43.21 o
   4   4 -17        923.78        928.92        69.97 o
   5   4 -17        368.48        307.24        43.34 o
   0   0 -16       2099.60       2017.59       155.53 o
   2   0 -16       1191.93       1252.70        73.29 o
   4   0 -16       1369.37       1320.72        84.47 o
   6   0 -16        568.38        551.21        55.70 o
   8   0 -16       1388.20       1332.99        69.71 o
  10   0 -16       1312.59       1191.48        84.71 o
  12   0 -16        629.79        610.79       102.26 o
   1   1 -16         53.73         66.35        19.08 o
   2   1 -16        599.17        580.09        36.64 o
   3   1 -16        756.68        728.29        42.08 o
   4   1 -16        551.97        561.10        47.28 o
   5   1 -16       1990.44       1961.50        78.05 o
   6   1 -16        339.92        344.51        29.12 o
   7   1 -16        592.88        620.99        41.76 o
   8   1 -16        359.93        338.67        36.85 o
   9   1 -16        149.54        158.97        21.39 o
  10   1 -16         15.45         22.10        16.41 o
  11   1 -16         45.16         23.24        21.73 o
  12   1 -16         99.98         96.77        23.72 o
   0   2 -16         49.88         62.44        31.85 o
   1   2 -16       2025.79       2086.53        80.71 o
   2   2 -16        285.79        266.62        24.87 o
   3   2 -16        339.87        296.05        29.59 o
   4   2 -16         61.70         51.97        19.67 o
   5   2 -16         73.44         92.90        20.63 o
   6   2 -16         95.33        114.75        22.48 o
   7   2 -16        238.62        293.68        29.20 o
   8   2 -16        368.31        400.25        40.23 o
   9   2 -16       1481.59       1467.32        83.82 o
  10   2 -16          1.64         37.06        28.91 o
  11   2 -16       1424.97       1447.63       142.45 o
   1   3 -16        147.24        160.35        24.07 o
   2   3 -16       1134.18       1026.73        44.13 o
   3   3 -16        258.07        249.89        23.27 o
   4   3 -16        530.32        510.68        47.07 o
   5   3 -16        177.24        207.58        27.24 o
   6   3 -16        819.52        821.28        47.42 o
   7   3 -16         81.17         80.67        23.57 o
   8   3 -16        878.30        924.31        56.85 o
   9   3 -16         10.80         -2.24        19.97 o
  10   3 -16          8.19          1.29        22.25 o
   0   4 -16       1692.94       1739.37       246.14 o
   1   4 -16       1093.11       1041.78        56.13 o
   2   4 -16        563.19        482.70        39.25 o
   3   4 -16         16.00         11.57        19.64 o
   4   4 -16         24.61          7.42        19.40 o
   5   4 -16         16.82        -12.84        21.89 o
   6   4 -16        106.32         98.28        29.73 o
   7   4 -16         13.03         -0.67        22.07 o
   8   4 -16        644.05        566.40        57.11 o
   1   5 -16         65.18         11.04        24.04 o
   2   5 -16        176.43        191.30        29.07 o
   3   5 -16        679.14        635.16        46.32 o
   2   0 -15       1065.48       1094.73        67.67 o
   4   0 -15       3212.52       3239.56       158.21 o
   6   0 -15       2991.90       2919.88       109.83 o
   8   0 -15        352.95        345.69        45.89 o
  10   0 -15          5.04        -13.00        21.69 o
  12   0 -15        280.88        235.39        43.96 o
   0   1 -15       3031.23       2953.68       135.20 o
   1   1 -15       1540.66       1506.77        58.31 o
   2   1 -15        283.91        275.83        24.47 o
   3   1 -15       1408.39       1375.17        55.29 o
   4   1 -15         91.69        122.37        20.53 o
   5   1 -15          3.13         14.47        15.80 o
   6   1 -15         44.97         43.66        14.98 o
   7   1 -15       1033.96       1069.87        40.26 o
   8   1 -15        309.60        349.74        21.70 o
   9   1 -15        848.17        840.20        39.92 o
  10   1 -15       1272.26       1179.14        53.59 o
  11   1 -15        588.02        632.11        52.92 o
  12   1 -15        450.20        457.08        51.07 o
  13   1 -15        762.65        831.27        66.95 o
   1   2 -15        818.10        743.76        42.68 o
   2   2 -15         55.76         52.75        15.38 o
   3   2 -15       1929.98       1929.41        66.05 o
   4   2 -15        467.13        411.35        25.91 o
   5   2 -15        614.36        609.87        31.11 o
   6   2 -15        354.27        376.18        25.68 o
   7   2 -15       1225.81       1221.96        50.66 o
   8   2 -15        110.54        109.66        33.70 o
   9   2 -15        601.40        591.65        33.74 o
  10   2 -15         28.68         27.33        17.74 o
  11   2 -15        233.73        242.55        29.49 o
  12   2 -15        144.26        121.54        27.05 o
   0   3 -15       3541.39       3526.23       129.30 o
   1   3 -15       1108.33       1029.48        37.77 o
   2   3 -15        851.33        808.78        42.12 o
   3   3 -15         29.41         33.39        12.90 o
   4   3 -15         27.32         32.73        16.00 o
   5   3 -15         21.00         39.85        14.80 o
   6   3 -15         32.53         25.98        17.69 o
   7   3 -15          1.03         -3.54        17.72 o
   8   3 -15        508.61        449.67        37.95 o
   9   3 -15        309.09        232.34        36.22 o
  10   3 -15       1844.92       1882.10        90.91 o
  11   3 -15        228.65        132.60        42.66 o
   1   4 -15        529.66        447.02        35.99 o
   2   4 -15        874.75        872.35        47.84 o
   3   4 -15        712.38        651.08        41.87 o
   4   4 -15        986.75        975.28        50.57 o
   5   4 -15        190.10        185.93        27.95 o
   6   4 -15        843.39        847.26        49.22 o
   7   4 -15        313.22        294.33        30.22 o
   8   4 -15        259.41        225.11        29.52 o
   9   4 -15        226.04        243.88        40.68 o
  10   4 -15          1.75          3.51        30.31 o
   0   5 -15        159.81        200.03        73.11 o
   1   5 -15        975.18        857.92        51.83 o
   2   5 -15          6.94        -18.83        18.83 o
   3   5 -15        264.30        311.77        30.52 o
   4   5 -15        169.85        192.35        28.25 o
   5   5 -15         10.99         12.00        20.94 o
   6   5 -15         93.63         83.11        25.90 o
   7   5 -15        309.91        336.74        37.13 o
   0   0 -14        730.35        680.30        68.10 o
   2   0 -14       3443.41       3466.58       143.76 o
   4   0 -14        224.93        243.00        39.27 o
   6   0 -14        846.64        878.36        42.50 o
   8   0 -14       2953.05       3018.14       109.33 o
  10   0 -14       1252.20       1249.21       115.88 o
  12   0 -14       1859.55       1746.03       106.15 o
  14   0 -14        276.14        288.09        50.25 o
   1   1 -14        150.83        190.37        19.88 o
   2   1 -14        796.24        759.04        37.89 o
   3   1 -14       1545.46       1560.81        54.35 o
   4   1 -14       1598.18       1543.56        45.46 o
   5   1 -14       4024.18       4173.21       105.53 o
   6   1 -14        996.38       1021.41        32.19 o
   7   1 -14        850.03        853.80        31.81 o
   8   1 -14        713.36        700.06        46.48 o
   9   1 -14         11.38         25.96        14.36 o
  10   1 -14          5.06         23.77        15.26 o
  11   1 -14         34.75         18.55        17.06 o
  12   1 -14        479.68        486.94        35.42 o
  13   1 -14        729.35        676.34        44.98 o
  14   1 -14        415.24        423.46        36.64 o
   0   2 -14        462.95        445.75        44.84 o
   1   2 -14       3467.32       3422.73        90.93 o
   2   2 -14        256.40        283.28        20.50 o
   3   2 -14        627.34        587.70        34.30 o
   4   2 -14        740.69        748.67        30.93 o
   5   2 -14         71.39         67.55        16.20 o
   6   2 -14        125.15         92.70        14.75 o
   7   2 -14        266.33        300.19        19.18 o
   8   2 -14         78.86         80.60        17.10 o
   9   2 -14       1737.25       1850.10        56.28 o
  10   2 -14        130.65        139.37        32.18 o
  11   2 -14       2032.76       2070.30        71.49 o
  12   2 -14         83.19         37.99        22.05 o
  13   2 -14        360.19        333.50        34.58 o
  14   2 -14        190.62        178.03        28.75 o
   1   3 -14        200.36        188.32        16.57 o
   2   3 -14       1610.21       1489.30        44.75 o
   3   3 -14        280.91        290.09        28.94 o
   4   3 -14       1429.53       1434.33        43.74 o
   5   3 -14        353.50        397.04        22.68 o
   6   3 -14        900.26        867.17        33.91 o
   7   3 -14        267.66        274.14        22.01 o
   8   3 -14        984.72       1024.06        43.04 o
   9   3 -14        133.28        186.76        23.68 o
  10   3 -14         50.41         39.40        18.51 o
  11   3 -14        113.77        143.87        25.61 o
  12   3 -14        836.77        767.53        77.84 o
  13   3 -14        331.09        323.16        41.98 o
   0   4 -14       1613.41       1589.52        94.13 o
   1   4 -14        499.36        534.05        60.15 o
   2   4 -14       1469.16       1470.54        60.64 o
   3   4 -14        189.37        181.17        28.02 o
   4   4 -14        109.61        172.33        36.83 o
   5   4 -14         50.99         71.78        19.04 o
   6   4 -14         69.40         97.84        16.99 o
   7   4 -14        186.35        263.57        25.29 o
   8   4 -14        601.56        616.13        54.68 o
   9   4 -14        606.29        524.31        36.71 o
  10   4 -14        967.85        832.80        47.08 o
  11   4 -14        741.58        779.45        50.10 o
   1   5 -14        133.71        112.50        23.90 o
   2   5 -14        208.42        236.10        28.61 o
   3   5 -14        866.19        935.40        51.43 o
   4   5 -14        116.83         82.26        22.59 o
   5   5 -14       1453.65       1486.16        66.94 o
   6   5 -14        311.20        309.65        33.03 o
   7   5 -14        607.41        621.83        44.08 o
   8   5 -14        126.58         91.29        27.96 o
   9   5 -14        225.68        223.41        36.51 o
   0   6 -14        370.79        353.54        50.58 o
   1   6 -14        134.30        102.60        32.03 o
   2   6 -14        329.99        329.88        36.15 o
   3   6 -14        294.19        267.60        35.37 o
   4   6 -14        162.48        162.47        38.89 o
   2   0 -13       1624.38       1556.71       111.08 o
   4   0 -13       6197.84       6181.33       181.24 o
   6   0 -13       4687.18       4708.67       153.77 o
   8   0 -13        781.14        810.44        40.50 o
  10   0 -13         22.21         60.72        31.47 o
  12   0 -13        876.81        767.88        69.04 o
  14   0 -13       1588.74       1575.95        96.18 o
  16   0 -13       1343.14       1254.97       108.51 o
   0   1 -13        454.93        431.09        34.96 o
   1   1 -13       1480.31       1467.66        47.82 o
   2   1 -13        833.26        835.25        41.49 o
   3   1 -13       2342.28       2349.30        58.88 o
   4   1 -13        220.41        217.16        16.45 o
   5   1 -13          7.42         13.39         9.59 o
   6   1 -13        483.21        475.29        19.68 o
   7   1 -13       1304.72       1316.13        37.99 o
   8   1 -13       1051.62       1059.80        34.65 o
   9   1 -13       1445.94       1432.19        52.26 o
  10   1 -13       1014.97        996.77        45.01 o
  11   1 -13       1113.93       1096.58        48.29 o
  12   1 -13        391.07        336.20        31.96 o
  13   1 -13        566.83        463.91        35.73 o
  14   1 -13        119.88        120.79        25.22 o
  15   1 -13         60.28         60.27        21.62 o
   1   2 -13        174.15        193.92        14.99 o
   2   2 -13        359.17        354.35        18.61 o
   3   2 -13       2066.43       2003.64        47.34 o
   4   2 -13        373.11        388.86        24.89 o
   5   2 -13       4236.67       4191.02        90.69 o
   6   2 -13        494.09        476.22        21.33 o
   7   2 -13       1634.60       1607.40        43.48 o
   8   2 -13        203.26        207.21        16.96 o
   9   2 -13        262.53        256.17        19.82 o
  10   2 -13         27.86         26.03        14.53 o
  11   2 -13        404.79        376.13        26.20 o
  12   2 -13        103.36        150.05        44.03 o
  13   2 -13       1005.48       1034.81        67.43 o
  14   2 -13        110.23         84.59        25.62 o
  15   2 -13       1305.65       1250.89        68.01 o
   0   3 -13       2821.44       2795.82        96.02 o
   1   3 -13        413.10        368.40        19.95 o
   2   3 -13       1296.37       1222.46        37.18 o
   3   3 -13        329.78        334.33        18.90 o
   4   3 -13        742.94        659.83        23.92 o
   5   3 -13          4.21          3.18         8.99 o
   6   3 -13        266.14        253.65        21.75 o
   7   3 -13        345.95        350.28        21.32 o
   8   3 -13        630.97        691.24        40.76 o
   9   3 -13        377.99        375.22        43.30 o
  10   3 -13       1813.59       1812.71        73.26 o
  11   3 -13        134.91        129.66        21.52 o
  12   3 -13        692.58        649.50        38.45 o
  13   3 -13         19.82         16.87        30.60 o
  14   3 -13        133.59        143.39        28.13 o
   1   4 -13        260.20        290.06        24.29 o
   2   4 -13        238.07        255.89        31.70 o
   3   4 -13        550.03        457.06        27.61 o
   4   4 -13       1773.71       1732.00        58.22 o
   5   4 -13        892.38        862.89        31.26 o
   6   4 -13       1976.50       1913.52        56.13 o
   7   4 -13        432.94        406.10        26.73 o
   8   4 -13        419.83        449.60        25.42 o
   9   4 -13        413.23        394.22        29.41 o
  10   4 -13          6.44         28.78        17.00 o
  11   4 -13        191.01        154.84        30.57 o
  12   4 -13        447.31        437.88        37.79 o
   0   5 -13        319.94        318.74        38.75 o
   1   5 -13       1133.72       1262.38        55.73 o
   2   5 -13         69.84         56.41        19.89 o
   3   5 -13        725.69        684.33        60.34 o
   4   5 -13        135.11        149.17        24.26 o
   5   5 -13         28.32         42.63        18.88 o
   6   5 -13        140.84        165.96        48.64 o
   7   5 -13        501.87        556.31        38.41 o
   8   5 -13        151.87        147.76        43.80 o
   9   5 -13        974.76        933.02        53.35 o
  10   5 -13        217.57        242.74        36.28 o
   1   6 -13         63.75         96.70        22.82 o
   2   6 -13        210.21        221.61        28.95 o
   3   6 -13        111.36        117.15        24.58 o
   4   6 -13        802.68        754.43        47.82 o
   5   6 -13       1060.42       1079.76        62.90 o
   6   6 -13        718.29        657.22        47.62 o
   7   6 -13        272.25        306.80        40.80 o
   0   0 -12       9328.39       9437.96       460.76 o
   2   0 -12       2113.44       2068.19        58.44 o
   4   0 -12        315.32        294.03        24.76 o
   6   0 -12        211.63        178.59        18.60 o
   8   0 -12       1421.74       1442.97        55.60 o
  10   0 -12       4334.36       4357.56       172.45 o
  12   0 -12       1357.18       1297.19        76.38 o
  14   0 -12          2.85          5.28        35.62 o
  16   0 -12         78.42         93.13        34.45 o
   1   1 -12       1254.51       1187.78        37.21 o
   2   1 -12        578.83        576.88        20.13 o
   3   1 -12       3361.35       3283.54        64.98 o
   4   1 -12       1031.95       1042.48        27.06 o
   5   1 -12       2135.94       2213.22        44.86 o
   6   1 -12       1627.74       1583.47        35.82 o
   7   1 -12       2043.96       2042.55        44.31 o
   8   1 -12       1051.30       1086.96        30.84 o
   9   1 -12        341.70        339.43        26.92 o
  10   1 -12        111.60         79.74        13.59 o
  11   1 -12        345.32        298.67        22.35 o
  12   1 -12        354.35        323.89        27.67 o
  13   1 -12       1066.19       1066.81        49.58 o
  14   1 -12        535.08        498.84        37.40 o
  15   1 -12        925.91        856.39        73.60 o
  16   1 -12        476.18        485.21        41.20 o
   0   2 -12        798.33        718.11        33.63 o
   1   2 -12       2473.18       2412.99        53.27 o
   2   2 -12        168.52        159.16        10.57 o
   3   2 -12       1508.43       1494.78        33.74 o
   4   2 -12        799.48        758.07        21.96 o
   5   2 -12        309.43        318.27        16.31 o
   6   2 -12        273.47        304.41        19.88 o
   7   2 -12       1649.25       1667.11        43.13 o
   8   2 -12        320.41        360.39        18.78 o
   9   2 -12       2004.97       1993.08        55.40 o
  10   2 -12        332.35        339.77        29.79 o
  11   2 -12       1678.14       1657.93        54.55 o
  12   2 -12        265.54        264.43        27.30 o
  13   2 -12        591.21        620.82        37.45 o
  14   2 -12        182.82        140.40        25.43 o
  15   2 -12         19.57          9.46        20.81 o
  16   2 -12        115.84         93.07        26.39 o
   1   3 -12        195.82        207.64        16.33 o
   2   3 -12        920.29        884.03        31.35 o
   3   3 -12        264.53        261.77        13.66 o
   4   3 -12       4029.75       4115.73        79.32 o
   5   3 -12        599.59        613.34        20.17 o
   6   3 -12       3737.79       3717.70        83.04 o
   7   3 -12        390.68        341.45        20.57 o
   8   3 -12        259.18        266.52        19.71 o
   9   3 -12        159.20        238.12        54.51 o
  10   3 -12          2.43         -4.03        14.29 o
  11   3 -12         38.05         51.88        20.99 o
  12   3 -12        431.05        416.13        27.42 o
  13   3 -12        116.82        110.47        22.58 o
  14   3 -12       1468.54       1504.39        72.35 o
  15   3 -12        311.00        299.88        34.68 o
   0   4 -12       1236.99       1295.52        70.49 o
   1   4 -12        411.55        434.87        33.85 o
   2   4 -12       1275.16       1202.15        39.86 o
   3   4 -12        897.61        887.80        28.91 o
   4   4 -12        570.21        535.23        24.43 o
   5   4 -12         73.12         71.86        21.90 o
   6   4 -12        307.75        366.35        28.86 o
   7   4 -12        476.07        497.32        23.59 o
   8   4 -12       1341.03       1308.92        49.44 o
   9   4 -12        466.02        484.14        27.36 o
  10   4 -12        644.96        576.61        38.86 o
  11   4 -12        501.41        504.91        45.12 o
  12   4 -12        767.74        711.35        43.28 o
  13   4 -12        394.28        475.23        92.89 o
   1   5 -12        149.56        186.94        38.60 o
   2   5 -12        103.43        102.71        20.29 o
   3   5 -12       2049.69       2079.34        83.64 o
   4   5 -12        115.80        134.17        20.62 o
   5   5 -12       2209.71       2203.49        71.21 o
   6   5 -12        268.86        270.48        23.24 o
   7   5 -12       1384.43       1354.76        61.88 o
   8   5 -12        302.09        306.19        28.64 o
   9   5 -12        178.90        163.28        24.71 o
  10   5 -12         13.13        -17.26        18.79 o
  11   5 -12        101.65         98.07        27.12 o
  12   5 -12         78.55         42.42        34.87 o
   0   6 -12       1059.53       1070.25        72.69 o
   1   6 -12        714.62        673.65        42.92 o
   2   6 -12        627.62        667.65        39.36 o
   3   6 -12        462.31        458.91        49.90 o
   4   6 -12          3.97         -9.19        17.67 o
   5   6 -12          0.48         35.02        17.98 o
   6   6 -12         40.15         71.61        35.09 o
   7   6 -12        133.57        147.05        28.98 o
   8   6 -12        433.62        470.57        44.85 o
   9   6 -12        460.46        363.41        49.84 o
   1   7 -12        218.03        174.12        30.56 o
   2   7 -12        573.15        587.28        67.56 o
   2   0 -11       6121.58       6262.72       146.62 o
   4   0 -11       2963.15       3023.46        92.83 o
   6   0 -11       2228.19       2225.75        64.07 o
   8   0 -11       3324.19       3241.43        99.49 o
  10   0 -11        397.21        326.09        64.70 o
  12   0 -11       1518.66       1534.78       155.00 o
  14   0 -11       1520.32       1404.45        85.53 o
  16   0 -11        735.45        662.37        95.70 o
   0   1 -11       3125.59       3219.32        88.28 o
   1   1 -11       3979.92       4063.86        73.81 o
   2   1 -11       1595.95       1623.05        32.00 o
   3   1 -11        182.59        183.31        12.90 o
   4   1 -11       1027.80       1019.03        22.41 o
   5   1 -11         26.33         33.53         7.75 o
   6   1 -11        113.11        154.84        10.82 o
   7   1 -11         31.09         59.67        19.23 o
   8   1 -11        167.31        176.36        13.66 o
   9   1 -11       2821.27       2825.29        67.05 o
  10   1 -11        915.57        869.99        31.43 o
  11   1 -11       2922.73       2920.94        75.70 o
  12   1 -11        310.07        295.11        24.94 o
  13   1 -11        282.00        282.00        26.10 o
  14   1 -11        608.18        591.72        36.09 o
  15   1 -11         21.69         20.14        20.09 o
  16   1 -11        349.65        300.72        30.47 o
  17   1 -11        207.17        225.08        29.82 o
   1   2 -11        834.19        821.09        22.00 o
   2   2 -11       1618.96       1549.47        30.57 o
   3   2 -11       2624.13       2569.18        46.91 o
   4   2 -11        324.24        327.22        16.60 o
   5   2 -11       6327.12       6494.52       121.38 o
   6   2 -11        169.65        177.06        13.65 o
   7   2 -11       1642.12       1672.25        39.53 o
   8   2 -11        732.89        712.33        25.54 o
   9   2 -11        298.45        283.46        27.86 o
  10   2 -11         40.24         36.68        12.19 o
  11   2 -11        206.31        220.09        18.45 o
  12   2 -11        343.93        341.97        45.73 o
  13   2 -11        868.61        900.86        43.77 o
  14   2 -11        120.93        133.47        23.58 o
  15   2 -11       2331.68       2283.15        92.10 o
  16   2 -11         85.51        109.37        24.09 o
  17   2 -11        574.62        582.42        44.20 o
   0   3 -11       2632.03       2458.05        72.49 o
   1   3 -11         90.29         97.98         8.66 o
   2   3 -11       2217.92       2214.02        41.08 o
   3   3 -11         83.55         96.44        11.54 o
   4   3 -11        505.54        466.70        22.32 o
   5   3 -11          7.98          4.62         8.43 o
   6   3 -11        815.09        826.85        33.18 o
   7   3 -11        528.34        520.96        21.14 o
   8   3 -11       3301.04       3359.41        82.25 o
   9   3 -11         40.66         36.22        15.18 o
  10   3 -11       1533.17       1484.47        58.16 o
  11   3 -11        146.56        127.61        21.72 o
  12   3 -11       1379.12       1442.35        51.80 o
  13   3 -11        306.98        332.58        25.80 o
  14   3 -11        458.90        494.81        53.26 o
  15   3 -11         59.44         36.40        22.43 o
  16   3 -11        460.34        442.42        42.89 o
   1   4 -11        197.62        182.55        12.30 o
   2   4 -11        761.05        767.62        24.15 o
   3   4 -11        773.07        736.39        25.16 o
   4   4 -11       1578.30       1528.75        41.05 o
   5   4 -11       1699.45       1684.46        45.56 o
   6   4 -11       1460.46       1370.83        39.83 o
   7   4 -11        678.41        679.44        38.30 o
   8   4 -11        945.49        952.08        42.45 o
   9   4 -11        101.76        105.18        20.83 o
  10   4 -11         38.02         42.14        16.06 o
  11   4 -11         16.73         19.12        16.37 o
  12   4 -11        130.07        154.35        33.82 o
  13   4 -11        191.08        182.21        25.48 o
  14   4 -11       1467.53       1446.57        80.26 o
   0   5 -11        291.45        295.08        35.88 o
   1   5 -11       3789.83       3882.96       102.77 o
   2   5 -11          2.96          5.46        12.46 o
   3   5 -11        716.71        716.87        42.35 o
   4   5 -11        341.16        322.07        21.34 o
   5   5 -11         88.27        130.80        16.46 o
   6   5 -11        290.20        318.88        21.98 o
   7   5 -11        528.72        517.56        31.94 o
   8   5 -11         25.18         25.51        14.01 o
   9   5 -11       2051.99       2010.68        67.41 o
  10   5 -11        357.57        386.40        27.22 o
  11   5 -11       1270.62       1272.50        53.45 o
  12   5 -11         12.04         41.95        21.41 o
  13   5 -11        263.97        213.75        38.37 o
   1   6 -11        521.66        553.40        49.15 o
   2   6 -11        977.76        929.04        46.97 o
   3   6 -11        658.91        655.48        34.19 o
   4   6 -11        695.54        691.80        36.35 o
   5   6 -11        197.72        190.61        22.34 o
   6   6 -11        853.86        886.01        44.51 o
   7   6 -11        525.91        576.51        38.54 o
   8   6 -11        532.58        465.64        73.36 o
   9   6 -11        321.84        341.69        46.32 o
  10   6 -11          0.91         10.85        19.62 o
   0   7 -11       2536.61       2427.75       140.61 o
   1   7 -11        133.24        113.38        25.10 o
   2   7 -11        552.69        458.19        38.96 o
   3   7 -11         54.08        103.57        26.21 o
   4   7 -11         12.59         17.81        26.70 o
   5   7 -11         39.38         44.75        32.35 o
   0   0 -10      13555.19      13577.30       589.61 o
   2   0 -10       5153.04       5387.49       117.89 o
   4   0 -10        352.69        305.07        16.27 o
   6   0 -10        218.08        186.67        16.68 o
   8   0 -10       2853.01       2802.06        97.81 o
  10   0 -10       6101.43       6172.93       224.07 o
  12   0 -10       1986.19       1992.30       103.87 o
  14   0 -10         21.83         39.43        23.98 o
  16   0 -10         33.86         -6.34        28.00 o
  18   0 -10        545.30        506.81        58.11 o
   1   1 -10       1844.16       1852.75        30.11 o
   2   1 -10        653.90        653.68        16.51 o
   3   1 -10       3525.35       3478.65        52.51 o
   4   1 -10        739.88        683.33        15.65 o
   5   1 -10        831.85        814.69        27.50 o
   6   1 -10       1699.48       1732.29        33.03 o
   7   1 -10       2628.89       2641.13        47.88 o
   8   1 -10        156.48        164.47        11.82 o
   9   1 -10       1170.25       1185.57        32.52 o
  10   1 -10         78.19        117.71        12.82 o
  11   1 -10        501.60        508.96        31.77 o
  12   1 -10        239.19        234.68        21.95 o
  13   1 -10       1212.28       1235.80        47.94 o
  14   1 -10        854.85        833.82        40.61 o
  15   1 -10        519.62        484.64        34.28 o
  16   1 -10       1113.09       1001.30        53.69 o
  17   1 -10        767.80        738.39        45.42 o
  18   1 -10         41.80         40.89        22.57 o
   0   2 -10       1147.61       1094.47        42.68 o
   1   2 -10       4424.13       4362.98        65.74 o
   2   2 -10        164.78        149.70        11.28 o
   3   2 -10       3052.00       3071.30        49.13 o
   4   2 -10        140.93        150.58         9.82 o
   5   2 -10         24.12         17.32         8.39 o
   6   2 -10        395.50        392.28        14.82 o
   7   2 -10       2827.65       2914.28        58.14 o
   8   2 -10        122.01        166.19        11.99 o
   9   2 -10       3120.82       3141.12        71.83 o
  10   2 -10       1171.92       1133.68        35.77 o
  11   2 -10       1249.01       1201.83        40.16 o
  12   2 -10        399.41        403.01        23.71 o
  13   2 -10       1265.60       1343.15        53.93 o
  14   2 -10         42.49         46.52        19.35 o
  15   2 -10          4.83         14.84        15.96 o
  16   2 -10         13.37         35.21        18.01 o
  17   2 -10        956.37        907.95        59.66 o
   1   3 -10         46.77         22.96         8.74 o
   2   3 -10        876.62        881.61        19.89 o
   3   3 -10         36.63         49.48         7.70 o
   4   3 -10       5166.15       5325.13        89.44 o
   5   3 -10        492.13        472.05        15.23 o
   6   3 -10       6340.11       6675.45       142.54 o
   7   3 -10        210.58        221.07        13.92 o
   8   3 -10        185.15        184.97        14.41 o
   9   3 -10        170.52        188.32        17.51 o
  10   3 -10        120.70        131.01        19.74 o
  11   3 -10        143.83        147.86        16.82 o
  12   3 -10        153.78        163.13        17.76 o
  13   3 -10         44.48         27.74        14.53 o
  14   3 -10       1528.79       1551.10        67.14 o
  15   3 -10        592.28        560.93        39.19 o
  16   3 -10       1591.88       1544.01        76.67 o
   0   4 -10       1796.12       1819.31        76.70 o
   1   4 -10        742.83        713.79        18.55 o
   2   4 -10       1880.36       1853.59        41.10 o
   3   4 -10       1661.90       1648.22        36.87 o
   4   4 -10         35.37         49.94        10.93 o
   5   4 -10         62.26         62.44        11.65 o
   6   4 -10        192.68        236.67        17.96 o
   7   4 -10        900.15        908.51        29.26 o
   8   4 -10       1934.44       1908.59        57.16 o
   9   4 -10        476.45        452.99        23.57 o
  10   4 -10        925.05        928.15        34.54 o
  11   4 -10        450.63        369.88        31.43 o
  12   4 -10       1430.18       1436.59        59.67 o
  13   4 -10        891.95        891.30        48.08 o
  14   4 -10        187.46        158.87        32.41 o
  15   4 -10         18.10          7.36        22.05 o
   1   5 -10        349.19        327.75        18.56 o
   2   5 -10        335.30        307.93        19.54 o
   3   5 -10       2634.83       2601.43        71.87 o
   4   5 -10         97.86        160.44        24.94 o
   5   5 -10       1840.02       1835.90        55.93 o
   6   5 -10         17.09         26.31        11.21 o
   7   5 -10       2110.03       2131.46        60.91 o
   8   5 -10        151.80        170.48        17.00 o
   9   5 -10         87.02         73.74        17.14 o
  10   5 -10         28.38         34.87        14.68 o
  11   5 -10        405.55        424.55        30.40 o
  12   5 -10        297.29        332.52        30.36 o
  13   5 -10       1038.90        959.64        56.40 o
   0   6 -10       3059.29       3135.63       112.70 o
   1   6 -10       1909.79       1905.80        66.22 o
   2   6 -10        616.69        657.47        32.59 o
   3   6 -10         42.32         36.03        13.93 o
   4   6 -10         84.76         56.41        15.54 o
   5   6 -10         30.47         22.98        14.79 o
   6   6 -10         47.81         43.15        18.27 o
   7   6 -10          4.03          3.27        15.40 o
   8   6 -10        658.76        691.31        39.43 o
   9   6 -10        916.21        832.37        53.42 o
  10   6 -10       1474.55       1459.50        70.86 o
  11   6 -10        810.66        853.39        62.15 o
   1   7 -10        157.82        145.85        24.69 o
   2   7 -10       1200.33       1214.78        58.96 o
   3   7 -10         76.24         64.25        26.35 o
   4   7 -10        777.81        723.10        51.35 o
   5   7 -10         16.52         17.05        22.80 o
   6   7 -10        857.18        859.51        84.91 o
   7   7 -10         45.76         34.50        24.88 o
   2   0  -9       6420.68       6218.23       128.45 o
   4   0  -9       3068.28       3082.95        67.08 o
   6   0  -9       3288.87       3325.31        87.43 o
   8   0  -9       3143.10       3067.40       101.14 o
  10   0  -9          9.04         36.97        17.85 o
  12   0  -9       3544.23       3806.71       151.92 o
  14   0  -9       1828.08       1705.03        93.49 o
  16   0  -9        818.45        746.56        60.69 o
  18   0  -9       1993.62       1888.60       117.04 o
   0   1  -9       5393.80       5423.32        84.25 o
   1   1  -9       5204.39       5106.81        69.21 o
   2   1  -9       1341.34       1343.63        22.36 o
   3   1  -9       1109.34       1123.35        19.91 o
   4   1  -9        171.68        188.09        12.04 o
   5   1  -9          1.17          1.53         5.90 o
   6   1  -9        704.35        695.32        16.92 o
   7   1  -9        261.70        288.37        11.53 o
   8   1  -9       1974.11       2062.56        44.10 o
   9   1  -9       4415.91       4543.36        92.80 o
  10   1  -9       1713.23       1709.56        42.40 o
  11   1  -9       3601.16       3729.25        76.18 o
  12   1  -9       1434.06       1413.02        38.80 o
  13   1  -9        509.83        485.94        43.10 o
  14   1  -9         85.64        131.75        18.33 o
  15   1  -9          3.80         -3.13        14.81 o
  16   1  -9         10.55         19.83        21.26 o
  17   1  -9        159.97        151.40        24.46 o
  18   1  -9        364.30        391.94        34.31 o
   1   2  -9        190.70        184.02        11.90 o
   2   2  -9        968.61        963.40        18.15 o
   3   2  -9       4510.46       4318.52        63.90 o
   4   2  -9        737.53        746.42        23.21 o
   5   2  -9       9857.73      10058.10       150.03 o
   6   2  -9        424.00        411.48        15.96 o
   7   2  -9       2274.68       2319.67        48.00 o
   8   2  -9        242.69        255.52        19.20 o
   9   2  -9        204.21        219.94        18.81 o
  10   2  -9         33.45         37.65        10.51 o
  11   2  -9        494.08        516.52        34.18 o
  12   2  -9        124.33        156.26        15.04 o
  13   2  -9       1017.03        981.11        34.67 o
  14   2  -9        119.65        137.35        19.34 o
  15   2  -9       2610.82       2641.16        95.19 o
  16   2  -9         89.73         90.40        23.18 o
  17   2  -9        573.34        537.15        41.13 o
  18   2  -9         37.39         48.90        23.43 o
   0   3  -9       4486.47       4543.93        80.66 o
   1   3  -9        299.62        285.46        15.35 o
   2   3  -9       3956.82       3942.62        51.48 o
   3   3  -9       1423.63       1392.74        25.55 o
   4   3  -9       3996.61       3969.71        63.41 o
   5   3  -9        201.00        185.67        11.88 o
   6   3  -9       2196.64       2209.85        45.97 o
   7   3  -9        195.62        173.81        14.27 o
   8   3  -9       3940.52       4140.87        90.18 o
   9   3  -9        302.85        314.31        18.78 o
  10   3  -9       2129.75       2166.07        56.49 o
  11   3  -9        191.96        190.66        16.38 o
  12   3  -9       1638.14       1637.37        49.84 o
  13   3  -9        359.14        418.09        25.71 o
  14   3  -9        713.46        676.59        31.78 o
  15   3  -9         30.68          9.04        15.38 o
  16   3  -9        587.82        528.17        39.64 o
  17   3  -9         85.98         92.98        25.85 o
   1   4  -9         32.54         33.38         9.11 o
   2   4  -9        291.89        285.67        11.66 o
   3   4  -9        248.16        250.65        11.97 o
   4   4  -9       1871.92       1888.27        43.74 o
   5   4  -9       2280.78       2343.82        49.66 o
   6   4  -9       3381.68       3361.40        71.04 o
   7   4  -9        165.58        213.30        21.58 o
   8   4  -9        361.85        339.77        21.69 o
   9   4  -9        489.15        481.35        25.31 o
  10   4  -9         76.99         90.74        17.13 o
  11   4  -9        101.93        142.15        30.28 o
  12   4  -9        181.80        199.19        21.21 o
  13   4  -9        282.62        250.12        25.32 o
  14   4  -9       1264.87       1303.16        54.50 o
  15   4  -9       1010.34       1026.55        92.78 o
  16   4  -9       1015.13        998.25        63.42 o
   0   5  -9        734.64        676.19        31.15 o
   1   5  -9       3606.32       3666.80        77.81 o
   2   5  -9         48.98         59.11        13.42 o
   3   5  -9       1453.40       1419.76        37.05 o
   4   5  -9         25.09         42.57        10.34 o
   5   5  -9        117.03        112.83        15.33 o
   6   5  -9         52.23         17.91        12.20 o
   7   5  -9       1113.25       1081.88        37.92 o
   8   5  -9         48.77         40.76        17.68 o
   9   5  -9       2694.62       2714.48        79.46 o
  10   5  -9         74.59         84.92        16.66 o
  11   5  -9       2048.28       2020.24        85.07 o
  12   5  -9         20.35         14.25        14.64 o
  13   5  -9        404.53        366.06        32.13 o
  14   5  -9        196.55        179.51        41.39 o
   1   6  -9        385.98        389.41        21.89 o
   2   6  -9        977.91        925.19        35.89 o
   3   6  -9        650.90        642.27        26.18 o
   4   6  -9       1054.03       1036.42        41.53 o
   5   6  -9        483.78        476.50        36.28 o
   6   6  -9        748.61        667.38        35.89 o
   7   6  -9        274.98        273.47        26.79 o
   8   6  -9        741.05        748.04        39.99 o
   9   6  -9        411.61        431.19        41.14 o
  10   6  -9         26.26         19.30        18.47 o
  11   6  -9        534.23        502.36        44.12 o
  12   6  -9        598.22        557.99        68.11 o
   0   7  -9       2800.75       2773.65       110.65 o
   1   7  -9        379.08        344.29        31.11 o
   2   7  -9        950.69        874.09        41.68 o
   3   7  -9        171.13        170.14        25.46 o
   4   7  -9         44.76         34.88        21.32 o
   5   7  -9          1.07         54.68        20.44 o
   6   7  -9         81.43        119.18        25.25 o
   7   7  -9         13.49         34.64        22.78 o
   8   7  -9        590.37        513.90        47.69 o
   9   7  -9         96.01        102.36        31.56 o
   0   0  -8      12680.05      12486.62       484.51 o
   2   0  -8       8307.34       8816.28       171.01 o
   4   0  -8        187.90        210.14        16.43 o
   6   0  -8       3677.37       3746.96       107.47 o
   8   0  -8       4830.82       4630.85       140.82 o
  10   0  -8       6663.18       7241.34       235.78 o
  12   0  -8       5301.96       5355.49       197.22 o
  14   0  -8        989.17        886.99        62.29 o
  16   0  -8        300.98        297.05        52.91 o
  18   0  -8       1265.58       1179.30        83.94 o
   1   1  -8        142.89        137.71         8.57 o
   2   1  -8       1149.55       1085.49        18.05 o
   3   1  -8       5937.98       5993.11        74.86 o
   4   1  -8       3175.59       3295.88        45.29 o
   5   1  -8       4141.27       4190.81        58.07 o
   6   1  -8       1870.06       1773.27        30.17 o
   7   1  -8       2735.96       2727.02        47.22 o
   8   1  -8        745.53        737.78        24.91 o
   9   1  -8        713.39        732.59        20.71 o
  10   1  -8        160.68        168.09        20.78 o
  11   1  -8        540.51        537.33        29.41 o
  12   1  -8        783.30        728.14        32.12 o
  13   1  -8       2016.16       2013.62        62.79 o
  14   1  -8       1809.23       1800.97        62.82 o
  15   1  -8       1198.87       1081.71        55.85 o
  16   1  -8        498.20        456.41        34.06 o
  17   1  -8        954.54        856.36        47.54 o
  18   1  -8        276.77        254.20        30.01 o
  19   1  -8        154.99        242.35        32.30 o
   0   2  -8        959.41        921.85        23.13 o
   1   2  -8       9380.83       9349.49       103.69 o
   2   2  -8        403.07        385.35        10.61 o
   3   2  -8       6026.35       6075.89        84.80 o
   4   2  -8        802.02        831.27        22.31 o
   5   2  -8         77.23         95.29         7.16 o
   6   2  -8          0.28          8.39         7.12 o
   7   2  -8       4035.74       4177.12        74.05 o
   8   2  -8         48.42         74.61        14.16 o
   9   2  -8       3268.04       3441.30        71.72 o
  10   2  -8        949.76        990.91        29.71 o
  11   2  -8       4465.42       4515.07       100.59 o
  12   2  -8        174.52        228.84        16.55 o
  13   2  -8        724.05        748.87        27.24 o
  14   2  -8         24.10         29.66        14.74 o
  15   2  -8        114.73        153.36        20.08 o
  16   2  -8         57.20         63.74        19.79 o
  17   2  -8        965.32       1068.58        70.96 o
  18   2  -8         69.28         76.71        21.54 o
   1   3  -8        702.52        651.26        18.30 o
   2   3  -8       3182.28       3219.92        39.00 o
   3   3  -8        629.54        629.09        18.59 o
   4   3  -8       6273.86       6120.69        76.05 o
   5   3  -8        560.25        537.05        13.12 o
   6   3  -8       5381.43       5366.83        97.34 o
   7   3  -8       1043.35        975.46        26.55 o
   8   3  -8       1003.97       1025.64        27.17 o
   9   3  -8        151.66        164.37        12.68 o
  10   3  -8         27.11         40.60        11.77 o
  11   3  -8         55.97         60.65        12.62 o
  12   3  -8       1292.89       1268.43        38.18 o
  13   3  -8        400.47        349.67        21.90 o
  14   3  -8       1628.57       1633.86        52.05 o
  15   3  -8        377.92        342.57        29.41 o
  16   3  -8       1064.15       1072.17        52.67 o
  17   3  -8        259.55        286.95        28.81 o
  18   3  -8        253.55        273.80        30.98 o
   0   4  -8       2972.53       2988.93       106.20 o
   1   4  -8        750.98        769.24        16.08 o
   2   4  -8       2472.43       2429.34        54.23 o
   3   4  -8       1314.18       1266.08        30.54 o
   4   4  -8        775.37        700.90        16.94 o
   5   4  -8         78.11         96.24         8.15 o
   6   4  -8        564.14        567.87        19.55 o
   7   4  -8        571.57        561.03        18.80 o
   8   4  -8       1502.85       1471.40        35.83 o
   9   4  -8       1253.78       1308.63        36.63 o
  10   4  -8       2250.74       2267.70        58.43 o
  11   4  -8       1243.60       1263.03        41.41 o
  12   4  -8       1396.15       1453.16        54.26 o
  13   4  -8        736.23        732.30        48.62 o
  14   4  -8        225.84        224.05        22.69 o
  15   4  -8          2.31         -3.71        16.95 o
  16   4  -8         98.92        124.69        27.48 o
   1   5  -8        300.55        316.59        15.33 o
   2   5  -8        219.29        228.00        18.34 o
   3   5  -8       2011.56       2000.30        43.18 o
   4   5  -8        149.85        165.75        13.99 o
   5   5  -8       2642.79       2599.91        58.68 o
   6   5  -8         81.20         77.92        14.58 o
   7   5  -8        873.94        841.99        26.64 o
   8   5  -8        232.05        243.95        18.52 o
   9   5  -8        340.84        348.32        21.39 o
  10   5  -8         45.63         51.21        14.09 o
  11   5  -8        269.91        267.75        21.57 o
  12   5  -8        166.25        179.90        21.46 o
  13   5  -8       1243.14       1190.80        55.35 o
  14   5  -8          5.23          4.76        16.67 o
  15   5  -8       1081.09       1050.19        64.29 o
   0   6  -8       1835.78       1785.88        68.43 o
   1   6  -8       1300.95       1298.69        37.07 o
   2   6  -8       1450.23       1480.05        39.59 o
   3   6  -8        266.60        294.65        17.46 o
   4   6  -8        105.30        114.88        13.35 o
   5   6  -8         18.63         36.69        14.40 o
   6   6  -8        195.81        254.97        24.54 o
   7   6  -8        418.90        450.96        37.58 o
   8   6  -8        764.41        805.75        41.15 o
   9   6  -8        627.35        628.55        37.62 o
  10   6  -8       1333.09       1256.46        58.19 o
  11   6  -8        950.83        879.52        60.15 o
  12   6  -8        707.60        608.17        65.03 o
  13   6  -8        123.35        129.02        40.81 o
   1   7  -8        316.08        306.17        21.42 o
   2   7  -8        591.02        588.91        31.97 o
   3   7  -8        157.42        138.03        20.02 o
   4   7  -8       1275.76       1277.90        52.23 o
   5   7  -8        163.39        189.49        28.39 o
   6   7  -8       1006.36        923.98        81.47 o
   7   7  -8         61.85         58.08        25.71 o
   8   7  -8        563.89        622.12        45.83 o
   9   7  -8         60.94         21.89        24.16 o
  10   7  -8         22.84         27.03        32.62 o
   0   8  -8        134.19        136.49        57.14 o
   1   8  -8        941.65        919.53        65.31 o
   2   8  -8        115.33        113.24        30.95 o
   3   8  -8        504.09        481.84        56.96 o
   4   8  -8         63.17         43.08        30.39 o
   2   0  -7       2672.95       2717.20        58.49 o
   4   0  -7       7294.07       7240.77       117.64 o
   6   0  -7       9216.54       9261.89       158.80 o
   8   0  -7       2631.13       2715.22        57.81 o
  10   0  -7         93.12         98.98         9.71 o
  12   0  -7       1217.20       1237.16        57.51 o
  14   0  -7       4543.82       4435.32       178.63 o
  16   0  -7       2954.03       2898.31       132.64 o
  18   0  -7        943.57       1022.66        78.73 o
   0   1  -7      12995.25      13237.15       189.05 o
   1   1  -7       5148.80       5149.71        60.10 o
   2   1  -7       5552.04       5640.39        63.74 o
   3   1  -7       5515.11       5569.37        64.52 o
   4   1  -7        913.00        888.49        30.49 o
   5   1  -7        163.04        194.50         7.85 o
   6   1  -7        913.58        925.73        18.66 o
   7   1  -7       2702.72       2589.46        44.89 o
   8   1  -7       3483.16       3505.35        61.89 o
   9   1  -7       3595.47       3761.68        69.89 o
  10   1  -7       3396.29       3455.44        66.39 o
  11   1  -7       3752.37       3793.81        78.81 o
  12   1  -7        685.65        707.31        27.48 o
  13   1  -7       1474.99       1512.83        49.39 o
  14   1  -7         11.57         25.20        13.61 o
  15   1  -7         44.18         31.55        16.19 o
  16   1  -7         80.09         70.18        17.73 o
  17   1  -7        698.04        682.41        41.26 o
  18   1  -7        269.89        279.32        29.51 o
  19   1  -7        975.28        982.61        53.68 o
   1   2  -7       1839.98       1892.88        20.65 o
   2   2  -7       1874.63       1914.44        26.21 o
   3   2  -7       7329.60       7058.25       102.88 o
   4   2  -7       1283.19       1243.38        19.64 o
   5   2  -7       8624.26       8459.74        94.29 o
   6   2  -7       1287.38       1283.97        22.98 o
   7   2  -7       3989.81       3906.21        52.51 o
   8   2  -7          2.65         -0.54         4.88 o
   9   2  -7        994.79        981.53        26.76 o
  10   2  -7        106.38        139.54        17.21 o
  11   2  -7       1244.90       1162.92        32.82 o
  12   2  -7        253.58        227.88        18.27 o
  13   2  -7       2908.79       2900.30        70.49 o
  14   2  -7        442.48        422.14        28.35 o
  15   2  -7       2531.37       2562.52        83.30 o
  16   2  -7        296.20        308.59        25.37 o
  17   2  -7       1060.50       1046.27        48.70 o
  18   2  -7         20.87         23.28        26.98 o
  19   2  -7        156.44        143.35        25.88 o
   0   3  -7      10428.14      10843.07       181.14 o
   1   3  -7        868.82        874.83        14.85 o
   2   3  -7       4051.61       4000.79        46.10 o
   3   3  -7        503.69        508.00         9.76 o
   4   3  -7        954.45        957.59        17.19 o
   5   3  -7        698.68        713.01        14.73 o
   6   3  -7       1105.60       1038.63        18.93 o
   7   3  -7       1063.31       1010.43        20.95 o
   8   3  -7       2112.99       2126.50        34.67 o
   9   3  -7        752.21        652.63        27.20 o
  10   3  -7       4477.36       4475.96        80.21 o
  11   3  -7        320.64        311.58        14.93 o
  12   3  -7       2669.46       2707.69        55.10 o
  13   3  -7         55.32         53.39        12.04 o
  14   3  -7        580.02        545.80        22.27 o
  15   3  -7         16.02         21.99        16.08 o
  16   3  -7        332.91        346.02        28.30 o
  17   3  -7         28.92         18.23        18.79 o
  18   3  -7        696.26        631.62        54.16 o
   1   4  -7        357.50        348.84        15.17 o
   2   4  -7        676.82        648.43        14.64 o
   3   4  -7        951.31        957.56        26.84 o
   4   4  -7       2393.53       2433.48        40.44 o
   5   4  -7       1615.73       1597.92        29.85 o
   6   4  -7       3369.74       3378.01        58.80 o
   7   4  -7        980.28        993.12        23.31 o
   8   4  -7        849.26        856.36        21.71 o
   9   4  -7        604.13        600.34        19.27 o
  10   4  -7         29.36         19.25         9.46 o
  11   4  -7        238.64        230.69        13.57 o
  12   4  -7        498.91        491.55        32.56 o
  13   4  -7        460.47        488.01        28.68 o
  14   4  -7       1389.97       1350.60        50.29 o
  15   4  -7        163.56        183.37        22.71 o
  16   4  -7        857.44        852.77        49.13 o
  17   4  -7        249.95        240.91        30.69 o
   0   5  -7        667.38        636.37        47.24 o
   1   5  -7       3251.55       3280.88        84.28 o
   2   5  -7        507.10        487.60        17.28 o
   3   5  -7       1408.81       1412.15        36.87 o
   4   5  -7        365.19        340.38        14.30 o
   5   5  -7         55.93         66.14        10.86 o
   6   5  -7        338.01        362.42        15.03 o
   7   5  -7        775.03        756.03        22.83 o
   8   5  -7        266.95        265.78        19.12 o
   9   5  -7       1956.08       1967.91        47.47 o
  10   5  -7        313.77        296.73        17.46 o
  11   5  -7       2490.84       2517.78        74.11 o
  12   5  -7         44.38         39.31        14.58 o
  13   5  -7        733.67        674.12        36.50 o
  14   5  -7         72.11         61.01        19.43 o
  15   5  -7          7.57         46.17        19.02 o
   1   6  -7        419.36        415.44        19.01 o
   2   6  -7        645.46        586.92        22.85 o
   3   6  -7        594.68        585.86        22.99 o
   4   6  -7       1717.06       1605.59        46.93 o
   5   6  -7       1749.86       1706.38        51.56 o
   6   6  -7       1253.64       1260.46        39.88 o
   7   6  -7        539.69        499.45        30.73 o
   8   6  -7        285.70        243.07        21.39 o
   9   6  -7        319.15        337.57        23.46 o
  10   6  -7         30.85         15.91        15.70 o
  11   6  -7        309.43        339.73        52.26 o
  12   6  -7        469.90        515.28        52.93 o
  13   6  -7        229.59        290.30        44.99 o
   0   7  -7       1436.31       1459.00        64.06 o
   1   7  -7        166.95        181.09        17.05 o
   2   7  -7        962.07        877.44        35.39 o
   3   7  -7        348.10        283.69        25.20 o
   4   7  -7        376.29        394.13        27.58 o
   5   7  -7         70.86         65.63        16.95 o
   6   7  -7        116.30        107.31        20.89 o
   7   7  -7        363.20        299.31        38.49 o
   8   7  -7        724.71        737.31        64.42 o
   9   7  -7        165.22        200.07        33.17 o
  10   7  -7       1143.55       1145.32        86.37 o
   1   8  -7         45.17         36.37        29.11 o
   2   8  -7        178.39        163.41        26.20 o
   3   8  -7        592.01        497.54        46.41 o
   4   8  -7        114.56         87.25        30.35 o
   5   8  -7        871.72        833.56        59.26 o
   0   0  -6      25991.24      26199.25       502.05 o
   2   0  -6       7623.00       7375.71       104.33 o
   4   0  -6       6078.16       6165.61        94.84 o
   6   0  -6       2158.09       2250.02        57.57 o
   8   0  -6       6962.52       6999.52       128.28 o
  10   0  -6       3043.53       3064.30        78.28 o
  12   0  -6       4272.11       4352.29       152.12 o
  14   0  -6       1566.50       1544.48        70.58 o
  16   0  -6        553.81        574.03        44.03 o
  18   0  -6       2075.25       1988.30       108.74 o
  20   0  -6       1853.05       1713.64       110.69 o
   1   1  -6         20.32         42.20         6.86 o
   2   1  -6       7530.53       7755.13        82.10 o
   3   1  -6       4643.35       4653.12        50.14 o
   4   1  -6       1887.78       1782.83        23.30 o
   5   1  -6      14291.10      14202.10       185.47 o
   6   1  -6       6455.52       6493.23        92.15 o
   7   1  -6       4085.93       4124.19        66.05 o
   8   1  -6       1732.90       1767.05        32.58 o
   9   1  -6         59.67         69.16        10.68 o
  10   1  -6         87.79        105.32        10.32 o
  11   1  -6        418.53        433.67        20.36 o
  12   1  -6       1959.78       1898.17        41.84 o
  13   1  -6        896.43        824.09        34.84 o
  14   1  -6        432.39        448.84        25.60 o
  15   1  -6       4957.18       4752.71       135.87 o
  16   1  -6        312.81        258.18        26.83 o
  17   1  -6       1229.15       1199.93        52.33 o
  18   1  -6        231.24        282.56        33.79 o
  19   1  -6          8.60         14.64        18.79 o
  20   1  -6          5.01         16.42        19.78 o
   0   2  -6        992.36       1124.27        21.91 o
   1   2  -6       9071.36       8915.54        88.79 o
   2   2  -6       1192.83       1146.79        19.12 o
   3   2  -6       2412.02       2401.13        24.36 o
   4   2  -6       1084.62       1105.07        13.64 o
   5   2  -6        881.01        870.56        12.40 o
   6   2  -6       1061.29       1050.21        17.33 o
   7   2  -6        695.22        694.92        15.96 o
   8   2  -6       1924.33       1868.61        36.82 o
   9   2  -6       9172.82       9157.14       171.12 o
  10   2  -6        653.99        656.33        24.02 o
  11   2  -6       3453.62       3504.40        72.63 o
  12   2  -6        391.07        355.16        18.01 o
  13   2  -6        805.41        755.58        39.08 o
  14   2  -6        481.20        438.62        22.46 o
  15   2  -6         52.54         55.54        15.23 o
  16   2  -6         82.22        108.14        22.68 o
  17   2  -6        441.12        422.52        41.02 o
  18   2  -6        214.52        295.85        30.78 o
  19   2  -6       1159.29       1209.03        58.46 o
   1   3  -6        944.01       1004.65        16.32 o
   2   3  -6       4410.64       4315.72        46.10 o
   3   3  -6        899.11        864.06        15.05 o
   4   3  -6       3301.21       3279.13        43.15 o
   5   3  -6        740.91        780.04        19.48 o
   6   3  -6       5408.10       5510.70        78.73 o
   7   3  -6        437.31        404.82        11.74 o
   8   3  -6       2141.97       2175.47        35.19 o
   9   3  -6        458.56        443.87        12.88 o
  10   3  -6        143.22        157.04        13.74 o
  11   3  -6        869.66        852.49        23.33 o
  12   3  -6       1617.19       1653.77        37.80 o
  13   3  -6        308.34        244.17        17.99 o
  14   3  -6       2409.66       2321.59        64.46 o
  15   3  -6        490.87        432.66        23.55 o
  16   3  -6       1689.54       1682.30        63.64 o
  17   3  -6        260.81        257.82        27.39 o
  18   3  -6        808.49        762.92        45.92 o
   0   4  -6       3174.96       3119.12        71.32 o
   1   4  -6       3224.24       3075.73        43.44 o
   2   4  -6       2609.23       2694.85        37.59 o
   3   4  -6        498.81        464.75        14.07 o
   4   4  -6        597.29        590.05        13.91 o
   5   4  -6        181.35        176.29         9.40 o
   6   4  -6        399.84        425.84        14.12 o
   7   4  -6        270.54        239.27        11.98 o
   8   4  -6       4243.28       4208.82        74.59 o
   9   4  -6       1390.67       1382.33        30.39 o
  10   4  -6       1321.39       1323.91        54.13 o
  11   4  -6       1582.30       1670.66        72.46 o
  12   4  -6       1992.40       1955.55        45.78 o
  13   4  -6         34.91         32.02        11.94 o
  14   4  -6        225.52        234.67        19.30 o
  15   4  -6         19.68         27.98        14.04 o
  16   4  -6         12.01          9.29        16.53 o
  17   4  -6         66.53         89.25        23.00 o
   1   5  -6        131.85        167.09        10.90 o
   2   5  -6        378.38        367.39        15.55 o
   3   5  -6       2870.08       3010.08        57.70 o
   4   5  -6        302.98        299.83        14.42 o
   5   5  -6       3305.90       3360.52        61.47 o
   6   5  -6        664.96        699.33        20.29 o
   7   5  -6       3050.44       2931.83        58.57 o
   8   5  -6        955.18        899.92        25.74 o
   9   5  -6        354.24        386.44        16.68 o
  10   5  -6        243.85        223.81        15.29 o
  11   5  -6         27.09         34.14        11.94 o
  12   5  -6        162.98        186.43        15.20 o
  13   5  -6        789.85        808.06        37.06 o
  14   5  -6         39.20         57.35        17.03 o
  15   5  -6       1546.37       1530.63        66.29 o
  16   5  -6         74.95         65.70        33.64 o
   0   6  -6       1913.92       1801.91       113.41 o
   1   6  -6        809.52        805.28        25.53 o
   2   6  -6        982.70       1017.79        29.77 o
   3   6  -6       1471.22       1502.88        39.18 o
   4   6  -6        259.81        285.08        35.46 o
   5   6  -6         20.35         31.26        11.50 o
   6   6  -6        293.81        264.30        23.56 o
   7   6  -6        873.41        892.46        32.90 o
   8   6  -6        791.78        815.05        33.31 o
   9   6  -6        857.02        838.81        29.50 o
  10   6  -6       1100.56       1093.37        54.49 o
  11   6  -6        199.10        189.87        20.08 o
  12   6  -6        321.29        329.11        41.51 o
  13   6  -6        318.01        243.91        33.13 o
  14   6  -6        189.26         79.83        39.53 o
   1   7  -6         21.71          1.42        13.97 o
   2   7  -6        456.72        405.02        31.28 o
   3   7  -6         30.67          0.09        15.35 o
   4   7  -6       1484.58       1409.13        55.21 o
   5   7  -6        679.75        712.93        37.63 o
   6   7  -6       1917.07       1904.25        70.01 o
   7   7  -6         43.57         39.21        15.94 o
   8   7  -6        456.63        389.25        30.18 o
   9   7  -6        172.51        194.75        30.00 o
  10   7  -6         28.30         43.27        28.78 o
  11   7  -6          7.68         -5.36        32.05 o
   0   8  -6        727.06        789.39        93.24 o
   1   8  -6        940.52        890.41        50.25 o
   2   8  -6         46.48         27.56        19.59 o
   3   8  -6        402.39        412.76        34.29 o
   4   8  -6         27.94         42.15        19.62 o
   5   8  -6         56.37         62.72        22.03 o
   6   8  -6         71.33         82.14        27.14 o
   2   0  -5       3637.96       3792.43        48.17 o
   4   0  -5       6417.79       6108.46        82.14 o
   6   0  -5      18594.99      18939.23       342.28 o
   8   0  -5       4177.19       4358.97       115.09 o
  10   0  -5        391.65        363.57        25.95 o
  12   0  -5         81.48         81.97        18.46 o
  14   0  -5       5227.11       5342.73       194.14 o
  16   0  -5       4330.75       4196.57       176.75 o
  18   0  -5        139.75        189.65        31.88 o
  20   0  -5         34.95         27.67        27.19 o
   0   1  -5      25278.61      25567.77       338.45 o
   1   1  -5       4728.25       4739.02        45.79 o
   2   1  -5       5975.73       6015.74        56.93 o
   3   1  -5       5612.71       5446.95        53.89 o
   4   1  -5         58.61         74.87         4.55 o
   5   1  -5         84.91         83.63         6.67 o
   6   1  -5        820.02        811.38        26.81 o
   7   1  -5       5058.58       4972.58        73.83 o
   8   1  -5       2201.05       2167.00        36.50 o
   9   1  -5       2525.38       2542.85        43.29 o
  10   1  -5       2546.59       2502.53        46.00 o
  11   1  -5        892.80        892.36        33.84 o
  12   1  -5        346.48        338.28        25.65 o
  13   1  -5       1906.71       1894.31        53.25 o
  14   1  -5          6.04         -8.63        12.11 o
  15   1  -5         82.29         88.79        16.41 o
  16   1  -5        195.68        220.07        21.08 o
  17   1  -5       1507.90       1465.11        65.60 o
  18   1  -5        257.33        265.23        26.51 o
  19   1  -5        553.13        474.07        53.22 o
  20   1  -5       1038.02        952.73        58.05 o
   1   2  -5       3513.50       3692.94        33.60 o
   2   2  -5        303.10        317.59        13.65 o
   3   2  -5       8939.30       8867.00        85.70 o
   4   2  -5       3855.00       3881.92        40.14 o
   5   2  -5       5509.93       5423.12        57.89 o
   6   2  -5       1960.10       1978.90        24.30 o
   7   2  -5       7564.81       7504.75       108.94 o
   8   2  -5        395.10        397.56        19.51 o
   9   2  -5       3007.10       2923.07        53.42 o
  10   2  -5        722.93        690.33        27.74 o
  11   2  -5       1680.01       1687.44        44.52 o
  12   2  -5         73.27         82.29        15.84 o
  13   2  -5       4055.80       4108.36        86.21 o
  14   2  -5        836.87        800.11        32.38 o
  15   2  -5       3376.33       3220.24        96.74 o
  16   2  -5        800.35        845.53        38.45 o
  17   2  -5       1870.87       1902.46        78.86 o
  18   2  -5         12.08         -7.48        16.10 o
  19   2  -5        301.55        345.63        30.09 o
  20   2  -5          0.38         -0.97        18.42 o
   0   3  -5      12557.90      12149.19       174.41 o
   1   3  -5       1909.09       1929.41        23.53 o
   2   3  -5       3174.97       3054.35        37.21 o
   3   3  -5        419.60        411.75         8.85 o
   4   3  -5        311.84        313.16         8.82 o
   5   3  -5        355.96        382.05         9.53 o
   6   3  -5        105.29        125.34         6.98 o
   7   3  -5         88.11         91.34         7.09 o
   8   3  -5       3519.39       3605.78        52.86 o
   9   3  -5        675.53        648.02        15.61 o
  10   3  -5       5834.33       5981.06        91.35 o
  11   3  -5        741.13        680.58        26.72 o
  12   3  -5       2650.58       2680.83        63.34 o
  13   3  -5         21.63         20.31        10.36 o
  14   3  -5        123.56        118.95        15.55 o
  15   3  -5         11.03          6.30        11.31 o
  16   3  -5         56.31         63.68        17.90 o
  17   3  -5         63.99        108.62        22.09 o
  18   3  -5        769.39        778.50        68.10 o
  19   3  -5         53.68         47.32        22.38 o
   1   4  -5       1833.93       1800.76        30.99 o
   2   4  -5       2756.63       2675.74        36.43 o
   3   4  -5       4224.29       4283.08        58.74 o
   4   4  -5       2792.17       2833.60        40.53 o
   5   4  -5        522.88        518.14        13.89 o
   6   4  -5       4078.52       4061.79        66.91 o
   7   4  -5       2343.48       2367.23        42.25 o
   8   4  -5       1152.16       1104.97        27.90 o
   9   4  -5        839.56        833.71        21.45 o
  10   4  -5         90.40        121.83        17.12 o
  11   4  -5        402.61        358.34        15.86 o
  12   4  -5        595.39        628.35        19.95 o
  13   4  -5        712.48        667.97        37.65 o
  14   4  -5       1923.14       1942.42        51.15 o
  15   4  -5         38.91         48.62        13.32 o
  16   4  -5       1161.70       1185.04        44.08 o
  17   4  -5        349.35        313.66        29.23 o
  18   4  -5        420.36        418.55        34.79 o
   0   5  -5        316.77        321.48        18.56 o
   1   5  -5       3222.60       3339.64        60.84 o
   2   5  -5        237.29        249.55        16.16 o
   3   5  -5       1276.15       1263.14        29.15 o
   4   5  -5        368.97        341.50        22.55 o
   5   5  -5        102.28        109.52         9.88 o
   6   5  -5        238.62        261.02        12.69 o
   7   5  -5        911.71        911.05        24.86 o
   8   5  -5        298.84        231.76        13.60 o
   9   5  -5       2970.01       2927.47        59.83 o
  10   5  -5        564.35        520.99        24.95 o
  11   5  -5       2114.03       2129.09        50.05 o
  12   5  -5        149.24        162.83        21.61 o
  13   5  -5        942.40        930.57        35.54 o
  14   5  -5        196.42        203.60        19.78 o
  15   5  -5          4.57        -15.01        17.72 o
  16   5  -5         51.03         60.81        27.96 o
   1   6  -5         62.95         42.18         9.79 o
   2   6  -5        713.95        691.95        27.25 o
   3   6  -5       1578.65       1562.34        43.64 o
   4   6  -5       2534.38       2498.16        61.43 o
   5   6  -5       2803.41       2811.58        67.53 o
   6   6  -5       2676.33       2612.46        66.28 o
   7   6  -5        811.60        795.55        29.78 o
   8   6  -5        396.17        340.05        18.13 o
   9   6  -5         17.55         19.80        10.83 o
  10   6  -5         28.23         17.26        12.34 o
  11   6  -5         63.77         50.49        15.81 o
  12   6  -5        211.45        189.92        22.18 o
  13   6  -5        141.51        132.75        34.63 o
  14   6  -5        900.61        828.29        87.53 o
   0   7  -5       1488.12       1446.82        75.03 o
   1   7  -5        113.62        120.85        18.96 o
   2   7  -5       1088.41       1112.68        45.57 o
   3   7  -5        425.09        366.89        26.47 o
   4   7  -5        407.51        414.32        48.25 o
   5   7  -5        113.93        109.57        19.50 o
   6   7  -5        168.89        189.65        21.76 o
   7   7  -5        611.88        589.49        46.31 o
   8   7  -5       1212.01       1205.60        51.81 o
   9   7  -5         77.09         45.15        18.74 o
  10   7  -5        876.16        908.38        57.02 o
  11   7  -5          3.14         -3.47        28.10 o
  12   7  -5        733.86        750.11        80.74 o
   1   8  -5         90.44         84.45        22.33 o
   2   8  -5        696.13        623.15        39.03 o
   3   8  -5        404.33        421.60        35.43 o
   4   8  -5         40.82         22.34        18.29 o
   5   8  -5       1324.60       1312.97        64.00 o
   6   8  -5         28.52         61.07        27.49 o
   7   8  -5        571.17        576.65        40.12 o
   0   0  -4      18603.56      18502.17       270.12 o
   2   0  -4       2198.59       2116.08        25.50 o
   4   0  -4       1981.74       1994.30        26.33 o
   6   0  -4       5727.74       6141.14        90.38 o
   8   0  -4       8580.40       8480.09       149.41 o
  10   0  -4       4881.06       4532.21        80.99 o
  12   0  -4       4438.52       4274.96       161.76 o
  14   0  -4       1345.36       1368.41        62.55 o
  16   0  -4        591.29        600.31        41.95 o
  18   0  -4       1198.99       1070.41        71.57 o
  20   0  -4       1396.98       1504.58        97.50 o
   1   1  -4        647.25        648.59        11.94 o
   2   1  -4       9696.04       9886.95        88.10 o
   3   1  -4       9483.49       9566.52        88.84 o
   4   1  -4       3771.41       3812.75        38.69 o
   5   1  -4      15576.45      15452.92       193.47 o
   6   1  -4       1493.77       1430.38        22.72 o
   7   1  -4       4202.25       4163.89        58.64 o
   8   1  -4       2768.12       2740.85        43.35 o
   9   1  -4       1791.99       1766.19        30.51 o
  10   1  -4        179.67        198.62        15.64 o
  11   1  -4         51.96         93.82        11.29 o
  12   1  -4        486.64        436.71        17.78 o
  13   1  -4       2087.14       1965.98        54.49 o
  14   1  -4       1621.50       1550.92        49.07 o
  15   1  -4       5071.93       5008.85       136.68 o
  16   1  -4        324.53        298.45        52.55 o
  17   1  -4       1207.68       1175.59        49.80 o
  18   1  -4        427.18        421.84        43.13 o
  19   1  -4        116.98        204.32        23.30 o
  20   1  -4         52.11         24.63        19.49 o
   0   2  -4       3193.33       3268.70        38.82 o
   1   2  -4      11001.84      10792.07        94.72 o
   2   2  -4       4137.93       4162.30        35.27 o
   3   2  -4       1291.55       1192.98        15.23 o
   4   2  -4       2133.32       2190.71        22.90 o
   5   2  -4        680.91        704.62        17.97 o
   6   2  -4       2326.66       2448.37        28.57 o
   7   2  -4        350.30        309.27        13.67 o
   8   2  -4        615.14        604.13        20.96 o
   9   2  -4       3762.71       3754.08        63.94 o
  10   2  -4        157.82        153.34        15.58 o
  11   2  -4       4951.58       5037.75        95.41 o
  12   2  -4        271.69        264.72        15.01 o
  13   2  -4        290.79        311.52        16.04 o
  14   2  -4        285.41        267.45        16.63 o
  15   2  -4        162.28        171.18        18.82 o
  16   2  -4        316.08        332.03        24.73 o
  17   2  -4        437.21        423.84        29.76 o
  18   2  -4        373.44        353.28        28.42 o
  19   2  -4        891.17        922.96        47.28 o
  20   2  -4         35.48          6.19        21.62 o
   1   3  -4        103.69        103.60         6.36 o
   2   3  -4       7052.88       7154.86        84.54 o
   3   3  -4       3183.08       3285.03        37.89 o
   4   3  -4       5279.48       5127.12        61.01 o
   5   3  -4        115.43        134.93        10.09 o
   6   3  -4       5164.63       5290.50        71.84 o
   7   3  -4        548.29        561.22        12.39 o
   8   3  -4       4137.72       4179.30        59.74 o
   9   3  -4        501.57        493.36        13.19 o
  10   3  -4        134.27        154.91        11.43 o
  11   3  -4        167.35        172.74        12.38 o
  12   3  -4       2733.12       2673.47        61.42 o
  13   3  -4        431.79        405.67        23.43 o
  14   3  -4       3568.91       3554.19        87.40 o
  15   3  -4        354.04        368.50        22.81 o
  16   3  -4       1555.02       1568.77        58.71 o
  17   3  -4        189.11        195.60        23.78 o
  18   3  -4       1082.44       1080.33        51.32 o
  19   3  -4         83.58         51.87        22.02 o
   0   4  -4      11148.05      11292.64       242.87 o
   1   4  -4       4867.22       4826.73        72.24 o
   2   4  -4       2688.46       2673.02        35.20 o
   3   4  -4        735.43        767.07        17.26 o
   4   4  -4        564.73        587.68        13.58 o
   5   4  -4        268.20        252.44        15.88 o
   6   4  -4        858.25        874.35        22.27 o
   7   4  -4        376.47        422.98        20.69 o
   8   4  -4       1780.74       1747.66        34.56 o
   9   4  -4       3055.49       3092.97        56.43 o
  10   4  -4       2635.53       2627.10        49.42 o
  11   4  -4       2267.77       2343.02        47.81 o
  12   4  -4       1925.66       1896.44        42.40 o
  13   4  -4         85.63        105.49        12.16 o
  14   4  -4        287.10        282.38        17.59 o
  15   4  -4        105.11        154.42        25.36 o
  16   4  -4        255.48        319.72        30.16 o
  17   4  -4         61.95         62.03        16.29 o
  18   4  -4        562.86        539.84        38.76 o
   1   5  -4        574.04        584.43        18.44 o
   2   5  -4        976.67        960.00        22.68 o
   3   5  -4       3722.49       3753.04        61.55 o
   4   5  -4         12.15          6.53         7.50 o
   5   5  -4       5617.61       5520.83        93.10 o
   6   5  -4        158.60        151.57        10.93 o
   7   5  -4       3181.03       3191.33        59.12 o
   8   5  -4        383.46        381.98        15.50 o
   9   5  -4        961.11        976.21        26.37 o
  10   5  -4         43.32         35.91        10.76 o
  11   5  -4        291.03        269.00        20.94 o
  12   5  -4        485.19        452.41        29.90 o
  13   5  -4       1443.49       1511.56        48.13 o
  14   5  -4        178.76        151.50        17.98 o
  15   5  -4       1793.55       1929.96        68.02 o
  16   5  -4        119.25         84.64        20.39 o
  17   5  -4        919.13        921.74        73.51 o
   0   6  -4        983.78       1065.21        42.87 o
   1   6  -4       1280.71       1274.50        31.51 o
   2   6  -4       1473.96       1510.58        39.41 o
   3   6  -4        748.46        764.49        28.91 o
   4   6  -4        205.65        211.61        22.75 o
   5   6  -4        177.13        191.08        15.06 o
   6   6  -4        153.64        168.74        17.23 o
   7   6  -4       1055.06       1013.71        30.32 o
   8   6  -4       1161.63       1149.19        36.73 o
   9   6  -4        640.82        622.35        28.10 o
  10   6  -4       1041.34       1008.54        53.46 o
  11   6  -4        675.43        641.19        32.09 o
  12   6  -4        658.20        644.81        33.47 o
  13   6  -4        478.37        491.66        64.69 o
  14   6  -4        156.85        229.49        26.03 o
  15   6  -4         55.81         64.69        25.34 o
   1   7  -4         24.63         39.16        14.45 o
   2   7  -4       1032.81       1018.03        42.09 o
   3   7  -4        252.11        343.96        24.69 o
   4   7  -4       2607.12       2540.33        82.21 o
   5   7  -4        560.06        551.11        30.99 o
   6   7  -4       2397.88       2386.59        83.11 o
   7   7  -4          7.89        -11.00        14.81 o
   8   7  -4        423.04        397.86        48.01 o
   9   7  -4         98.24         67.79        18.84 o
  10   7  -4         37.46         16.33        19.56 o
  11   7  -4         24.20         57.78        20.80 o
  12   7  -4        370.00        374.32        37.88 o
   0   8  -4       1253.78       1251.25       162.06 o
   1   8  -4        940.56        937.48        46.41 o
   2   8  -4         72.39         82.12        24.71 o
   3   8  -4        793.76        862.16        51.13 o
   4   8  -4         51.54         58.96        18.12 o
   5   8  -4         26.07         23.85        17.74 o
   6   8  -4         71.40         76.39        22.34 o
   7   8  -4        383.93        339.17        32.55 o
   8   8  -4         41.56         50.46        33.30 o
   2   0  -3       1686.29       1737.53        24.86 o
   4   0  -3       8779.82       8813.56       114.37 o
   6   0  -3      22385.34      22384.61       337.84 o
   8   0  -3       3734.07       3663.12        89.08 o
  10   0  -3       1029.86        981.33        39.63 o
  12   0  -3       3590.49       3641.01       168.06 o
  14   0  -3       4859.76       4681.99       177.91 o
  16   0  -3       2090.39       2025.16        88.16 o
  18   0  -3       1419.74       1368.28        78.85 o
  20   0  -3         61.38         40.59        25.71 o
   0   1  -3      12228.54      12307.12       123.97 o
   1   1  -3       8064.86       8071.19        55.17 o
   2   1  -3       9313.18       9530.74        75.54 o
   3   1  -3      10217.30      10105.67        95.92 o
   4   1  -3       3311.40       3582.59        36.18 o
   5   1  -3       1849.27       1995.73        23.33 o
   6   1  -3        610.86        614.33        11.42 o
   7   1  -3       2691.66       2642.85        37.51 o
   8   1  -3       4893.41       4868.42        68.74 o
   9   1  -3       3399.90       3268.59        50.71 o
  10   1  -3       2473.10       2495.40        42.35 o
  11   1  -3       1934.08       1876.34        35.38 o
  12   1  -3       3054.79       2951.41        55.35 o
  13   1  -3        816.34        823.76        33.41 o
  14   1  -3          4.06         -0.21        10.76 o
  15   1  -3         12.29         23.47        13.07 o
  16   1  -3        144.76        184.06        17.95 o
  17   1  -3       1013.32       1025.65        45.16 o
  18   1  -3        395.34        411.61        33.99 o
  19   1  -3        866.68        831.16        44.63 o
  20   1  -3        965.21        896.38        56.31 o
   1   2  -3       1645.49       1756.32        13.30 o
   2   2  -3       1248.07       1252.42        13.02 o
   3   2  -3      13508.14      13306.69       128.69 o
   4   2  -3       6290.11       6440.16        65.10 o
   5   2  -3       9809.17       9653.68       103.66 o
   6   2  -3       2015.35       2055.67        29.92 o
   7   2  -3       9242.58       9486.94       127.70 o
   8   2  -3        605.87        615.72        14.29 o
   9   2  -3       3443.63       3631.95        61.84 o
  10   2  -3          2.96          2.57         6.59 o
  11   2  -3        816.82        806.70        22.87 o
  12   2  -3        357.91        360.29        25.49 o
  13   2  -3       3013.90       3077.08        65.54 o
  14   2  -3        793.87        767.77        48.83 o
  15   2  -3       3102.13       2996.42        73.87 o
  16   2  -3        887.56        778.53        37.03 o
  17   2  -3       2213.76       2231.51        84.78 o
  18   2  -3         41.06         62.53        17.33 o
  19   2  -3        363.93        385.88        32.20 o
  20   2  -3          8.87         -5.77        18.01 o
   0   3  -3      11080.79      10882.52       203.26 o
   1   3  -3       2521.13       2501.94        26.89 o
   2   3  -3       6826.38       6777.54        72.86 o
   3   3  -3       1235.16       1174.67        18.58 o
   4   3  -3       5448.44       5608.10        68.00 o
   5   3  -3        205.27        202.80        11.77 o
   6   3  -3       1372.04       1414.70        21.50 o
   7   3  -3        203.41        193.46         8.19 o
   8   3  -3       3552.69       3577.39        48.47 o
   9   3  -3        303.86        313.75        12.05 o
  10   3  -3       3816.38       3919.44        65.17 o
  11   3  -3        185.70        214.74        12.92 o
  12   3  -3       2507.50       2534.64        57.66 o
  13   3  -3        129.13        164.80        21.75 o
  14   3  -3        296.62        293.72        19.50 o
  15   3  -3         18.12         13.28        11.35 o
  16   3  -3        229.01        261.54        22.38 o
  17   3  -3         71.41         96.03        21.81 o
  18   3  -3       1053.88       1046.23        47.72 o
  19   3  -3         62.69        119.70        46.16 o
   1   4  -3       2636.95       2658.16        40.85 o
   2   4  -3       1710.38       1744.37        37.19 o
   3   4  -3       2421.22       2369.86        33.94 o
   4   4  -3       4892.94       4836.25        67.63 o
   5   4  -3       3252.12       3186.96        46.27 o
   6   4  -3       6183.48       6403.84        96.59 o
   7   4  -3        635.57        661.38        15.78 o
   8   4  -3        128.67        157.87         9.40 o
   9   4  -3        927.62        904.08        21.95 o
  10   4  -3         15.72         21.62         7.66 o
  11   4  -3        394.66        390.94        14.54 o
  12   4  -3        779.73        736.24        25.90 o
  13   4  -3       1152.09       1183.32        33.13 o
  14   4  -3       1985.12       2035.48        52.02 o
  15   4  -3        745.32        751.18        33.34 o
  16   4  -3       1162.95       1188.78        44.14 o
  17   4  -3        337.55        341.13        23.94 o
  18   4  -3        362.97        322.93        23.08 o
   0   5  -3        153.65        189.90        24.52 o
   1   5  -3       2738.57       2768.49        47.42 o
   2   5  -3          8.29          3.87         7.94 o
   3   5  -3       2499.93       2444.42        42.07 o
   4   5  -3       1976.50       1913.25        33.88 o
   5   5  -3        124.22        134.11        16.76 o
   6   5  -3        527.34        509.19        15.35 o
   7   5  -3       1861.89       1820.17        40.54 o
   8   5  -3         94.16        119.49        13.96 o
   9   5  -3       3984.99       4073.72        76.70 o
  10   5  -3        575.37        546.16        28.80 o
  11   5  -3       4031.09       4071.14        82.57 o
  12   5  -3         95.30        119.90        16.61 o
  13   5  -3        673.93        671.38        30.17 o
  14   5  -3        310.61        298.33        24.92 o
  15   5  -3          7.46         23.33        14.88 o
  16   5  -3         38.35         47.03        17.08 o
  17   5  -3        626.28        711.95        77.61 o
   1   6  -3        364.60        371.13        17.20 o
   2   6  -3       1062.16       1111.78        45.54 o
   3   6  -3       1894.48       1824.28        53.33 o
   4   6  -3       3166.92       3147.08        83.46 o
   5   6  -3       2213.60       2203.95        65.34 o
   6   6  -3       1746.91       1739.86        49.96 o
   7   6  -3        358.87        345.45        27.86 o
   8   6  -3       1207.86       1182.12        36.40 o
   9   6  -3        117.46         95.46        14.33 o
  10   6  -3         31.02         38.11        13.28 o
  11   6  -3        345.84        324.13        35.85 o
  12   6  -3        612.35        608.05        35.29 o
  13   6  -3        299.68        297.51        25.13 o
  14   6  -3        913.14        881.62        47.03 o
  15   6  -3        890.05        902.95        72.84 o
   0   7  -3       1913.57       2036.74        93.87 o
   1   7  -3        435.65        446.83        26.50 o
   2   7  -3       1638.81       1585.97        58.86 o
   3   7  -3        170.00        217.17        27.93 o
   4   7  -3        171.77        237.67        22.09 o
   5   7  -3         75.12         67.22        16.52 o
   6   7  -3        183.49        178.38        21.57 o
   7   7  -3        108.74        130.82        19.53 o
   8   7  -3       1107.84       1097.11        46.96 o
   9   7  -3         97.31        101.71        20.34 o
  10   7  -3       1635.48       1619.21        75.41 o
  11   7  -3        117.62        135.18        25.81 o
  12   7  -3       1083.92       1112.14       107.64 o
   1   8  -3         49.75         32.62        18.25 o
   2   8  -3        524.10        557.47        34.31 o
   3   8  -3        744.53        722.32        44.52 o
   4   8  -3        220.21        231.34        25.95 o
   5   8  -3       1500.64       1571.05        75.08 o
   6   8  -3        269.16        240.62        27.86 o
   7   8  -3        740.81        744.14        43.98 o
   8   8  -3        218.82        190.00        31.94 o
   2   0  -2      25621.77      24387.97       369.84 o
   4   0  -2        927.73        877.60        11.31 o
   6   0  -2       6538.19       6835.37        81.48 o
   8   0  -2      17778.74      17627.48       267.42 o
  10   0  -2       9906.40       9630.37       252.90 o
  12   0  -2       3314.37       3306.36       105.28 o
  14   0  -2        403.95        403.14        62.46 o
  16   0  -2        118.82        146.15        25.14 o
  18   0  -2        805.02        869.92       100.81 o
  20   0  -2       3319.05       3145.29       160.16 o
   1   1  -2       2981.01       2973.67        17.18 o
   2   1  -2       4217.69       4162.37        28.32 o
   3   1  -2       4426.85       4534.17        41.09 o
   4   1  -2        598.74        603.63         8.24 o
   5   1  -2      18739.20      18714.17       211.00 o
   6   1  -2       4579.72       4487.39        54.80 o
   7   1  -2       6538.37       6558.99        87.01 o
   8   1  -2       2202.32       2235.76        34.37 o
   9   1  -2       3434.76       3559.57        54.10 o
  10   1  -2       1460.06       1560.59        28.59 o
  11   1  -2       1453.48       1353.78        27.68 o
  12   1  -2        676.02        670.84        22.88 o
  13   1  -2       2375.06       2372.64        47.62 o
  14   1  -2       1836.37       1721.26        62.47 o
  15   1  -2       2665.21       2763.70        75.38 o
  16   1  -2       1175.46       1108.65        63.43 o
  17   1  -2       1535.74       1585.31        54.47 o
  18   1  -2        602.99        639.12        42.97 o
  19   1  -2        222.91        243.32        24.59 o
  20   1  -2         48.79         51.99        21.23 o
  21   1  -2        311.33        266.99        31.11 o
   0   2  -2       7917.64       8126.98       113.57 o
   1   2  -2       5336.86       5157.58        50.78 o
   2   2  -2       1221.65       1273.60        14.21 o
   3   2  -2      14705.33      14608.85       154.58 o
   4   2  -2       2423.80       2438.81        24.22 o
   5   2  -2       1026.92       1085.74        14.78 o
   6   2  -2        395.53        419.67         9.56 o
   7   2  -2       4418.53       4397.82        55.61 o
   8   2  -2        225.64        250.78        10.67 o
   9   2  -2       5828.85       5800.91        93.84 o
  10   2  -2       1232.51       1244.73        31.47 o
  11   2  -2       2339.21       2425.87        46.24 o
  12   2  -2        239.04        227.66        13.14 o
  13   2  -2       1478.30       1525.32        36.08 o
  14   2  -2        784.97        755.39        24.29 o
  15   2  -2         71.06         85.89        13.97 o
  16   2  -2        163.07        198.47        19.33 o
  17   2  -2        544.49        544.09        30.70 o
  18   2  -2        138.33        209.45        35.18 o
  19   2  -2       1992.18       1939.86        75.44 o
  20   2  -2        323.05        283.50        30.28 o
   1   3  -2         34.63         44.05         5.12 o
   2   3  -2       1162.16       1020.38        14.83 o
   3   3  -2       1102.47       1060.28        14.89 o
   4   3  -2       9661.32       9462.42       115.20 o
   5   3  -2       5789.59       6023.12        74.19 o
   6   3  -2      11931.76      11882.12       160.86 o
   7   3  -2        517.59        527.94        11.97 o
   8   3  -2        995.46       1062.70        22.15 o
   9   3  -2        401.29        397.33        15.73 o
  10   3  -2         19.40         26.55         6.49 o
  11   3  -2        345.83        385.87        15.83 o
  12   3  -2       1258.69       1217.75        42.81 o
  13   3  -2        403.91        406.71        19.04 o
  14   3  -2       2664.50       2703.40        68.55 o
  15   3  -2        474.83        483.18        22.97 o
  16   3  -2       2304.57       2356.40        66.27 o
  17   3  -2        236.32        257.25        46.95 o
  18   3  -2        709.39        692.89        37.78 o
  19   3  -2          0.59          4.51        16.15 o
   0   4  -2       5531.12       5414.75       106.23 o
   1   4  -2       1840.87       1787.56        23.46 o
   2   4  -2       4561.23       4542.50        56.57 o
   3   4  -2       2570.78       2614.37        35.29 o
   4   4  -2       2150.89       2189.88        31.88 o
   5   4  -2         33.48         32.52         6.27 o
   6   4  -2        902.75        892.98        17.21 o
   7   4  -2       3241.03       3246.18        49.58 o
   8   4  -2       3392.64       3493.46        54.94 o
   9   4  -2       1336.49       1349.05        26.62 o
  10   4  -2       2662.43       2760.72        47.76 o
  11   4  -2       1918.75       1913.14        38.76 o
  12   4  -2       1636.88       1696.12        44.65 o
  13   4  -2        663.01        626.16        22.56 o
  14   4  -2        403.96        383.99        19.27 o
  15   4  -2         49.23         41.01        10.47 o
  16   4  -2        241.94        238.18        21.01 o
  17   4  -2        552.59        521.93        32.44 o
  18   4  -2        758.96        642.04        49.54 o
   1   5  -2        528.68        530.74        25.87 o
   2   5  -2        766.39        730.68        23.85 o
   3   5  -2       3474.77       3419.34        61.97 o
   4   5  -2        181.42        172.80         9.22 o
   5   5  -2       7164.22       7119.46       115.70 o
   6   5  -2        519.97        516.51        15.71 o
   7   5  -2       1834.09       1883.17        36.11 o
   8   5  -2        482.66        462.69        16.29 o
   9   5  -2        255.44        259.87        13.54 o
  10   5  -2          2.33          4.95         7.56 o
  11   5  -2        970.50        942.10        35.07 o
  12   5  -2        162.21        196.55        21.16 o
  13   5  -2       1194.27       1192.82        37.42 o
  14   5  -2         94.06         84.75        17.55 o
  15   5  -2       1426.31       1550.40        63.06 o
  16   5  -2        151.79        186.15        27.66 o
  17   5  -2       1021.57        992.22        68.04 o
   0   6  -2       2329.84       2263.35        89.43 o
   1   6  -2       1068.25       1108.18        36.27 o
   2   6  -2       1080.15       1077.47        36.22 o
   3   6  -2        631.15        695.72        28.01 o
   4   6  -2        207.92        225.65        17.31 o
   5   6  -2          4.46          9.72         7.72 o
   6   6  -2         85.24         67.83        12.92 o
   7   6  -2         93.57        126.36        14.05 o
   8   6  -2        666.38        654.24        25.25 o
   9   6  -2       1579.92       1494.19        43.52 o
  10   6  -2       2022.77       1950.28        56.80 o
  11   6  -2       1202.15       1169.71        46.10 o
  12   6  -2        781.48        715.46        35.48 o
  13   6  -2        304.51        377.45        26.54 o
  14   6  -2         46.54         52.07        17.87 o
  15   6  -2         30.54          1.41        17.43 o
   1   7  -2        100.90        116.99        19.24 o
   2   7  -2       1213.58       1265.54        47.79 o
   3   7  -2        274.82        285.07        40.33 o
   4   7  -2       2638.22       2644.37        83.25 o
   5   7  -2         58.28         65.84        16.41 o
   6   7  -2       1823.03       1794.79        62.60 o
   7   7  -2        175.52        174.63        20.62 o
   8   7  -2        810.02        779.68        43.71 o
   9   7  -2         63.73         63.99        21.82 o
  10   7  -2         27.36         11.75        20.39 o
  11   7  -2        182.14        161.55        30.01 o
  12   7  -2        575.44        628.10        45.21 o
  13   7  -2        150.57        114.28        33.35 o
   0   8  -2        247.90        323.03        40.72 o
   1   8  -2       1388.87       1389.86        59.38 o
   2   8  -2        172.72        216.21        26.04 o
   3   8  -2        743.62        694.90        40.01 o
   4   8  -2        289.24        267.34        27.89 o
   5   8  -2          5.10         17.11        17.21 o
   6   8  -2        186.24        182.56        24.64 o
   7   8  -2        715.36        718.38        50.33 o
   8   8  -2        243.78        254.13        32.30 o
   9   8  -2        918.94        935.38        62.10 o
   4   0  -1      11837.27      11794.74       122.95 o
   6   0  -1      11693.38      11726.07       148.03 o
   8   0  -1       5825.54       5748.34        80.98 o
  10   0  -1         75.16         65.89        12.12 o
  12   0  -1       6580.62       6618.03       195.98 o
  14   0  -1       4676.81       4888.46       159.24 o
  16   0  -1       1523.34       1473.10        71.83 o
  18   0  -1        877.58        981.90        64.56 o
  20   0  -1         38.04         26.70        26.11 o
   0   1  -1      19426.68      18727.40       198.93 o
   1   1  -1      27846.19      25993.92       183.53 o
   2   1  -1      14729.43      14304.28       118.30 o
   3   1  -1       1547.48       1569.07        11.49 o
   4   1  -1       5142.47       5097.06        43.53 o
   5   1  -1       1330.20       1428.40        15.12 o
   6   1  -1        880.05        851.55        16.13 o
   7   1  -1       1974.60       2024.23        39.07 o
   8   1  -1       3779.91       3753.42        60.72 o
   9   1  -1       8761.48       8812.14       129.28 o
  10   1  -1       2095.69       2095.38        33.61 o
  11   1  -1       5511.45       5534.38       103.93 o
  12   1  -1       2417.82       2363.33        44.09 o
  13   1  -1        196.70        222.55        12.41 o
  14   1  -1        408.61        406.31        18.06 o
  15   1  -1         15.85         17.09        11.83 o
  16   1  -1         48.33         82.01        26.99 o
  17   1  -1        233.90        254.08        29.12 o
  18   1  -1        559.49        553.66        32.06 o
  19   1  -1       1085.99       1100.47        64.05 o
  20   1  -1        974.19        915.60        48.93 o
  21   1  -1       1595.75       1676.72       105.53 o
   1   2  -1        785.95        780.07         8.98 o
   2   2  -1        236.49        221.94         9.55 o
   3   2  -1      11352.57      11433.73       112.27 o
   4   2  -1         25.37         34.08         7.66 o
   5   2  -1      13803.16      13801.71       159.94 o
   6   2  -1        452.86        452.22         8.61 o
   7   2  -1       7640.89       7765.21        94.54 o
   8   2  -1       2330.29       2354.79        30.68 o
   9   2  -1        800.87        849.39        18.00 o
  10   2  -1         82.62         77.67         8.22 o
  11   2  -1        301.82        267.25        21.90 o
  12   2  -1        351.18        332.53        12.56 o
  13   2  -1       2696.32       2659.52        57.63 o
  14   2  -1        239.39        230.71        18.97 o
  15   2  -1       5539.71       5554.91       121.83 o
  16   2  -1        212.71        219.17        18.05 o
  17   2  -1       2082.65       2106.79        68.34 o
  18   2  -1        194.85        201.70        21.57 o
  19   2  -1         50.43         79.09        20.40 o
  20   2  -1          2.20         29.18        18.81 o
   0   3  -1       7143.69       7048.70       112.40 o
   1   3  -1        325.77        342.78         6.91 o
   2   3  -1       9755.46       9852.14       108.56 o
   3   3  -1       1159.46       1177.18        14.93 o
   4   3  -1       1269.41       1225.62        21.13 o
   5   3  -1        342.52        378.67         8.63 o
   6   3  -1       2227.21       2193.92        28.75 o
   7   3  -1       1040.23       1070.02        17.70 o
   8   3  -1       9307.38       9535.13       136.99 o
   9   3  -1        768.57        699.32        15.27 o
  10   3  -1       2420.23       2471.86        40.67 o
  11   3  -1        421.31        419.03        26.69 o
  12   3  -1       4317.52       4523.82        91.02 o
  13   3  -1        160.50        175.85        15.38 o
  14   3  -1       1369.61       1341.99        39.07 o
  15   3  -1         54.13         68.31        12.53 o
  16   3  -1        435.80        432.33        31.51 o
  17   3  -1        548.51        587.12        30.73 o
  18   3  -1       1865.38       1860.58        67.58 o
  19   3  -1         72.89         42.25        19.85 o
  20   3  -1        866.46        798.93        49.76 o
   1   4  -1        150.69        177.16         5.68 o
   2   4  -1       1990.52       1971.40        25.67 o
   3   4  -1        232.25        222.65        11.54 o
   4   4  -1       3968.62       4007.83        53.24 o
   5   4  -1       3004.21       2917.29        43.17 o
   6   4  -1       6145.93       6242.64        88.91 o
   7   4  -1        864.59        863.35        17.51 o
   8   4  -1        529.59        521.75        13.86 o
   9   4  -1        575.46        547.93        16.83 o
  10   4  -1         49.06         40.21         8.23 o
  11   4  -1          4.28          3.71         8.65 o
  12   4  -1        546.11        555.66        21.36 o
  13   4  -1        311.89        331.28        24.86 o
  14   4  -1       1619.81       1605.81        46.53 o
  15   4  -1       1180.01       1223.62        42.64 o
  16   4  -1        917.91        945.95        46.08 o
  17   4  -1        331.02        312.75        25.31 o
  18   4  -1        130.14        125.32        27.22 o
   0   5  -1        604.51        589.49        45.50 o
   1   5  -1       8188.32       8162.89       112.10 o
   2   5  -1         59.78         80.04         6.44 o
   3   5  -1       1994.13       2034.73        32.10 o
   4   5  -1        306.85        270.38        14.77 o
   5   5  -1          9.63         20.44         7.44 o
   6   5  -1        337.71        336.98        13.46 o
   7   5  -1        891.59        864.84        42.25 o
   8   5  -1         55.41         43.69        12.95 o
   9   5  -1       3619.16       3669.81        67.28 o
  10   5  -1        145.78        162.20        11.96 o
  11   5  -1       3335.28       3425.93        92.90 o
  12   5  -1        192.14        171.98        17.25 o
  13   5  -1        853.17        800.47        35.38 o
  14   5  -1        138.19        146.23        19.55 o
  15   5  -1          2.66         -3.98        14.14 o
  16   5  -1         64.17         33.40        17.99 o
  17   5  -1        607.16        561.65        39.29 o
   1   6  -1        201.08        239.85        23.83 o
   2   6  -1       1884.85       1867.41        52.36 o
   3   6  -1       1521.85       1537.05        48.06 o
   4   6  -1       1374.69       1313.06        34.20 o
   5   6  -1        280.20        272.54        23.41 o
   6   6  -1        953.88        968.89        28.80 o
   7   6  -1       1249.61       1254.34        34.02 o
   8   6  -1       1158.47       1172.71        39.57 o
   9   6  -1        477.60        523.59        27.05 o
  10   6  -1          0.58        -12.26        12.26 o
  11   6  -1        295.79        314.67        32.05 o
  12   6  -1        729.25        725.12        36.56 o
  13   6  -1        670.11        657.00        34.05 o
  14   6  -1        692.74        624.47        39.04 o
  15   6  -1        160.84        177.03        28.18 o
   0   7  -1       3454.34       3631.32       155.17 o
   1   7  -1        206.52        253.05        26.50 o
   2   7  -1       1127.85       1150.75        45.60 o
   3   7  -1         61.44         78.68        18.96 o
   4   7  -1         60.88         39.21        17.38 o
   5   7  -1         31.92         31.21        15.53 o
   6   7  -1         86.88        118.45        18.15 o
   7   7  -1         28.31         17.55        14.90 o
   8   7  -1        995.84       1030.00        55.18 o
   9   7  -1        353.06        366.05        33.54 o
  10   7  -1       2270.21       2347.77        99.89 o
  11   7  -1        344.87        341.96        49.43 o
  12   7  -1        896.21        985.04        60.90 o
  13   7  -1        112.05        142.78        40.28 o
   1   8  -1        586.29        588.31        42.04 o
   2   8  -1         15.64          6.95        17.23 o
   3   8  -1       1190.85       1183.52        55.78 o
   4   8  -1        256.40        301.09        27.21 o
   5   8  -1       1255.47       1143.76        54.56 o
   6   8  -1        417.52        456.70        46.34 o
   7   8  -1        531.07        531.74        57.66 o
   8   8  -1         37.55         54.20        24.48 o
   9   8  -1        109.03        110.93        27.20 o
   4   0   0        130.25        172.66        14.07 o
   6   0   0       3975.39       4151.77        49.42 o
   8   0   0       3342.25       3170.19        70.62 o
  10   0   0      18086.16      18579.63       355.25 o
  12   0   0       2729.65       2662.09        79.90 o
  14   0   0         49.50         34.19        16.96 o
  16   0   0        138.68        132.66        21.54 o
  18   0   0        422.42        483.07        40.34 o
  20   0   0       3369.83       3362.92       175.93 o
   1   1   0       6255.91       5970.63        48.56 o
   2   1   0       1747.20       1728.84        15.88 o
   3   1   0      12721.35      12684.91        88.55 o
   4   1   0       1038.44       1137.10        11.63 o
   5   1   0       1383.81       1245.56        15.02 o
   6   1   0       3324.19       3096.65        30.44 o
   7   1   0       6948.99       7085.76       107.92 o
   8   1   0       3324.01       3247.61        44.51 o
   9   1   0       5959.44       6078.63        63.14 o
  10   1   0        216.44        193.62        14.46 o
  11   1   0       2921.56       2901.38        48.70 o
  12   1   0        822.18        854.46        21.17 o
  13   1   0       3580.52       3591.41        77.37 o
  14   1   0       3225.16       3221.41        64.89 o
  15   1   0       2479.90       2471.74        83.38 o
  16   1   0        857.13        843.34        32.91 o
  17   1   0        695.99        674.41        49.29 o
  18   1   0        312.05        361.78        42.58 o
  19   1   0        235.93        278.98        25.11 o
  20   1   0         59.38         52.41        18.53 o
  21   1   0        266.04        273.89        28.69 o
   0   2   0       3978.16       4282.97        73.50 o
   1   2   0      18022.18      18109.69       163.07 o
   2   2   0         16.72         20.89         6.02 o
   3   2   0       3099.07       2985.77        26.75 o
   4   2   0        632.25        683.39        14.71 o
   5   2   0       3535.30       3861.69        39.64 o
   6   2   0        218.75        280.81         7.16 o
   7   2   0       4042.59       3887.45        44.33 o
   8   2   0       1424.35       1508.84        19.69 o
   9   2   0       7378.94       7358.41        97.01 o
  10   2   0       1366.40       1349.37        44.93 o
  11   2   0       3668.69       3847.74        67.28 o
  12   2   0        696.82        668.33        21.18 o
  13   2   0       2886.78       2918.42        59.22 o
  14   2   0         23.71         26.12         9.18 o
  15   2   0        127.35        131.10        12.97 o
  16   2   0         29.26         23.80        11.48 o
  17   2   0       2218.86       2079.73        66.45 o
  18   2   0         47.35         38.25        17.00 o
  19   2   0        814.06        809.29        40.80 o
  20   2   0        241.49        271.92        26.92 o
   1   3   0        170.94        201.72         5.42 o
   2   3   0       2466.15       2483.38        25.49 o
   3   3   0       1886.45       2085.61        27.65 o
   4   3   0       9195.43       9121.01       104.19 o
   5   3   0       3440.71       3376.68        39.61 o
   6   3   0      10131.70       9972.60       126.23 o
   7   3   0        955.03        950.41        15.66 o
   8   3   0         35.20         58.72         6.76 o
   9   3   0        254.98        260.56         9.62 o
  10   3   0          1.12          7.18         6.87 o
  11   3   0        367.88        340.97        20.64 o
  12   3   0          1.00          4.17         8.17 o
  13   3   0        167.64        189.61        14.77 o
  14   3   0       4478.11       4498.08       102.05 o
  15   3   0       1732.16       1705.34        47.98 o
  16   3   0       2663.89       2774.95        72.64 o
  17   3   0         19.51         30.36        13.09 o
  18   3   0         25.89         39.03        16.57 o
  19   3   0          1.65         -0.19        16.04 o
  20   3   0         48.37         34.93        20.81 o
   0   4   0       8394.51       8429.66       131.65 o
   1   4   0       1759.18       1684.63        33.58 o
   2   4   0       1237.34       1208.88        16.50 o
   3   4   0       4622.32       4678.95        68.58 o
   4   4   0       1679.80       1646.40        23.12 o
   5   4   0       1134.98       1171.38        25.39 o
   6   4   0       1051.85       1071.47        18.62 o
   7   4   0       1487.53       1475.03        28.40 o
   8   4   0       4488.36       4601.04        68.82 o
   9   4   0        765.45        837.55        26.29 o
  10   4   0       2929.22       3049.74        58.96 o
  11   4   0        418.55        453.74        27.89 o
  12   4   0       3641.07       3735.93        81.18 o
  13   4   0       1562.88       1552.59        63.70 o
  14   4   0        536.36        498.17        27.40 o
  15   4   0          5.21         16.59        12.15 o
  16   4   0        447.15        423.41        33.41 o
  17   4   0        587.25        628.15        31.44 o
  18   4   0        926.86        884.86        56.23 o
  19   4   0        346.53        367.31        41.53 o
   1   5   0       1601.58       1532.55        53.17 o
   2   5   0        741.72        742.37        17.67 o
   3   5   0       6539.73       6653.80       112.97 o
   4   5   0        169.62        138.38        13.65 o
   5   5   0       2484.61       2624.42        49.45 o
   6   5   0         38.28         36.27         7.80 o
   7   5   0       1650.59       1646.66        35.46 o
   8   5   0        100.18        126.38        19.76 o
   9   5   0        234.36        230.09        14.43 o
  10   5   0         76.41         72.68        16.42 o
  11   5   0        384.35        396.50        22.65 o
  12   5   0          1.64          6.26        11.51 o
  13   5   0       1254.37       1259.72        46.39 o
  14   5   0         15.97         -4.56        13.17 o
  15   5   0       1362.47       1354.40        53.03 o
  16   5   0        191.22        193.90        23.78 o
  17   5   0        665.85        642.76        37.84 o
   0   6   0       3439.98       3325.57       227.06 o
   1   6   0       1585.12       1567.52        46.25 o
   2   6   0       1141.14       1074.04        36.25 o
   3   6   0        114.83        128.68        11.12 o
   4   6   0         49.27         65.93        11.68 o
   5   6   0        125.71        104.44        11.56 o
   6   6   0        173.31        144.38        13.47 o
   7   6   0        537.48        519.55        27.74 o
   8   6   0        374.54        426.08        27.06 o
   9   6   0       1286.29       1222.85        35.98 o
  10   6   0       2590.92       2688.79        80.00 o
  11   6   0       1579.84       1556.09        56.99 o
  12   6   0        677.02        685.70        33.99 o
  13   6   0         99.23         60.02        18.46 o
  14   6   0         87.53        163.11        64.72 o
  15   6   0          1.14         15.55        18.21 o
   1   7   0        333.70        344.06        25.01 o
   2   7   0       2995.55       2983.59        89.42 o
   3   7   0         61.81         46.35        23.86 o
   4   7   0       1002.66        952.72        42.86 o
   5   7   0          3.23         22.62        14.32 o
   6   7   0        841.19        891.45        56.99 o
   7   7   0        203.47        178.84        21.50 o
   8   7   0       1098.23       1114.58        49.39 o
   9   7   0        198.90        150.45        22.56 o
  10   7   0          1.26         20.44        15.16 o
  11   7   0         55.77         41.49        16.87 o
  12   7   0        906.39        932.07        60.64 o
  13   7   0         90.69         48.51        23.80 o
   0   8   0        114.36        164.47        31.88 o
   1   8   0       2273.57       2261.02        83.31 o
   2   8   0         28.92         21.75        17.94 o
   3   8   0        125.75        130.19        22.47 o
   4   8   0        183.55        149.29        23.23 o
   5   8   0         14.10         37.54        18.87 o
   6   8   0         85.06         86.51        21.11 o
   7   8   0        579.74        618.97        65.89 o
   8   8   0         80.16         61.65        24.66 o
   9   8   0       1327.99       1364.46        75.62 o
   4   0   1      12650.88      12338.39       100.46 o
   6   0   1      12208.29      11938.48       155.75 o
   8   0   1       5793.01       5838.27        86.01 o
  10   0   1         73.86         88.27         8.31 o
  12   0   1       6564.63       6598.29       129.25 o
  14   0   1       4668.42       4941.74       156.72 o
  16   0   1       1525.80       1502.89        64.32 o
  18   0   1        850.44        867.90        54.72 o
  20   0   1         36.68         49.95        26.30 o
   0   1   1      19139.93      18318.66       197.56 o
   1   1   1      27635.14      25741.26       144.84 o
   2   1   1      15005.78      14760.98       107.66 o
   3   1   1       1634.98       1683.74        12.18 o
   4   1   1       5081.06       4995.51        34.84 o
   5   1   1       1332.67       1445.61        16.93 o
   6   1   1        820.75        841.83         9.53 o
   7   1   1       2019.92       2087.84        22.93 o
   8   1   1       3746.08       3781.04        39.28 o
   9   1   1       8673.52       8713.43        99.61 o
  10   1   1       2029.13       1986.01        28.64 o
  11   1   1       5494.69       5628.89        71.45 o
  12   1   1       2445.66       2396.70        33.73 o
  13   1   1        226.67        285.66        15.97 o
  14   1   1        398.49        373.49        21.05 o
  15   1   1         15.90         21.18         9.28 o
  16   1   1         52.06         53.24        13.73 o
  17   1   1        242.82        301.28        45.54 o
  18   1   1        579.71        612.05        31.76 o
  19   1   1       1108.49       1089.39        47.94 o
  20   1   1        991.35        973.65        46.33 o
  21   1   1       1561.58       1572.93        73.01 o
   1   2   1        856.57        827.45        16.78 o
   2   2   1        213.08        209.93         5.63 o
   3   2   1      11243.81      11456.38       126.19 o
   4   2   1         15.33         27.22         5.25 o
   5   2   1      14054.04      13913.91       148.11 o
   6   2   1        418.33        423.27         7.43 o
   7   2   1       7576.35       7715.13        83.00 o
   8   2   1       2319.12       2341.67        35.14 o
   9   2   1        816.50        844.52        15.51 o
  10   2   1         83.51         87.96         5.05 o
  11   2   1        325.16        303.09        17.47 o
  12   2   1        338.68        359.98        19.44 o
  13   2   1       2773.32       2762.73        55.73 o
  14   2   1        251.23        236.94        14.67 o
  15   2   1       5499.49       5442.27       119.52 o
  16   2   1        228.05        236.41        16.08 o
  17   2   1       2127.36       2200.99        68.24 o
  18   2   1        200.31        223.19        24.07 o
  19   2   1         62.66         56.25        18.54 o
  20   2   1          2.38         12.14        17.28 o
   0   3   1       7040.00       6835.90       146.94 o
   1   3   1        372.69        403.69        11.00 o
   2   3   1       9626.99       9816.75       125.75 o
   3   3   1       1144.00       1168.23        18.12 o
   4   3   1       1234.48       1178.15        14.79 o
   5   3   1        341.51        397.91        15.87 o
   6   3   1       2248.91       2235.58        32.29 o
   7   3   1       1045.27       1063.52        19.54 o
   8   3   1       9228.41       9334.16       135.01 o
   9   3   1        790.18        729.85        16.29 o
  10   3   1       2545.56       2692.24        47.28 o
  11   3   1        434.63        401.56        15.19 o
  12   3   1       4269.26       4430.77        98.15 o
  13   3   1        162.62        157.73        13.25 o
  14   3   1       1357.68       1424.44        46.87 o
  15   3   1         53.14         48.99        11.96 o
  16   3   1        420.48        409.47        23.28 o
  17   3   1        539.92        527.79        26.31 o
  18   3   1       1817.65       1737.57        66.69 o
  19   3   1         83.40         73.15        18.85 o
  20   3   1        900.93        846.74        54.48 o
   1   4   1        162.95        172.05         9.47 o
   2   4   1       2010.76       1993.30        32.80 o
   3   4   1        256.92        240.61         9.70 o
   4   4   1       4002.04       4050.61        61.91 o
   5   4   1       2955.90       2795.13        37.19 o
   6   4   1       6098.00       6211.68        81.95 o
   7   4   1        872.30        850.38        23.92 o
   8   4   1        541.03        540.82        16.72 o
   9   4   1        596.05        583.01        21.52 o
  10   4   1         49.45         61.44         8.35 o
  11   4   1          4.85         10.80         7.71 o
  12   4   1        578.28        563.80        29.08 o
  13   4   1        299.16        295.10        20.13 o
  14   4   1       1623.85       1609.61        49.60 o
  15   4   1       1155.70       1158.00        42.04 o
  16   4   1        938.03        919.62        35.44 o
  17   4   1        327.49        342.57        31.27 o
  18   4   1        139.51        155.57        26.78 o
   0   5   1        599.08        567.91        28.75 o
   1   5   1       8137.59       8126.66       133.50 o
   2   5   1         60.43        111.24        12.29 o
   3   5   1       2035.51       2062.28        37.59 o
   4   5   1        312.08        295.19        22.89 o
   5   5   1          9.55         12.12         7.85 o
   6   5   1        342.31        337.16        13.79 o
   7   5   1        907.92        872.11        23.37 o
   8   5   1         54.25         59.66         9.19 o
   9   5   1       3561.41       3668.15        75.34 o
  10   5   1        147.47        131.61        15.97 o
  11   5   1       3306.13       3443.06        90.58 o
  12   5   1        190.59        203.44        17.81 o
  13   5   1        817.11        796.58        34.64 o
  14   5   1        136.29        197.67        20.24 o
  15   5   1          2.63         13.05        13.99 o
  16   5   1         64.41         49.65        18.13 o
  17   5   1        594.87        656.73        47.78 o
   1   6   1        205.85        212.65        15.71 o
   2   6   1       1832.54       1758.25        38.71 o
   3   6   1       1468.20       1489.35        40.42 o
   4   6   1       1396.48       1459.67        34.66 o
   5   6   1        331.08        372.05        16.41 o
   6   6   1        969.25        946.26        40.41 o
   7   6   1       1215.96       1171.15        43.35 o
   8   6   1       1147.58       1151.92        34.49 o
   9   6   1        498.04        524.82        31.63 o
  10   6   1          0.59         13.01        12.53 o
  11   6   1        285.25        293.27        23.49 o
  12   6   1        709.09        751.99        52.78 o
  13   6   1        646.83        611.98        36.32 o
  14   6   1        702.17        708.48        38.34 o
  15   6   1        173.79        145.05        22.96 o
   0   7   1       3383.68       3713.95       149.64 o
   1   7   1        193.07        190.43        21.01 o
   2   7   1       1130.04       1124.04        64.06 o
   3   7   1         65.74         61.97        16.95 o
   4   7   1         69.49        106.20        25.29 o
   5   7   1         31.81         25.83        15.28 o
   6   7   1        102.52        127.72        19.08 o
   7   7   1         31.14         24.10        12.22 o
   8   7   1        982.73        959.71        41.98 o
   9   7   1        343.42        394.38        28.04 o
  10   7   1       2231.39       2303.67        77.93 o
  11   7   1        345.05        330.56        26.69 o
  12   7   1        891.62        847.70        44.63 o
  13   7   1        113.05        109.49        28.19 o
   1   8   1        563.88        524.08        35.85 o
   2   8   1         17.41         60.79        17.37 o
   3   8   1       1218.79       1177.64        54.72 o
   4   8   1        247.92        229.62        30.79 o
   5   8   1       1266.41       1283.63        56.99 o
   6   8   1        403.31        372.50        32.64 o
   7   8   1        545.57        593.08        44.23 o
   8   8   1         42.27        107.71        86.46 o
   9   8   1         97.07         89.93        42.95 o
   2   0   2      25816.56      24535.64       229.42 o
   4   0   2        883.51        851.38        15.02 o
   6   0   2       6545.77       6739.48        89.75 o
   8   0   2      17949.09      17833.73       298.42 o
  10   0   2       9657.40       9657.47       172.32 o
  12   0   2       3311.07       3503.52       123.48 o
  14   0   2        356.26        400.95        18.61 o
  16   0   2        144.05        158.21        31.82 o
  18   0   2        855.29        832.18        51.13 o
  20   0   2       3274.80       3401.54       158.80 o
   1   1   2       2858.45       2879.66        20.75 o
   2   1   2       4451.86       4447.57        65.44 o
   3   1   2       4768.85       4820.46        32.49 o
   4   1   2        523.90        503.55        10.12 o
   5   1   2      18857.29      18716.65       215.65 o
   6   1   2       4606.01       4446.70        42.56 o
   7   1   2       6526.61       6488.83        67.69 o
   8   1   2       2308.84       2384.29        26.30 o
   9   1   2       3424.92       3522.64        41.37 o
  10   1   2       1460.44       1551.20        22.60 o
  11   1   2       1445.16       1412.02        21.51 o
  12   1   2        689.80        735.98        20.73 o
  13   1   2       2395.01       2449.68        37.65 o
  14   1   2       1851.71       1812.39        39.19 o
  15   1   2       2736.63       2841.43        60.94 o
  16   1   2       1166.05       1154.39        33.38 o
  17   1   2       1543.71       1501.63        51.47 o
  18   1   2        616.90        622.67        32.35 o
  19   1   2        213.00        239.56        23.48 o
  20   1   2         49.03         62.96        23.69 o
  21   1   2        305.54        318.52        30.38 o
   0   2   2       7720.79       7971.30       137.66 o
   1   2   2       5413.89       5118.97        66.42 o
   2   2   2       1156.53       1137.95        22.32 o
   3   2   2      14709.61      14875.90       164.03 o
   4   2   2       2428.32       2488.24        34.08 o
   5   2   2       1024.76       1057.99        19.69 o
   6   2   2        401.95        426.31        12.06 o
   7   2   2       4290.82       4412.57        63.49 o
   8   2   2        194.77        241.14        18.92 o
   9   2   2       5891.86       5938.87        77.67 o
  10   2   2       1198.34       1227.70        18.99 o
  11   2   2       2426.02       2475.35        40.28 o
  12   2   2        259.93        259.80        11.74 o
  13   2   2       1424.32       1416.17        32.71 o
  14   2   2        794.67        784.78        23.42 o
  15   2   2         71.30         73.65        12.39 o
  16   2   2        166.09        195.22        15.53 o
  17   2   2        515.94        527.66        25.81 o
  18   2   2        141.80        158.85        41.32 o
  19   2   2       1988.80       1892.04        71.65 o
  20   2   2        311.75        312.86        29.16 o
   1   3   2         29.39         36.55         6.16 o
   2   3   2       1252.94       1118.45        20.75 o
   3   3   2       1159.30       1118.59        21.75 o
   4   3   2       9693.04       9498.03       129.03 o
   5   3   2       5710.80       5934.00        80.96 o
   6   3   2      11944.71      12019.68       147.56 o
   7   3   2        527.28        546.22        13.09 o
   8   3   2        996.56       1019.25        31.85 o
   9   3   2        403.13        417.67        12.85 o
  10   3   2         19.76          6.84         8.24 o
  11   3   2        350.68        355.66        11.62 o
  12   3   2       1336.18       1316.42        31.00 o
  13   3   2        436.54        478.88        21.15 o
  14   3   2       2658.03       2807.83        62.64 o
  15   3   2        484.91        458.08        26.01 o
  16   3   2       2284.19       2264.41        60.38 o
  17   3   2        241.85        222.17        18.04 o
  18   3   2        748.19        671.98        35.63 o
  19   3   2          1.21          1.21        16.33 o
   0   4   2       5579.35       5402.15       137.73 o
   1   4   2       1800.25       1757.52        36.89 o
   2   4   2       4519.34       4436.59        67.78 o
   3   4   2       2497.54       2493.48        39.66 o
   4   4   2       2147.99       2257.27        36.85 o
   5   4   2         33.70         45.22        11.32 o
   6   4   2        924.04        886.31        19.58 o
   7   4   2       3169.29       3089.00        43.66 o
   8   4   2       3363.85       3396.26        50.68 o
   9   4   2       1291.02       1244.95        23.13 o
  10   4   2       2627.04       2689.29        52.04 o
  11   4   2       1945.60       2020.07        42.92 o
  12   4   2       1663.85       1677.77        53.79 o
  13   4   2        641.10        661.60        39.14 o
  14   4   2        394.69        421.44        24.01 o
  15   4   2         49.62         34.47        14.32 o
  16   4   2        241.39        253.53        27.78 o
  17   4   2        540.90        472.30        65.96 o
  18   4   2        748.89        740.90        50.83 o
   1   5   2        524.37        495.84        14.90 o
   2   5   2        751.21        736.66        17.67 o
   3   5   2       3508.71       3483.14        61.88 o
   4   5   2        189.36        203.30        17.92 o
   5   5   2       7278.30       7506.60       135.99 o
   6   5   2        519.99        494.98        18.52 o
   7   5   2       1831.35       1865.63        41.59 o
   8   5   2        470.17        446.66        30.49 o
   9   5   2        267.65        259.12        25.62 o
  10   5   2          2.59          4.32        10.66 o
  11   5   2        963.03        939.22        35.09 o
  12   5   2        158.48        225.90        42.85 o
  13   5   2       1173.46       1228.62        59.13 o
  14   5   2         96.93         96.80        19.42 o
  15   5   2       1399.28       1467.92        58.07 o
  16   5   2        153.54        157.74        29.51 o
  17   5   2       1008.10        891.58        47.67 o
   0   6   2       2207.63       2305.86        55.46 o
   1   6   2       1001.35       1050.00        26.12 o
   2   6   2       1076.10       1047.64        27.70 o
   3   6   2        646.99        662.33        32.72 o
   4   6   2        208.40        216.21        16.38 o
   5   6   2          4.34          4.16         9.20 o
   6   6   2         84.39         75.86        11.43 o
   7   6   2         91.67         99.55        16.12 o
   8   6   2        647.43        663.06        28.19 o
   9   6   2       1522.79       1546.10        51.19 o
  10   6   2       1996.97       2145.05        66.83 o
  11   6   2       1191.76       1188.01        52.43 o
  12   6   2        777.21        756.82        38.07 o
  13   6   2        323.97        311.62        29.24 o
  14   6   2         47.33         47.73        18.45 o
  15   6   2         30.50         24.05        17.26 o
   1   7   2         93.15        135.61        23.16 o
   2   7   2       1198.62       1364.51        57.80 o
   3   7   2        266.61        288.64        22.53 o
   4   7   2       2655.94       2739.82        87.76 o
   5   7   2         70.90         88.58        18.72 o
   6   7   2       1812.08       1783.85        51.50 o
   7   7   2        173.60        202.19        18.15 o
   8   7   2        794.45        802.01        42.11 o
   9   7   2         59.91         76.09        17.14 o
  10   7   2         27.23         43.33        15.55 o
  11   7   2        172.36        196.67        22.58 o
  12   7   2        565.93        559.88        38.44 o
  13   7   2        155.98        227.22        27.09 o
   0   8   2        261.01        238.73        37.32 o
   1   8   2       1385.84       1404.73        62.28 o
   2   8   2        163.47        196.45        24.35 o
   3   8   2        755.67        759.15        41.26 o
   4   8   2        284.34        274.29        27.23 o
   5   8   2          5.11         -4.24        19.50 o
   6   8   2        179.49        207.49        25.52 o
   7   8   2        733.09        726.88        50.17 o
   8   8   2        235.30        184.75        33.98 o
   9   8   2        912.06       1006.32        66.72 o
   2   0   3       1865.01       1883.44        30.98 o
   4   0   3       9548.58       9437.70       107.96 o
   6   0   3      22874.27      22269.91       348.89 o
   8   0   3       3682.95       3513.25        56.32 o
  10   0   3       1033.89       1057.20        22.30 o
  12   0   3       3550.23       3550.63       149.66 o
  14   0   3       4935.05       4988.39       155.87 o
  16   0   3       2063.63       2076.41        82.52 o
  18   0   3       1400.06       1342.45        69.90 o
  20   0   3         60.20         14.78        23.95 o
   0   1   3      12260.69      12081.38       167.60 o
   1   1   3       7952.24       7893.95        74.55 o
   2   1   3       8882.12       9170.62       101.83 o
   3   1   3      10271.41      10149.97        82.55 o
   4   1   3       3283.66       3516.21        35.93 o
   5   1   3       1853.26       2012.02        21.34 o
   6   1   3        613.94        609.08        14.39 o
   7   1   3       2760.76       2752.45        34.97 o
   8   1   3       4785.79       4769.68        54.34 o
   9   1   3       3338.00       3303.13        43.60 o
  10   1   3       2538.87       2589.29        35.40 o
  11   1   3       1873.69       1890.48        27.85 o
  12   1   3       3061.93       3091.72        45.98 o
  13   1   3        863.09        865.77        20.64 o
  14   1   3          4.95          4.49         6.14 o
  15   1   3         11.89         19.30         9.17 o
  16   1   3        143.90        129.18        14.40 o
  17   1   3       1068.78       1059.84        39.91 o
  18   1   3        394.03        424.88        27.17 o
  19   1   3        835.87        910.46        42.02 o
  20   1   3        986.71        962.78        57.27 o
   1   2   3       1732.05       1828.89        22.91 o
   2   2   3       1204.64       1201.34        17.59 o
   3   2   3      13589.00      13337.30       132.18 o
   4   2   3       6265.91       6419.24        64.04 o
   5   2   3       9680.22       9405.99       103.78 o
   6   2   3       1994.49       1988.33        21.16 o
   7   2   3       9263.73       9246.17       125.24 o
   8   2   3        572.95        552.22        12.64 o
   9   2   3       3468.51       3609.74        46.86 o
  10   2   3          2.80         11.25         4.88 o
  11   2   3        852.35        876.88        22.13 o
  12   2   3        336.49        325.66        11.03 o
  13   2   3       3019.60       3136.95        52.14 o
  14   2   3        799.77        810.31        59.45 o
  15   2   3       3115.73       3222.09        71.60 o
  16   2   3        906.14        893.09        30.03 o
  17   2   3       2211.40       2129.00        59.96 o
  18   2   3         35.23          2.08        15.67 o
  19   2   3        380.37        373.22        28.26 o
  20   2   3          8.57         21.38        19.28 o
   0   3   3      11437.61      11415.41       249.68 o
   1   3   3       2606.72       2610.73        59.76 o
   2   3   3       6734.66       6642.44       101.19 o
   3   3   3       1245.48       1169.07        21.44 o
   4   3   3       5466.06       5400.20        67.84 o
   5   3   3        204.97        185.79         9.55 o
   6   3   3       1338.12       1363.06        18.31 o
   7   3   3        182.90        195.51        15.21 o
   8   3   3       3466.83       3372.02        46.87 o
   9   3   3        313.09        352.17        13.43 o
  10   3   3       3869.85       3955.61        67.75 o
  11   3   3        207.70        203.30        15.21 o
  12   3   3       2465.17       2501.46        49.64 o
  13   3   3        114.39        121.86        12.18 o
  14   3   3        276.63        344.64        24.11 o
  15   3   3         18.41         18.31        12.43 o
  16   3   3        227.25        260.47        18.99 o
  17   3   3         70.28         77.97        15.04 o
  18   3   3       1021.37        984.51        44.10 o
  19   3   3         56.76         24.15        25.37 o
   1   4   3       2661.02       2647.67        51.30 o
   2   4   3       1741.43       1742.84        35.86 o
   3   4   3       2442.96       2400.48        38.81 o
   4   4   3       4877.80       4788.60        76.80 o
   5   4   3       3200.52       3143.09        54.96 o
   6   4   3       6186.91       6405.72       105.41 o
   7   4   3        660.53        702.71        22.25 o
   8   4   3        167.09        191.58        13.63 o
   9   4   3        953.76        934.17        21.95 o
  10   4   3         15.46         36.84        13.04 o
  11   4   3        396.62        405.27        15.99 o
  12   4   3        778.87        744.54        30.06 o
  13   4   3       1162.17       1172.42        37.24 o
  14   4   3       2055.97       1996.66        56.75 o
  15   4   3        705.47        724.85        49.43 o
  16   4   3       1162.07       1174.32        55.27 o
  17   4   3        342.10        325.45        40.18 o
  18   4   3        371.20        443.38       140.55 o
   0   5   3        148.88        170.10        37.26 o
   1   5   3       2719.45       2706.53        60.35 o
   2   5   3          8.26         20.62         8.12 o
   3   5   3       2459.90       2438.91        57.05 o
   4   5   3       1960.25       1940.68        38.63 o
   5   5   3        124.21        148.12        14.71 o
   6   5   3        529.13        533.83        18.00 o
   7   5   3       1883.21       1843.85        52.43 o
   8   5   3         90.53        116.02        11.81 o
   9   5   3       4001.22       4090.23        97.95 o
  10   5   3        565.31        524.60        24.72 o
  11   5   3       3976.74       4047.16       110.41 o
  12   5   3         94.08        108.86        17.68 o
  13   5   3        661.55        670.65        31.88 o
  14   5   3        310.03        296.52        23.51 o
  15   5   3          7.31         30.45        17.40 o
  16   5   3         38.41         44.20        17.53 o
  17   5   3        624.95        599.63        41.37 o
   1   6   3        345.99        316.55        15.43 o
   2   6   3       1046.48       1058.13        29.07 o
   3   6   3       1857.82       1839.40        42.78 o
   4   6   3       3143.50       3158.76        68.79 o
   5   6   3       2212.62       2199.22        52.59 o
   6   6   3       1760.87       1783.65        43.73 o
   7   6   3        362.14        346.03        22.05 o
   8   6   3       1209.97       1168.88        34.04 o
   9   6   3        122.01        139.45        15.88 o
  10   6   3         30.84         39.30        14.99 o
  11   6   3        334.34        309.00        33.12 o
  12   6   3        605.48        645.16        34.06 o
  13   6   3        281.87        307.32        25.55 o
  14   6   3        903.98        849.16        43.26 o
  15   6   3        920.95        973.33        47.46 o
   0   7   3       1900.95       2132.61       100.71 o
   1   7   3        426.41        447.72        41.55 o
   2   7   3       1637.27       1675.44        59.99 o
   3   7   3        176.03        245.96        23.53 o
   4   7   3        174.72        184.01        15.18 o
   5   7   3         74.90         78.43        13.79 o
   6   7   3        193.49        203.30        19.38 o
   7   7   3        106.89        101.17        16.07 o
   8   7   3       1113.39       1082.76        43.60 o
   9   7   3         83.96        115.81        23.75 o
  10   7   3       1609.06       1540.90        63.90 o
  11   7   3        111.25        128.57        22.62 o
  12   7   3       1069.58       1085.52        52.27 o
   1   8   3         56.60         45.32        20.73 o
   2   8   3        528.67        527.90        41.71 o
   3   8   3        742.05        778.64        41.53 o
   4   8   3        207.81        153.78        41.38 o
   5   8   3       1541.98       1555.65        69.53 o
   6   8   3        259.76        307.27        34.43 o
   7   8   3        737.58        801.40        52.52 o
   8   8   3        226.41        252.93        41.78 o
   0   0   4      18117.60      18187.98       384.62 o
   2   0   4       2072.29       1995.86        41.41 o
   4   0   4       1935.57       1910.16        27.08 o
   6   0   4       5830.01       6175.34        87.82 o
   8   0   4       8913.20       9024.95       146.55 o
  10   0   4       4747.61       4665.89        82.80 o
  12   0   4       4364.23       4221.78        87.38 o
  14   0   4       1387.57       1433.54        53.31 o
  16   0   4        615.04        537.22        23.51 o
  18   0   4       1208.51       1249.43        79.81 o
  20   0   4       1350.84       1355.65        85.96 o
   1   1   4        609.09        597.03         8.01 o
   2   1   4       9488.72       9660.19       117.34 o
   3   1   4       9462.32       9480.37       115.37 o
   4   1   4       3597.38       3572.19        30.79 o
   5   1   4      15723.14      15397.36       145.26 o
   6   1   4       1575.18       1495.40        22.07 o
   7   1   4       4240.31       4260.65        46.89 o
   8   1   4       2814.39       2853.01        34.42 o
   9   1   4       1753.67       1741.12        23.80 o
  10   1   4        179.17        206.88         7.43 o
  11   1   4         46.83         32.11         6.25 o
  12   1   4        469.97        459.74        14.54 o
  13   1   4       2035.83       2036.14        34.22 o
  14   1   4       1614.09       1555.86        29.79 o
  15   1   4       5070.05       5204.24       105.19 o
  16   1   4        361.65        374.69        17.58 o
  17   1   4       1208.85       1243.34        67.81 o
  18   1   4        435.23        457.72        36.43 o
  19   1   4        105.95        139.16        34.76 o
  20   1   4         52.96         21.84        17.27 o
   0   2   4       3145.09       3215.41        57.64 o
   1   2   4      11083.77      10936.18       142.64 o
   2   2   4       4182.68       4236.70        52.11 o
   3   2   4       1272.82       1204.57        22.13 o
   4   2   4       2181.11       2225.98        25.63 o
   5   2   4        679.28        761.08        16.56 o
   6   2   4       2260.38       2348.28        26.95 o
   7   2   4        307.62        266.02         7.42 o
   8   2   4        615.75        611.90        12.82 o
   9   2   4       3743.46       3754.60        50.17 o
  10   2   4        133.85        125.43         6.70 o
  11   2   4       4938.70       5016.83        72.42 o
  12   2   4        288.51        292.35        15.09 o
  13   2   4        267.83        280.04        11.65 o
  14   2   4        285.68        281.75        12.14 o
  15   2   4        162.17        176.88        21.77 o
  16   2   4        316.76        335.20        17.84 o
  17   2   4        436.72        443.02        22.64 o
  18   2   4        391.46        353.82        27.12 o
  19   2   4        888.11        873.08        41.92 o
  20   2   4         28.09         42.95        19.09 o
   1   3   4         93.24         99.16         7.27 o
   2   3   4       7197.34       7336.49       111.40 o
   3   3   4       3124.03       3266.19        52.12 o
   4   3   4       5253.95       4986.94        53.12 o
   5   3   4        103.48        122.70         6.60 o
   6   3   4       5151.39       5152.17        60.45 o
   7   3   4        568.10        580.34        18.81 o
   8   3   4       4173.56       4213.16        65.28 o
   9   3   4        505.14        519.33        21.09 o
  10   3   4        132.38        144.10         9.99 o
  11   3   4        170.68        162.32        10.99 o
  12   3   4       2724.47       2685.40        46.74 o
  13   3   4        432.64        413.79        13.93 o
  14   3   4       3537.70       3550.73        80.92 o
  15   3   4        348.75        381.21        21.48 o
  16   3   4       1553.39       1566.14        46.56 o
  17   3   4        186.48        225.82        22.19 o
  18   3   4       1096.31        984.32        46.82 o
  19   3   4         79.35         90.46        28.86 o
   0   4   4      11092.65      11127.82       477.96 o
   1   4   4       4792.25       4697.33        87.90 o
   2   4   4       2784.47       2740.60        64.15 o
   3   4   4        678.79        713.46        19.75 o
   4   4   4        554.41        558.95        15.80 o
   5   4   4        267.04        232.15        12.54 o
   6   4   4        821.78        834.44        25.71 o
   7   4   4        358.93        353.52        12.69 o
   8   4   4       1886.45       1881.87        59.08 o
   9   4   4       3131.31       3086.43        73.04 o
  10   4   4       2556.33       2505.00        60.84 o
  11   4   4       2292.15       2295.11        58.71 o
  12   4   4       1879.13       1918.61        77.01 o
  13   4   4         78.42        116.35        18.03 o
  14   4   4        273.22        267.32        31.05 o
  15   4   4        105.08         96.54        23.43 o
  16   4   4        251.65        253.94        28.32 o
  17   4   4         57.97         62.01        21.45 o
  18   4   4        565.44        502.82        44.29 o
   1   5   4        577.63        600.80        21.70 o
   2   5   4        975.62        958.29        28.67 o
   3   5   4       3803.15       4022.48        72.80 o
   4   5   4         12.85         18.39         9.34 o
   5   5   4       5609.81       5666.27       105.75 o
   6   5   4        162.21        155.01        11.29 o
   7   5   4       3250.12       3161.20        65.18 o
   8   5   4        376.90        367.82        29.99 o
   9   5   4        930.06        932.05        51.48 o
  10   5   4         42.72         43.36        12.55 o
  11   5   4        289.01        281.85        20.20 o
  12   5   4        483.65        454.57        64.53 o
  13   5   4       1451.18       1511.62        68.21 o
  14   5   4        179.50        218.78        25.00 o
  15   5   4       1793.85       1866.35        70.60 o
  16   5   4        124.74        120.17        20.20 o
  17   5   4        946.37       1021.03        87.90 o
   0   6   4        984.80       1061.42        51.41 o
   1   6   4       1218.77       1235.04        40.22 o
   2   6   4       1454.43       1485.97        38.02 o
   3   6   4        754.05        760.79        24.90 o
   4   6   4        220.95        225.06        14.26 o
   5   6   4        177.68        204.61        13.63 o
   6   6   4        158.60        169.98        14.31 o
   7   6   4       1084.61       1095.93        41.40 o
   8   6   4       1172.59       1222.34        36.01 o
   9   6   4        649.18        695.53        68.86 o
  10   6   4       1040.91       1021.05        42.79 o
  11   6   4        666.10        663.63        34.52 o
  12   6   4        656.40        622.95        33.75 o
  13   6   4        488.22        447.30        29.93 o
  14   6   4        170.81        124.72        22.15 o
  15   6   4         57.22         33.27        18.53 o
   1   7   4         23.99         17.19        15.39 o
   2   7   4       1023.67        920.06        31.59 o
   3   7   4        235.88        234.95        17.04 o
   4   7   4       2610.53       2614.26        69.25 o
   5   7   4        567.05        549.40        24.37 o
   6   7   4       2444.31       2500.90        67.19 o
   7   7   4          5.47        -13.43        13.43 o
   8   7   4        419.29        444.16        33.82 o
   9   7   4         94.95        112.61        17.96 o
  10   7   4         37.55         38.95        17.40 o
  11   7   4         22.69         13.49        16.61 o
  12   7   4        359.14        337.74        31.25 o
   0   8   4       1251.01       1373.90        80.60 o
   1   8   4        970.03        999.46        48.14 o
   2   8   4         76.44         66.92        20.03 o
   3   8   4        794.83        846.83        47.22 o
   4   8   4         48.99         26.70        18.77 o
   5   8   4         25.94         22.76        19.14 o
   6   8   4         69.15         83.97        26.22 o
   7   8   4        394.94        427.97        38.64 o
   8   8   4         45.73         63.48        25.98 o
   2   0   5       3865.69       3888.99        85.30 o
   4   0   5       6158.29       5807.44        81.66 o
   6   0   5      18623.26      18663.94       304.36 o
   8   0   5       4073.14       4133.04        68.68 o
  10   0   5        392.03        374.96        18.36 o
  12   0   5        103.91         96.88        12.04 o
  14   0   5       5170.90       5301.27       165.95 o
  16   0   5       4314.18       4265.33       112.63 o
  18   0   5        152.97        155.98        36.88 o
  20   0   5         34.88         21.02        32.27 o
   0   1   5      25227.12      25387.59       446.40 o
   1   1   5       4684.36       4606.05        48.99 o
   2   1   5       5710.69       5730.22        71.51 o
   3   1   5       5782.59       5591.53        68.10 o
   4   1   5         70.42         67.86         4.41 o
   5   1   5         85.18         73.97         6.90 o
   6   1   5        803.21        789.53         8.79 o
   7   1   5       4996.50       4946.61        55.04 o
   8   1   5       2178.69       2152.05        27.52 o
   9   1   5       2638.31       2661.15        34.31 o
  10   1   5       2568.28       2622.64        40.24 o
  11   1   5        878.79        901.41        27.14 o
  12   1   5        333.77        292.71        14.92 o
  13   1   5       1935.53       1932.17        35.06 o
  14   1   5          8.66          9.25         7.16 o
  15   1   5         82.42         83.58         9.44 o
  16   1   5        184.54        199.45        16.05 o
  17   1   5       1511.53       1469.67        57.70 o
  18   1   5        230.48        303.33        23.27 o
  19   1   5        567.97        596.53        52.12 o
  20   1   5       1062.36       1062.79        55.51 o
   1   2   5       3506.03       3662.88        48.27 o
   2   2   5        289.81        316.47         8.20 o
   3   2   5       8645.21       8581.49       117.71 o
   4   2   5       3906.84       4006.60        47.49 o
   5   2   5       5475.37       5347.92        65.71 o
   6   2   5       1997.28       1932.80        31.45 o
   7   2   5       7400.01       7400.72        99.92 o
   8   2   5        388.23        371.70        13.03 o
   9   2   5       3051.83       2950.19        40.35 o
  10   2   5        724.87        740.18        14.79 o
  11   2   5       1703.28       1659.63        28.22 o
  12   2   5         67.59         60.41         7.08 o
  13   2   5       3908.80       3872.43        66.21 o
  14   2   5        826.35        790.53        21.24 o
  15   2   5       3395.43       3356.63        74.77 o
  16   2   5        792.17        757.32        27.90 o
  17   2   5       1855.08       1774.20        52.66 o
  18   2   5         10.15          8.68        13.21 o
  19   2   5        303.53        328.42        31.65 o
  20   2   5          0.29          0.77        18.92 o
   0   3   5      12552.15      12096.76       279.66 o
   1   3   5       1929.63       1886.37        56.47 o
   2   3   5       3216.80       3091.83        49.99 o
   3   3   5        445.81        405.34        16.13 o
   4   3   5        344.30        355.26         9.30 o
   5   3   5        357.16        339.01         7.81 o
   6   3   5        105.72        111.58         6.56 o
   7   3   5         80.66         78.83        11.44 o
   8   3   5       3538.44       3542.66        61.39 o
   9   3   5        716.34        703.90        20.94 o
  10   3   5       5764.89       5681.17       109.07 o
  11   3   5        694.24        654.44        23.86 o
  12   3   5       2680.41       2681.87        47.43 o
  13   3   5         18.28         18.63         7.19 o
  14   3   5        134.27        167.86        17.22 o
  15   3   5         11.01         11.28        10.04 o
  16   3   5         63.19         73.84        14.12 o
  17   3   5         57.29         51.02        17.08 o
  18   3   5        798.31        781.20        56.59 o
  19   3   5         50.19         38.04        47.62 o
   1   4   5       1829.90       1792.84        37.79 o
   2   4   5       2710.61       2692.59        52.01 o
   3   4   5       4274.06       4383.85        81.76 o
   4   4   5       2779.49       2819.78        65.84 o
   5   4   5        545.34        571.12        15.74 o
   6   4   5       4237.56       4119.27        71.26 o
   7   4   5       2376.24       2390.78        43.56 o
   8   4   5       1122.73       1101.83        25.52 o
   9   4   5        802.52        840.12        27.24 o
  10   4   5         90.25         96.02        21.72 o
  11   4   5        412.90        373.62        19.91 o
  12   4   5        591.75        572.13        55.59 o
  13   4   5        731.30        746.48        26.68 o
  14   4   5       1928.10       1889.15        68.80 o
  15   4   5         30.53         32.53        18.01 o
  16   4   5       1158.30       1223.54        84.59 o
  17   4   5        352.91        347.57        34.39 o
  18   4   5        415.45        415.92        40.31 o
   0   5   5        323.57        352.72        55.64 o
   1   5   5       3263.20       3368.55        74.61 o
   2   5   5        232.75        288.42        38.11 o
   3   5   5       1285.66       1253.14        43.44 o
   4   5   5        369.66        369.14        14.51 o
   5   5   5        101.95        122.02        10.57 o
   6   5   5        238.87        230.75        15.12 o
   7   5   5        954.79        950.27        25.80 o
   8   5   5        296.45        303.31        18.73 o
   9   5   5       3009.32       3038.19        76.79 o
  10   5   5        575.25        576.46        25.68 o
  11   5   5       2115.54       2208.15        65.16 o
  12   5   5        148.71        178.30        18.66 o
  13   5   5        950.95        914.46        53.84 o
  14   5   5        197.83        203.85        22.27 o
  15   5   5          4.72         22.90        15.12 o
  16   5   5         49.80         44.52        18.70 o
   1   6   5         57.81         57.77        14.92 o
   2   6   5        714.76        743.41        29.09 o
   3   6   5       1544.10       1611.77        41.82 o
   4   6   5       2522.01       2569.00        63.42 o
   5   6   5       2824.16       2827.34        66.67 o
   6   6   5       2627.30       2736.38        67.38 o
   7   6   5        816.20        838.96        27.75 o
   8   6   5        411.17        390.63        35.30 o
   9   6   5         19.55         41.78        13.61 o
  10   6   5         28.52         36.79        15.44 o
  11   6   5         69.42         51.11        15.21 o
  12   6   5        204.75        202.73        22.54 o
  13   6   5        136.66        177.09        20.70 o
  14   6   5        899.78        872.05        44.90 o
   0   7   5       1557.66       1526.70       191.77 o
   1   7   5        108.79        121.11        13.44 o
   2   7   5       1099.12       1034.99        35.50 o
   3   7   5        420.73        422.14        21.34 o
   4   7   5        414.91        410.56        21.61 o
   5   7   5        114.05         99.54        14.40 o
   6   7   5        176.14        173.71        20.96 o
   7   7   5        615.70        677.15        32.97 o
   8   7   5       1231.35       1330.59        52.49 o
   9   7   5         70.47        101.37        29.80 o
  10   7   5        904.50        923.55        48.65 o
  11   7   5          4.13         17.14        17.16 o
  12   7   5        717.10        750.25        44.08 o
   1   8   5         95.62        113.70        22.42 o
   2   8   5        703.12        694.18        52.51 o
   3   8   5        415.17        391.82        32.97 o
   4   8   5         43.84         48.39        18.89 o
   5   8   5       1326.93       1421.40        73.58 o
   6   8   5         34.33         62.19        25.57 o
   7   8   5        574.77        600.89        48.86 o
   0   0   6      26286.66      26379.76       722.91 o
   2   0   6       7776.78       7186.49       145.68 o
   4   0   6       5979.35       5755.04       118.01 o
   6   0   6       2011.70       2139.05        44.72 o
   8   0   6       6804.50       6733.69       117.80 o
  10   0   6       3011.79       3088.43        60.00 o
  12   0   6       4414.76       4446.98        93.67 o
  14   0   6       1503.51       1458.40        42.71 o
  16   0   6        530.61        530.53        28.86 o
  18   0   6       2059.27       1827.61        92.75 o
  20   0   6       1853.73       1753.80       133.01 o
   1   1   6         28.74         34.87         3.73 o
   2   1   6       7534.78       7642.95       102.48 o
   3   1   6       4830.03       4816.74        62.64 o
   4   1   6       1790.36       1647.84        39.77 o
   5   1   6      14038.66      13695.81       184.11 o
   6   1   6       6426.20       6420.78        63.67 o
   7   1   6       3982.42       4004.76        39.12 o
   8   1   6       1722.47       1713.81        25.35 o
   9   1   6         65.80         64.39         6.33 o
  10   1   6         88.55         92.66         7.12 o
  11   1   6        423.58        438.52        20.34 o
  12   1   6       1977.29       1947.90        33.29 o
  13   1   6        926.42        879.99        20.29 o
  14   1   6        447.70        445.73        18.60 o
  15   1   6       4845.70       4777.56        88.22 o
  16   1   6        302.83        323.62        17.62 o
  17   1   6       1202.46       1140.50        35.32 o
  18   1   6        241.66        260.30        26.04 o
  19   1   6         11.08         34.58        18.87 o
  20   1   6          5.16         34.90        28.78 o
   0   2   6       1005.77       1099.10        24.76 o
   1   2   6       9045.37       8780.85       125.25 o
   2   2   6       1183.29       1153.07        18.44 o
   3   2   6       2460.26       2507.14        33.59 o
   4   2   6       1090.07       1065.53        20.92 o
   5   2   6        882.75        836.58        21.56 o
   6   2   6       1077.66       1085.41        17.16 o
   7   2   6        650.35        643.42        11.72 o
   8   2   6       1942.61       1934.18        27.10 o
   9   2   6       9107.68       9213.42       128.60 o
  10   2   6        702.42        679.38        15.23 o
  11   2   6       3569.99       3529.76        59.58 o
  12   2   6        403.54        389.85        12.83 o
  13   2   6        858.12        836.42        20.14 o
  14   2   6        486.48        506.06        25.70 o
  15   2   6         52.17         28.65         9.20 o
  16   2   6         87.36         88.45        13.52 o
  17   2   6        454.30        461.04        25.68 o
  18   2   6        219.71        268.95        26.23 o
  19   2   6       1151.70       1164.09        67.80 o
   1   3   6        911.12        956.84        19.48 o
   2   3   6       4387.05       4274.81        68.91 o
   3   3   6        905.58        903.16        20.63 o
   4   3   6       3338.03       3279.50        62.38 o
   5   3   6        704.30        725.36        20.47 o
   6   3   6       5377.66       5355.77        66.50 o
   7   3   6        435.51        389.72        14.89 o
   8   3   6       2047.53       1990.91        39.31 o
   9   3   6        459.44        434.88        15.52 o
  10   3   6        144.94        123.50        10.91 o
  11   3   6        867.86        866.13        31.15 o
  12   3   6       1574.92       1639.49        35.33 o
  13   3   6        314.84        314.15        14.66 o
  14   3   6       2415.56       2467.39        49.41 o
  15   3   6        484.61        461.67        33.74 o
  16   3   6       1683.23       1635.07        56.22 o
  17   3   6        253.05        238.16        29.46 o
  18   3   6        787.05        777.65        47.91 o
   0   4   6       3229.65       3069.38       152.52 o
   1   4   6       3256.96       3226.23        60.77 o
   2   4   6       2617.31       2747.17        53.73 o
   3   4   6        538.58        490.69        36.00 o
   4   4   6        580.71        592.66        19.70 o
   5   4   6        180.20        175.72        19.95 o
   6   4   6        430.62        405.13        14.52 o
   7   4   6        293.55        292.08        14.42 o
   8   4   6       4272.69       4261.05        78.24 o
   9   4   6       1387.94       1351.43        37.90 o
  10   4   6       1293.92       1237.58        54.23 o
  11   4   6       1600.93       1591.71        45.90 o
  12   4   6       2018.31       2050.16        54.54 o
  13   4   6         44.26         48.50        12.11 o
  14   4   6        213.53        232.42        23.31 o
  15   4   6         20.60          4.83        16.46 o
  16   4   6         14.19         28.78        17.77 o
  17   4   6         74.24         65.10        23.05 o
   1   5   6        134.06        163.99        16.71 o
   2   5   6        380.82        408.89        18.56 o
   3   5   6       2906.63       3124.83        70.46 o
   4   5   6        294.75        283.30        17.57 o
   5   5   6       3249.45       3305.52        68.89 o
   6   5   6        671.03        687.07        29.01 o
   7   5   6       2995.80       2909.27        65.70 o
   8   5   6        964.52        932.39        32.30 o
   9   5   6        367.37        342.63        21.22 o
  10   5   6        243.01        274.14        32.96 o
  11   5   6         27.94         29.24        13.06 o
  12   5   6        165.12        193.87        18.84 o
  13   5   6        832.67        829.82        36.00 o
  14   5   6         40.36         34.24        23.31 o
  15   5   6       1547.67       1558.56        59.71 o
  16   5   6         77.46         62.55        19.28 o
   0   6   6       1955.37       1936.22       178.25 o
   1   6   6        861.76        889.69        32.44 o
   2   6   6       1024.20       1071.15        38.65 o
   3   6   6       1476.30       1528.99        51.07 o
   4   6   6        253.34        255.69        27.83 o
   5   6   6         20.03         10.28        10.83 o
   6   6   6        285.64        338.13        18.94 o
   7   6   6        849.02        875.95        29.46 o
   8   6   6        779.42        809.49        34.04 o
   9   6   6        859.45        899.98        37.85 o
  10   6   6       1144.41       1179.68        45.62 o
  11   6   6        227.61        308.62        31.75 o
  12   6   6        342.81        407.27        28.12 o
  13   6   6        302.27        271.35        26.68 o
  14   6   6        185.27        210.48        27.42 o
   1   7   6         21.77          5.43        14.18 o
   2   7   6        473.45        477.32        28.41 o
   3   7   6         25.49         27.24        13.22 o
   4   7   6       1471.61       1421.35        45.44 o
   5   7   6        683.29        692.03        44.96 o
   6   7   6       1872.13       1804.16        55.09 o
   7   7   6         46.26         17.74        16.16 o
   8   7   6        465.65        440.98        35.65 o
   9   7   6        175.15        202.41        22.33 o
  10   7   6         28.41         18.61        17.26 o
  11   7   6          7.07         21.97        17.18 o
   0   8   6        732.54        741.34        61.29 o
   1   8   6        946.81        928.72        48.79 o
   2   8   6         53.29         61.51        20.10 o
   3   8   6        394.15        437.08        56.38 o
   4   8   6         30.12         47.28        22.44 o
   5   8   6         56.19         26.23        29.07 o
   6   8   6         74.47         64.53        30.58 o
   2   0   7       2743.86       2657.42        88.17 o
   4   0   7       7257.59       7111.19       204.70 o
   6   0   7       8924.75       8572.17       227.81 o
   8   0   7       2734.64       2721.15        70.14 o
  10   0   7         91.31        100.32        13.61 o
  12   0   7       1252.28       1225.01        33.29 o
  14   0   7       4625.27       4627.59       118.26 o
  16   0   7       2824.12       2922.63       126.45 o
  18   0   7        990.38       1063.44        84.10 o
   0   1   7      13264.12      13307.18       241.60 o
   1   1   7       5284.46       5328.79        63.38 o
   2   1   7       5685.59       6012.13        83.35 o
   3   1   7       5463.05       5521.86        91.38 o
   4   1   7        929.01        937.89        16.39 o
   5   1   7        162.24        166.62         6.95 o
   6   1   7        914.17        921.79        13.04 o
   7   1   7       2653.61       2577.40        39.34 o
   8   1   7       3424.49       3404.13        43.22 o
   9   1   7       3649.55       3793.73        50.60 o
  10   1   7       3304.90       3309.57        49.41 o
  11   1   7       3921.11       4081.09        61.04 o
  12   1   7        679.24        661.78        21.54 o
  13   1   7       1448.42       1490.76        30.13 o
  14   1   7          9.98          0.02         7.18 o
  15   1   7         44.15         49.87         9.66 o
  16   1   7         82.35         81.34        11.83 o
  17   1   7        680.76        688.33        49.10 o
  18   1   7        263.80        319.61        33.75 o
  19   1   7        993.67       1061.29       101.23 o
   1   2   7       1768.64       1809.83        27.82 o
   2   2   7       1927.67       1973.49        28.94 o
   3   2   7       7245.79       7159.80       102.68 o
   4   2   7       1302.52       1239.05        24.94 o
   5   2   7       8546.25       8407.89       169.65 o
   6   2   7       1262.08       1250.53        20.23 o
   7   2   7       3839.60       3870.19        51.63 o
   8   2   7          5.37          7.68         5.28 o
   9   2   7       1006.20        965.09        19.63 o
  10   2   7        106.94        102.55         7.48 o
  11   2   7       1221.30       1185.71        24.60 o
  12   2   7        267.29        265.69        14.67 o
  13   2   7       2912.20       2891.56        52.97 o
  14   2   7        406.70        432.12        16.86 o
  15   2   7       2534.14       2535.64        58.11 o
  16   2   7        274.69        233.71        19.57 o
  17   2   7       1038.90        983.81        40.56 o
  18   2   7         23.13          0.17        15.96 o
  19   2   7        143.45         96.82        42.32 o
   0   3   7      10241.27      10439.34       256.24 o
   1   3   7        897.01        913.07        20.27 o
   2   3   7       3909.45       3789.77        64.79 o
   3   3   7        502.50        547.70        16.42 o
   4   3   7        981.28       1017.12        18.38 o
   5   3   7        699.16        716.26        16.42 o
   6   3   7       1145.99       1131.60        19.51 o
   7   3   7       1095.75       1091.07        18.32 o
   8   3   7       2083.68       2082.17        33.32 o
   9   3   7        750.74        722.79        18.15 o
  10   3   7       4555.91       4613.98        92.17 o
  11   3   7        325.43        340.04        24.51 o
  12   3   7       2728.70       2651.24        55.57 o
  13   3   7         56.27         61.83         9.50 o
  14   3   7        601.93        563.61        21.36 o
  15   3   7         15.95         16.66        12.63 o
  16   3   7        352.14        348.70        44.29 o
  17   3   7         32.78         59.11        18.69 o
  18   3   7        698.82        721.19        46.57 o
   1   4   7        366.02        368.66        21.44 o
   2   4   7        704.91        728.06        26.69 o
   3   4   7        963.34       1004.99        25.38 o
   4   4   7       2456.54       2573.42        52.24 o
   5   4   7       1727.04       1784.27        48.16 o
   6   4   7       3326.23       3322.57        68.39 o
   7   4   7        920.60        958.93        24.51 o
   8   4   7        861.82        805.84        27.37 o
   9   4   7        587.42        571.15        27.44 o
  10   4   7         29.62         36.14        11.54 o
  11   4   7        239.71        221.83        28.10 o
  12   4   7        483.47        528.25        20.55 o
  13   4   7        438.60        461.56        26.15 o
  14   4   7       1429.64       1392.10        57.29 o
  15   4   7        181.39        174.75        23.60 o
  16   4   7        827.61        862.54        48.09 o
  17   4   7        241.89        235.46        29.39 o
   0   5   7        657.16        601.81        32.64 o
   1   5   7       3312.90       3373.99        77.30 o
   2   5   7        500.55        483.81        27.05 o
   3   5   7       1441.72       1472.84        39.35 o
   4   5   7        366.78        367.47        18.92 o
   5   5   7         56.18         42.81        11.52 o
   6   5   7        347.42        330.58        16.93 o
   7   5   7        718.90        668.43        27.06 o
   8   5   7        264.22        289.68        20.40 o
   9   5   7       1921.28       1918.10        56.66 o
  10   5   7        317.04        335.27        27.12 o
  11   5   7       2549.18       2522.92        77.91 o
  12   5   7         42.48         41.57        14.66 o
  13   5   7        727.73        719.17        34.06 o
  14   5   7         73.41         66.15        17.32 o
  15   5   7          7.50          4.12        15.99 o
   1   6   7        439.21        392.16        24.88 o
   2   6   7        644.74        604.81        42.94 o
   3   6   7        600.51        587.21        27.46 o
   4   6   7       1678.08       1738.93        46.18 o
   5   6   7       1716.86       1818.80        49.01 o
   6   6   7       1202.10       1249.11        38.36 o
   7   6   7        507.35        518.84        25.77 o
   8   6   7        280.18        292.50        22.23 o
   9   6   7        332.40        330.57        28.59 o
  10   6   7         30.60         27.96        14.77 o
  11   6   7        315.64        305.61        25.36 o
  12   6   7        489.98        448.88        31.34 o
  13   6   7        241.87        274.94        27.91 o
   0   7   7       1487.50       1528.13        83.71 o
   1   7   7        166.54        229.25        27.19 o
   2   7   7        976.22        905.18        41.17 o
   3   7   7        344.02        366.87        43.12 o
   4   7   7        362.34        323.46        23.56 o
   5   7   7         70.89         58.77        14.61 o
   6   7   7        112.24        114.54        18.13 o
   7   7   7        367.95        427.44        49.57 o
   8   7   7        701.49        764.77        43.91 o
   9   7   7        171.90        165.16        23.50 o
  10   7   7       1182.04       1121.21        53.68 o
   1   8   7         42.19         51.14        20.23 o
   2   8   7        175.80        203.51        27.58 o
   3   8   7        591.26        605.30        38.02 o
   4   8   7        125.78        135.97        27.50 o
   5   8   7        866.65        868.79        59.35 o
   0   0   8      12873.29      12301.58       295.41 o
   2   0   8       8228.26       8535.90       171.43 o
   4   0   8        198.54        220.68        10.23 o
   6   0   8       3557.12       3480.89       116.64 o
   8   0   8       4896.79       4810.09       160.50 o
  10   0   8       6727.79       6892.64       145.12 o
  12   0   8       5299.35       5342.34       127.64 o
  14   0   8        937.23        950.83        50.11 o
  16   0   8        270.46        279.88        26.27 o
  18   0   8       1264.01       1386.96       101.10 o
   1   1   8        154.10        129.94         7.44 o
   2   1   8       1227.42       1150.24        16.74 o
   3   1   8       6034.23       6108.79        92.35 o
   4   1   8       3173.50       3273.32        44.25 o
   5   1   8       4023.46       4004.38        55.78 o
   6   1   8       1954.36       1911.98        33.01 o
   7   1   8       2757.37       2726.48        36.69 o
   8   1   8        716.35        719.61        13.74 o
   9   1   8        718.11        708.78        19.58 o
  10   1   8        159.93        182.63        11.52 o
  11   1   8        572.90        573.23        17.98 o
  12   1   8        803.27        795.12        22.48 o
  13   1   8       1997.16       1976.69        42.08 o
  14   1   8       1826.17       1785.49        40.43 o
  15   1   8       1123.17       1144.40        32.56 o
  16   1   8        512.55        486.93        23.09 o
  17   1   8        956.83        952.91        42.20 o
  18   1   8        284.37        327.92        37.27 o
  19   1   8        161.15        187.11        43.75 o
   0   2   8        936.03        866.16        25.45 o
   1   2   8       9256.28       9184.28       142.03 o
   2   2   8        386.73        379.53        15.85 o
   3   2   8       6145.43       6214.05        91.50 o
   4   2   8        803.53        852.49        30.83 o
   5   2   8         77.55         80.27         8.16 o
   6   2   8          0.58          5.83         5.23 o
   7   2   8       4091.71       4252.19        65.12 o
   8   2   8         43.36         51.79         8.25 o
   9   2   8       3369.43       3399.64        57.11 o
  10   2   8        967.57       1051.24        22.05 o
  11   2   8       4446.06       4550.69        82.04 o
  12   2   8        180.46        170.32        12.31 o
  13   2   8        751.14        750.40        25.42 o
  14   2   8         26.09         18.01         9.41 o
  15   2   8        115.25        134.14        15.09 o
  16   2   8         60.30         48.95        14.04 o
  17   2   8        998.71        995.67        45.82 o
  18   2   8         71.55         53.44        24.26 o
   1   3   8        680.22        700.72        17.53 o
   2   3   8       3015.79       3056.06        55.65 o
   3   3   8        648.21        644.18        17.00 o
   4   3   8       6289.61       6319.03       109.23 o
   5   3   8        578.12        539.03        19.31 o
   6   3   8       5580.47       5499.78        74.45 o
   7   3   8       1043.34       1006.96        19.37 o
   8   3   8        930.41        912.44        39.65 o
   9   3   8        148.91        145.90        10.00 o
  10   3   8         27.41         47.27        12.34 o
  11   3   8         54.07         73.24         9.48 o
  12   3   8       1214.57       1189.25        30.79 o
  13   3   8        393.33        379.14        17.04 o
  14   3   8       1612.34       1660.27        42.25 o
  15   3   8        390.51        442.67        30.40 o
  16   3   8       1097.56       1136.06        51.63 o
  17   3   8        255.13        248.21        33.68 o
  18   3   8        238.43        266.53        40.50 o
   0   4   8       2942.34       2904.53        86.35 o
   1   4   8        726.77        744.49        24.56 o
   2   4   8       2455.75       2502.61        54.38 o
   3   4   8       1348.96       1325.04        31.62 o
   4   4   8        781.23        739.78        21.81 o
   5   4   8         77.93         76.47        10.71 o
   6   4   8        589.40        546.49        19.87 o
   7   4   8        600.24        605.57        18.30 o
   8   4   8       1577.98       1555.14        50.69 o
   9   4   8       1201.23       1195.66        54.25 o
  10   4   8       2150.70       2105.81        59.72 o
  11   4   8       1210.55       1190.08        39.69 o
  12   4   8       1399.90       1363.18        39.32 o
  13   4   8        749.92        774.95        27.59 o
  14   4   8        227.41        219.03        27.87 o
  15   4   8          2.35          7.61        15.56 o
  16   4   8         97.70        105.95        23.14 o
   1   5   8        279.65        240.36        16.79 o
   2   5   8        216.93        221.16        15.77 o
   3   5   8       1933.06       2036.40        55.85 o
   4   5   8        150.60        150.82        14.32 o
   5   5   8       2606.20       2610.16        66.53 o
   6   5   8         83.77         82.43        14.54 o
   7   5   8        891.86        916.23        26.92 o
   8   5   8        232.32        237.77        18.00 o
   9   5   8        338.60        355.05        24.34 o
  10   5   8         46.58         49.14        14.80 o
  11   5   8        274.51        233.43        26.05 o
  12   5   8        168.39        200.60        39.28 o
  13   5   8       1232.81       1270.15        42.15 o
  14   5   8          5.59         -5.92        15.40 o
  15   5   8       1067.60       1121.30        51.32 o
   0   6   8       1858.03       1941.79        82.37 o
   1   6   8       1353.34       1370.83        45.00 o
   2   6   8       1455.93       1505.68        50.63 o
   3   6   8        262.90        284.60        21.42 o
   4   6   8         94.92        111.10        18.25 o
   5   6   8         18.55         40.83        12.00 o
   6   6   8        184.04        205.62        17.51 o
   7   6   8        401.43        416.41        25.26 o
   8   6   8        760.09        787.35        35.64 o
   9   6   8        630.91        634.33        32.91 o
  10   6   8       1385.31       1389.38        52.83 o
  11   6   8        944.87        942.07        45.40 o
  12   6   8        697.52        687.13        40.33 o
  13   6   8        106.76         92.01        22.31 o
   1   7   8        324.49        318.84        26.64 o
   2   7   8        599.38        612.16        46.01 o
   3   7   8        167.15        150.67        16.38 o
   4   7   8       1224.05       1180.06        45.64 o
   5   7   8        160.50        184.30        24.87 o
   6   7   8        972.30        997.67        52.60 o
   7   7   8         62.95         73.50        20.13 o
   8   7   8        585.34        506.96        34.40 o
   9   7   8         62.67         51.57        18.29 o
  10   7   8         22.56          7.42        20.32 o
   0   8   8        119.72        110.78        40.64 o
   1   8   8        921.53        981.73        64.81 o
   2   8   8        113.91         91.17        22.18 o
   3   8   8        493.96        509.12        37.01 o
   4   8   8         64.87         65.37        56.34 o
   2   0   9       6509.16       6309.10       153.60 o
   4   0   9       2826.23       2825.38        84.21 o
   6   0   9       3491.27       3639.00        77.42 o
   8   0   9       3214.65       3185.84        59.73 o
  10   0   9          9.43         13.97         7.41 o
  12   0   9       3619.80       3899.63       116.24 o
  14   0   9       1821.46       1930.91        68.06 o
  16   0   9        854.22        812.25        82.74 o
  18   0   9       2023.25       2123.76       140.58 o
   0   1   9       5515.35       5590.92       105.92 o
   1   1   9       5229.52       5116.21        70.18 o
   2   1   9       1298.87       1329.77        20.15 o
   3   1   9       1110.98       1133.84        19.12 o
   4   1   9        162.15        183.78        12.18 o
   5   1   9          1.11          8.06         7.69 o
   6   1   9        735.46        689.41        20.45 o
   7   1   9        218.45        200.43         8.85 o
   8   1   9       2033.22       2079.75        29.94 o
   9   1   9       4522.04       4634.10        63.88 o
  10   1   9       1697.91       1750.05        33.42 o
  11   1   9       3578.53       3631.71        67.59 o
  12   1   9       1398.78       1336.44        31.05 o
  13   1   9        498.32        441.65        17.78 o
  14   1   9         85.98         97.14        12.48 o
  15   1   9          3.93          4.65        11.93 o
  16   1   9         13.69          9.63        11.56 o
  17   1   9        158.20        150.24        21.03 o
  18   1   9        354.24        376.66        36.90 o
   1   2   9        167.20        175.18         9.97 o
   2   2   9        994.41        945.40        31.07 o
   3   2   9       4415.69       4307.62        68.68 o
   4   2   9        754.24        806.91        16.45 o
   5   2   9      10018.48      10147.80       216.31 o
   6   2   9        406.81        421.31        14.03 o
   7   2   9       2312.90       2311.60        35.10 o
   8   2   9        239.75        243.40         8.99 o
   9   2   9        202.35        215.71        11.04 o
  10   2   9         32.82         23.81         8.66 o
  11   2   9        514.08        510.50        16.95 o
  12   2   9        109.24        110.70        12.09 o
  13   2   9        934.37        941.85        26.29 o
  14   2   9        105.97        115.82        11.89 o
  15   2   9       2670.49       2866.02        76.94 o
  16   2   9         80.70         68.88        17.29 o
  17   2   9        564.57        632.83        59.88 o
  18   2   9         40.55         77.60        35.98 o
   0   3   9       4289.32       4442.69       112.85 o
   1   3   9        323.31        333.60        12.04 o
   2   3   9       3930.50       4085.65        71.66 o
   3   3   9       1458.23       1446.46        37.05 o
   4   3   9       4041.64       4113.55        74.25 o
   5   3   9        200.10        177.01        12.82 o
   6   3   9       2167.24       2146.13        42.72 o
   7   3   9        214.92        204.24        16.75 o
   8   3   9       4026.91       4019.18        61.91 o
   9   3   9        325.45        309.40        18.41 o
  10   3   9       2017.09       2002.01        40.95 o
  11   3   9        166.97        176.24        15.81 o
  12   3   9       1622.19       1592.37        38.08 o
  13   3   9        364.92        401.75        24.90 o
  14   3   9        721.87        748.39        32.20 o
  15   3   9         30.59         -2.75        12.23 o
  16   3   9        595.82        596.23        44.39 o
  17   3   9         89.07         65.17        25.90 o
   1   4   9         28.17         21.59         9.13 o
   2   4   9        284.83        328.26        16.95 o
   3   4   9        262.90        262.12        13.81 o
   4   4   9       1854.20       1888.04        44.37 o
   5   4   9       2287.01       2256.03        51.99 o
   6   4   9       3493.24       3419.89        74.86 o
   7   4   9        160.79        196.97        22.12 o
   8   4   9        343.09        366.35        22.85 o
   9   4   9        473.20        428.30        21.68 o
  10   4   9         76.83         91.77        20.75 o
  11   4   9         94.80        101.39        13.63 o
  12   4   9        156.90        173.62        16.01 o
  13   4   9        268.68        289.28        19.08 o
  14   4   9       1270.30       1247.10        42.72 o
  15   4   9       1017.03       1127.61        56.42 o
  16   4   9       1043.96       1102.42        97.50 o
   0   5   9        725.32        702.15        37.92 o
   1   5   9       3516.69       3587.54        85.57 o
   2   5   9         48.78         87.67        19.86 o
   3   5   9       1439.11       1399.04        40.59 o
   4   5   9         26.67         32.08        11.94 o
   5   5   9        116.60        160.45        14.14 o
   6   5   9         56.74         83.62        12.67 o
   7   5   9       1090.02       1158.42        32.94 o
   8   5   9         48.45         47.74        13.62 o
   9   5   9       2723.37       2805.12        78.60 o
  10   5   9         68.01         90.50        16.45 o
  11   5   9       2016.39       1944.55        63.93 o
  12   5   9         20.47         14.91        14.27 o
  13   5   9        401.12        444.65        24.61 o
  14   5   9        196.93        238.02        32.60 o
   1   6   9        387.35        443.29        24.23 o
   2   6   9        993.77       1104.00        39.32 o
   3   6   9        661.87        701.41        31.80 o
   4   6   9       1032.62       1071.53        51.18 o
   5   6   9        455.99        498.15        28.17 o
   6   6   9        719.11        725.27        40.99 o
   7   6   9        273.97        279.74        22.47 o
   8   6   9        763.13        791.82        36.48 o
   9   6   9        406.01        449.14        44.62 o
  10   6   9         26.23         43.57        18.40 o
  11   6   9        539.94        476.80        33.56 o
  12   6   9        592.01        599.06        40.08 o
   0   7   9       2824.40       2898.90       132.83 o
   1   7   9        392.08        407.89        28.28 o
   2   7   9        910.23        969.35        43.63 o
   3   7   9        164.40        223.96        29.70 o
   4   7   9         41.73         40.55        13.97 o
   5   7   9          1.10          4.87        15.29 o
   6   7   9         73.68         75.21        19.97 o
   7   7   9         14.76         -1.63        17.73 o
   8   7   9        589.04        586.48        36.04 o
   9   7   9         89.71        121.47        25.48 o
   0   0  10      13505.54      13242.37       247.13 o
   2   0  10       4947.57       5033.52       114.86 o
   4   0  10        321.38        321.27        21.43 o
   6   0  10        228.39        205.39        12.64 o
   8   0  10       2838.60       2676.56       112.83 o
  10   0  10       6122.71       6356.38       132.71 o
  12   0  10       1975.36       1974.89        72.42 o
  14   0  10         27.60         34.22        26.84 o
  16   0  10         42.73         61.96        21.83 o
  18   0  10        512.14        563.90        63.94 o
   1   1  10       1863.84       1880.62        29.03 o
   2   1  10        689.30        690.14        12.71 o
   3   1  10       3563.68       3457.14        59.40 o
   4   1  10        766.22        695.19        14.60 o
   5   1  10        814.50        818.85        23.53 o
   6   1  10       1746.48       1746.07        30.30 o
   7   1  10       2626.21       2587.30        53.13 o
   8   1  10        166.40        157.96        14.03 o
   9   1  10       1186.69       1198.46        25.62 o
  10   1  10         78.23         89.96        10.55 o
  11   1  10        495.31        503.15        24.56 o
  12   1  10        247.17        258.02        15.99 o
  13   1  10       1212.27       1273.66        36.59 o
  14   1  10        887.87        878.56        29.97 o
  15   1  10        530.47        551.37        24.22 o
  16   1  10       1122.29       1084.92        39.92 o
  17   1  10        772.94        723.18        40.34 o
  18   1  10         40.19         27.22        23.28 o
   0   2  10       1159.63       1089.63        30.91 o
   1   2  10       4524.97       4665.85        75.25 o
   2   2  10        184.81        201.90        11.88 o
   3   2  10       3057.16       3088.42        51.63 o
   4   2  10        140.76        143.48         9.11 o
   5   2  10         24.06         21.71         9.16 o
   6   2  10        393.06        327.90        18.06 o
   7   2  10       2823.65       2772.34        45.74 o
   8   2  10        116.96        126.96        13.74 o
   9   2  10       3109.21       3129.10        57.78 o
  10   2  10       1153.86       1192.80        26.93 o
  11   2  10       1255.62       1235.91        29.32 o
  12   2  10        400.41        400.23        23.87 o
  13   2  10       1245.32       1248.69        39.33 o
  14   2  10         42.15         40.52        12.90 o
  15   2  10          4.48         -5.12        11.43 o
  16   2  10         13.80          6.34        13.05 o
  17   2  10        976.92       1008.65        59.91 o
   1   3  10         46.83         60.81         7.84 o
   2   3  10        917.23        878.40        26.28 o
   3   3  10         26.15         30.46         8.44 o
   4   3  10       5188.39       5205.72       101.51 o
   5   3  10        495.25        480.04        22.36 o
   6   3  10       6348.43       6431.21       106.01 o
   7   3  10        205.78        214.31        11.66 o
   8   3  10        196.53        195.87        18.55 o
   9   3  10        173.50        185.27        16.08 o
  10   3  10        121.09         98.95        12.72 o
  11   3  10        143.57        132.97        18.12 o
  12   3  10        143.33        143.76        12.22 o
  13   3  10         43.98         57.17        17.93 o
  14   3  10       1558.22       1588.28        82.44 o
  15   3  10        598.15        581.72        34.41 o
  16   3  10       1600.83       1746.96       112.08 o
   0   4  10       1792.88       1824.50        60.63 o
   1   4  10        700.65        716.56        22.57 o
   2   4  10       1875.66       1869.57        49.39 o
   3   4  10       1620.01       1537.97        39.62 o
   4   4  10         28.94         31.04        16.02 o
   5   4  10         62.16         64.93        21.57 o
   6   4  10        171.11        153.80        14.65 o
   7   4  10        884.92        864.16        35.55 o
   8   4  10       1915.29       1951.34        53.83 o
   9   4  10        476.91        517.33        23.44 o
  10   4  10        870.73        838.71        46.75 o
  11   4  10        446.29        425.33        19.78 o
  12   4  10       1423.82       1498.30        43.26 o
  13   4  10        897.07        888.48        34.49 o
  14   4  10        185.68        202.63        20.42 o
  15   4  10         17.82         32.81        19.78 o
   1   5  10        356.04        357.70        20.27 o
   2   5  10        336.64        346.34        22.32 o
   3   5  10       2661.99       2676.16        75.40 o
   4   5  10         98.08        138.94        28.05 o
   5   5  10       1796.73       1789.21        52.53 o
   6   5  10         16.57         10.68        12.18 o
   7   5  10       2131.04       2083.03        71.32 o
   8   5  10        151.41        139.28        24.83 o
   9   5  10         87.54        104.40        16.39 o
  10   5  10         27.82         24.55        14.65 o
  11   5  10        401.69        403.44        28.25 o
  12   5  10        297.18        319.96        27.85 o
  13   5  10       1052.88       1004.72        40.30 o
   0   6  10       3083.08       3081.37       131.17 o
   1   6  10       1910.24       1953.01        63.61 o
   2   6  10        603.26        655.11        56.02 o
   3   6  10         33.21         -0.92        13.91 o
   4   6  10         79.84         75.01        16.43 o
   5   6  10         30.44        -11.61        12.84 o
   6   6  10         47.98         43.89        14.69 o
   7   6  10          6.56          4.17        13.53 o
   8   6  10        658.45        669.78        35.76 o
   9   6  10        921.65        865.92        42.97 o
  10   6  10       1489.61       1488.18        59.09 o
  11   6  10        818.65        878.20        44.09 o
   1   7  10        161.63        165.42        24.93 o
   2   7  10       1208.89       1181.40        51.71 o
   3   7  10         78.52         93.56        19.26 o
   4   7  10        761.09        705.79        54.37 o
   5   7  10         20.12         20.84        18.00 o
   6   7  10        850.57        829.31        42.80 o
   7   7  10         46.90         61.44        19.57 o
   2   0  11       6220.77       6431.54       152.95 o
   4   0  11       2951.79       2985.79        77.13 o
   6   0  11       2239.78       2285.19        57.63 o
   8   0  11       3369.57       3429.95       165.25 o
  10   0  11        400.32        349.41        32.14 o
  12   0  11       1491.34       1685.01        72.80 o
  14   0  11       1592.47       1603.99        69.83 o
  16   0  11        735.48        758.56        48.01 o
   0   1  11       3178.87       3293.75        72.26 o
   1   1  11       3934.41       4045.46        56.79 o
   2   1  11       1498.59       1562.41        25.01 o
   3   1  11        221.95        210.37         7.83 o
   4   1  11       1000.11       1009.86        26.34 o
   5   1  11         26.54         23.55         8.85 o
   6   1  11        111.85        120.97        18.54 o
   7   1  11         29.26         29.00         8.19 o
   8   1  11        159.20        145.96         9.65 o
   9   1  11       2756.33       2819.12        50.32 o
  10   1  11        932.37        980.15        29.19 o
  11   1  11       2927.41       3040.30        69.72 o
  12   1  11        307.72        318.07        17.38 o
  13   1  11        286.11        321.42        21.10 o
  14   1  11        588.48        591.84        35.99 o
  15   1  11         21.66         13.35        12.86 o
  16   1  11        342.11        290.02        22.08 o
  17   1  11        217.28        222.18        27.38 o
   1   2  11        818.23        823.96        19.44 o
   2   2  11       1591.57       1640.72        40.90 o
   3   2  11       2756.26       2766.10        49.05 o
   4   2  11        344.80        351.32        16.58 o
   5   2  11       6223.51       6287.58       101.07 o
   6   2  11        184.22        183.49        11.31 o
   7   2  11       1616.97       1549.73        34.69 o
   8   2  11        708.40        700.38        38.15 o
   9   2  11        316.95        299.50        14.83 o
  10   2  11         39.66         29.74        10.47 o
  11   2  11        214.18        236.72        18.49 o
  12   2  11        339.07        371.97        21.08 o
  13   2  11        903.00        933.31        32.66 o
  14   2  11        126.15        154.99        15.74 o
  15   2  11       2327.30       2526.04        90.20 o
  16   2  11         93.98         76.06        23.62 o
  17   2  11        565.03        616.97        87.70 o
   0   3  11       2715.20       2737.66       112.45 o
   1   3  11        102.25         94.05         9.88 o
   2   3  11       2227.51       2238.42        45.37 o
   3   3  11         86.24        105.80        12.79 o
   4   3  11        497.02        482.17        16.43 o
   5   3  11          7.85         19.44         8.08 o
   6   3  11        823.76        821.05        25.35 o
   7   3  11        503.65        487.11        28.91 o
   8   3  11       3247.33       3257.21        64.43 o
   9   3  11         36.27         40.14         8.12 o
  10   3  11       1499.17       1427.29        40.64 o
  11   3  11        156.04        134.00        14.73 o
  12   3  11       1392.37       1364.58        51.33 o
  13   3  11        301.32        258.07        25.59 o
  14   3  11        447.37        544.95        34.09 o
  15   3  11         60.29         41.20        17.01 o
  16   3  11        471.59        498.98        61.98 o
   1   4  11        206.89        190.19        13.40 o
   2   4  11        748.27        727.88        31.35 o
   3   4  11        776.90        793.27        32.82 o
   4   4  11       1570.01       1526.75        47.90 o
   5   4  11       1724.82       1780.84        67.04 o
   6   4  11       1483.47       1470.87        72.81 o
   7   4  11        686.56        669.54        28.98 o
   8   4  11        936.48        873.87        32.90 o
   9   4  11        108.21        130.55        16.18 o
  10   4  11         38.19         24.27         9.67 o
  11   4  11         19.62         23.93        14.70 o
  12   4  11        127.50        166.12        18.50 o
  13   4  11        201.04        190.32        20.52 o
  14   4  11       1512.82       1538.24        56.80 o
   0   5  11        300.34        302.33        30.63 o
   1   5  11       3767.14       3879.34        99.86 o
   2   5  11          3.25         20.89        13.33 o
   3   5  11        701.19        712.95        30.81 o
   4   5  11        342.04        328.08        31.64 o
   5   5  11         88.42        117.61        24.23 o
   6   5  11        284.84        234.69        19.06 o
   7   5  11        524.51        549.70        32.08 o
   8   5  11         25.79         14.31        15.60 o
   9   5  11       2027.99       2027.38        68.61 o
  10   5  11        347.80        355.36        25.68 o
  11   5  11       1294.61       1258.10        50.43 o
  12   5  11         12.88         22.20        23.14 o
  13   5  11        268.76        280.49        30.08 o
   1   6  11        512.50        555.11        30.22 o
   2   6  11        998.23        958.56        62.93 o
   3   6  11        675.14        629.78        32.16 o
   4   6  11        726.95        728.86        36.10 o
   5   6  11        216.84        227.50        30.77 o
   6   6  11        843.99        822.41        38.64 o
   7   6  11        525.72        576.83        32.20 o
   8   6  11        535.00        485.72        29.66 o
   9   6  11        323.80        335.19        26.94 o
  10   6  11          0.96          8.91        17.55 o
   0   7  11       2530.25       2463.74       126.33 o
   1   7  11        127.53        139.48        21.65 o
   2   7  11        561.78        550.34        35.52 o
   3   7  11         56.78         45.48        20.37 o
   4   7  11          9.70         14.07        20.24 o
   5   7  11         39.17         37.94        17.57 o
   0   0  12       9227.06       9499.71       352.23 o
   2   0  12       2087.86       2193.83       125.20 o
   4   0  12        326.27        259.10        18.77 o
   6   0  12        233.59        201.04        15.48 o
   8   0  12       1394.63       1501.37        48.57 o
  10   0  12       4142.56       4315.86       219.58 o
  12   0  12       1365.87       1422.79        63.12 o
  14   0  12          6.66        -18.28        18.28 o
  16   0  12         67.20         54.68        25.13 o
   1   1  12       1192.48       1164.02        19.60 o
   2   1  12        583.53        587.93        16.73 o
   3   1  12       3306.02       3437.20        62.17 o
   4   1  12        995.49        988.42        28.87 o
   5   1  12       2195.60       2242.49        52.74 o
   6   1  12       1656.03       1730.24        55.16 o
   7   1  12       2005.63       2014.15        71.86 o
   8   1  12       1086.11       1072.44        41.95 o
   9   1  12        338.49        336.26        14.14 o
  10   1  12        111.40        105.38        20.30 o
  11   1  12        336.37        349.45        19.08 o
  12   1  12        364.56        406.06        23.65 o
  13   1  12       1045.05       1078.43        37.54 o
  14   1  12        527.07        530.79        27.22 o
  15   1  12        967.63       1061.76        51.01 o
  16   1  12        443.96        489.68        27.98 o
   0   2  12        729.45        722.66        26.48 o
   1   2  12       2513.23       2575.57        52.95 o
   2   2  12        173.04        169.78        10.29 o
   3   2  12       1533.08       1487.47        33.74 o
   4   2  12        808.11        764.03        17.75 o
   5   2  12        308.83        299.77        18.61 o
   6   2  12        281.76        259.44        20.55 o
   7   2  12       1619.58       1653.65        43.42 o
   8   2  12        329.54        302.32        27.70 o
   9   2  12       2033.88       2094.26        51.05 o
  10   2  12        331.01        328.38        21.66 o
  11   2  12       1677.98       1735.26        82.16 o
  12   2  12        266.33        267.80        22.52 o
  13   2  12        559.96        592.33        26.95 o
  14   2  12        185.63        201.79        18.73 o
  15   2  12         19.68         18.18        15.73 o
  16   2  12        118.36        184.08        40.43 o
   1   3  12        195.12        189.89        12.59 o
   2   3  12        962.71        953.66        25.10 o
   3   3  12        244.96        232.03        14.19 o
   4   3  12       4075.69       4223.40        89.11 o
   5   3  12        552.75        558.36        30.27 o
   6   3  12       3740.90       3716.87        81.66 o
   7   3  12        382.79        295.98        16.55 o
   8   3  12        244.16        282.76        24.12 o
   9   3  12        164.78        175.60        13.43 o
  10   3  12          2.61        -10.69        10.69 o
  11   3  12         40.70         27.73        15.02 o
  12   3  12        466.50        450.98        28.09 o
  13   3  12        115.16        113.10        18.96 o
  14   3  12       1478.00       1515.65        61.69 o
  15   3  12        310.50        345.00        30.27 o
   0   4  12       1195.41       1304.20        56.50 o
   1   4  12        406.23        396.62        23.02 o
   2   4  12       1218.88       1220.57        36.09 o
   3   4  12        882.24        890.60        29.90 o
   4   4  12        595.51        541.17        22.29 o
   5   4  12         73.53         35.88        13.66 o
   6   4  12        312.79        331.89        26.07 o
   7   4  12        451.77        423.33        27.34 o
   8   4  12       1317.10       1384.39        52.13 o
   9   4  12        475.39        474.18        24.98 o
  10   4  12        637.32        675.11        29.22 o
  11   4  12        533.75        530.11        27.52 o
  12   4  12        773.35        771.14        34.43 o
  13   4  12        380.46        390.77        27.55 o
   1   5  12        155.48        189.68        24.37 o
   2   5  12         99.78        126.57        22.93 o
   3   5  12       2094.29       2135.07        64.77 o
   4   5  12        117.82        148.26        22.00 o
   5   5  12       2297.76       2223.10        72.72 o
   6   5  12        268.41        244.19        25.62 o
   7   5  12       1358.85       1316.61        57.07 o
   8   5  12        295.71        295.50        23.39 o
   9   5  12        184.76        199.38        29.59 o
  10   5  12         13.09          3.10        16.29 o
  11   5  12        106.85        130.87        19.46 o
  12   5  12         76.38         55.48        24.63 o
   0   6  12       1043.66       1075.01        62.35 o
   1   6  12        690.40        726.15        35.05 o
   2   6  12        655.74        578.32        32.03 o
   3   6  12        482.11        484.18        43.24 o
   4   6  12          6.71          8.46        13.41 o
   5   6  12          0.46         -3.49        17.53 o
   6   6  12         45.48         73.60        21.12 o
   7   6  12        143.81        128.14        27.52 o
   8   6  12        440.89        486.70        32.79 o
   9   6  12        470.41        405.04        37.95 o
   1   7  12        216.38        211.95        26.37 o
   2   7  12        567.24        529.76        38.04 o
   2   0  13       1546.66       1488.38        34.84 o
   4   0  13       6187.22       6481.48       176.26 o
   6   0  13       4780.78       5154.92       142.52 o
   8   0  13        751.38        759.94        32.27 o
  10   0  13         22.19         20.73        32.82 o
  12   0  13        832.30        825.39        47.49 o
  14   0  13       1584.94       1535.19        73.46 o
  16   0  13       1376.50       1377.61        75.10 o
   0   1  13        431.87        420.21        16.78 o
   1   1  13       1403.90       1396.27        28.06 o
   2   1  13        859.59        917.25        22.05 o
   3   1  13       2388.38       2465.63        45.07 o
   4   1  13        211.34        211.99        10.48 o
   5   1  13          7.35          6.86         7.98 o
   6   1  13        464.92        451.71        19.20 o
   7   1  13       1337.92       1298.67        57.99 o
   8   1  13       1060.71       1050.01        29.36 o
   9   1  13       1422.51       1491.43        38.71 o
  10   1  13        978.54       1007.66        29.02 o
  11   1  13       1082.68       1130.45        37.10 o
  12   1  13        380.68        422.15        21.72 o
  13   1  13        588.94        572.30        26.56 o
  14   1  13        108.61        148.30        23.48 o
  15   1  13         60.84         39.57        15.66 o
   1   2  13        179.84        194.19        11.20 o
   2   2  13        341.08        346.61        28.42 o
   3   2  13       2061.45       2129.76        45.45 o
   4   2  13        379.76        417.03        22.82 o
   5   2  13       4194.42       4204.24        88.51 o
   6   2  13        502.51        495.91        28.16 o
   7   2  13       1617.88       1646.35        44.46 o
   8   2  13        190.23        173.36        13.75 o
   9   2  13        256.91        225.75        17.81 o
  10   2  13         27.74         51.59        13.02 o
  11   2  13        419.72        459.03        30.85 o
  12   2  13         99.39         76.75        14.54 o
  13   2  13       1030.10       1106.61        44.21 o
  14   2  13        118.66        150.63        21.90 o
  15   2  13       1259.88       1249.63        61.96 o
   0   3  13       2886.19       2999.62        88.64 o
   1   3  13        397.27        407.37        24.28 o
   2   3  13       1298.27       1302.53        34.39 o
   3   3  13        327.92        331.71        17.41 o
   4   3  13        735.03        769.71        25.58 o
   5   3  13          4.26          3.04         9.39 o
   6   3  13        265.16        244.87        28.68 o
   7   3  13        337.88        340.90        19.02 o
   8   3  13        650.02        665.58        32.12 o
   9   3  13        378.74        351.38        20.40 o
  10   3  13       1864.10       2057.15        63.67 o
  11   3  13        143.10        164.90        27.36 o
  12   3  13        689.70        626.79        51.79 o
  13   3  13         21.21         11.23        15.81 o
  14   3  13        128.79        173.73        62.96 o
   1   4  13        270.19        231.65        16.66 o
   2   4  13        225.61        269.41        21.27 o
   3   4  13        563.11        537.23        23.47 o
   4   4  13       1747.65       1786.92        48.88 o
   5   4  13        872.56        767.48        29.79 o
   6   4  13       1993.68       1955.52        64.86 o
   7   4  13        451.87        461.38        37.69 o
   8   4  13        419.57        407.58        39.38 o
   9   4  13        423.59        394.02        32.19 o
  10   4  13          6.60         15.13        13.18 o
  11   4  13        194.73        221.93        19.80 o
  12   4  13        447.39        445.24        28.29 o
   0   5  13        320.40        311.75        80.13 o
   1   5  13       1144.77       1218.39        43.44 o
   2   5  13         70.96        109.17        29.18 o
   3   5  13        741.40        716.33        30.94 o
   4   5  13        131.08        149.25        18.31 o
   5   5  13         28.43         23.24        13.72 o
   6   5  13        139.42        163.85        22.80 o
   7   5  13        511.87        485.17        35.98 o
   8   5  13        154.84        174.21        38.46 o
   9   5  13        976.03       1080.91        52.10 o
  10   5  13        215.88        288.55        43.67 o
   1   6  13         57.63         78.15        18.91 o
   2   6  13        205.06        226.37        27.63 o
   3   6  13        102.31        130.09        21.46 o
   4   6  13        822.44        813.56        45.34 o
   5   6  13       1092.45       1120.36        56.45 o
   6   6  13        718.20        667.95        47.07 o
   7   6  13        275.11        276.43        37.24 o
   0   0  14        864.12        847.08        47.71 o
   2   0  14       3380.73       3376.22       101.62 o
   4   0  14        250.12        269.08        82.44 o
   6   0  14        850.91        933.51        37.15 o
   8   0  14       2961.44       3176.83       155.76 o
  10   0  14       1229.97       1301.71        56.45 o
  12   0  14       1816.92       1922.41        84.68 o
  14   0  14        282.92        332.70        67.86 o
   1   1  14        141.49        203.96        13.81 o
   2   1  14        833.14        857.43        21.69 o
   3   1  14       1496.97       1468.19        31.84 o
   4   1  14       1544.83       1540.77        36.26 o
   5   1  14       4006.73       4263.04        78.93 o
   6   1  14        985.61        961.76        29.50 o
   7   1  14        832.68        860.29        25.77 o
   8   1  14        733.59        660.57        24.94 o
   9   1  14          7.77         31.04        10.35 o
  10   1  14          5.17         -6.76        11.82 o
  11   1  14         32.09         30.39        15.97 o
  12   1  14        492.72        495.98        28.36 o
  13   1  14        707.03        740.28        33.96 o
  14   1  14        427.18        437.08        27.24 o
   0   2  14        441.18        456.93        25.64 o
   1   2  14       3553.50       3602.16        88.24 o
   2   2  14        268.42        242.50        14.76 o
   3   2  14        624.12        626.54        22.73 o
   4   2  14        740.32        743.33        24.78 o
   5   2  14         71.50         64.56        11.00 o
   6   2  14        130.96        152.59        12.99 o
   7   2  14        257.86        247.77        16.75 o
   8   2  14         90.46        120.59        13.49 o
   9   2  14       1810.43       1925.31        62.10 o
  10   2  14        118.78        128.29        18.41 o
  11   2  14       2031.14       2098.39        62.20 o
  12   2  14         92.23        124.72        30.44 o
  13   2  14        352.99        369.59        42.86 o
  14   2  14        197.15        181.03        24.83 o
   1   3  14        197.73        185.33        24.16 o
   2   3  14       1621.20       1584.78        41.58 o
   3   3  14        269.07        273.06        19.62 o
   4   3  14       1408.70       1508.62        48.44 o
   5   3  14        338.89        282.97        19.20 o
   6   3  14        910.57        868.88        28.95 o
   7   3  14        260.57        274.94        22.77 o
   8   3  14        977.99        986.75        39.96 o
   9   3  14        140.91        172.96        20.22 o
  10   3  14         49.41         37.81        13.88 o
  11   3  14        115.34        163.22        27.73 o
  12   3  14        824.85        717.92        36.36 o
  13   3  14        324.42        339.75        26.94 o
   0   4  14       1615.83       1625.70        68.24 o
   1   4  14        512.01        492.97        27.16 o
   2   4  14       1436.12       1482.87        49.23 o
   3   4  14        169.97        194.45        19.92 o
   4   4  14        118.46        131.81        21.52 o
   5   4  14         50.49         43.86        15.93 o
   6   4  14         68.85         46.78        19.03 o
   7   4  14        170.25        193.01        28.64 o
   8   4  14        602.65        588.71        34.79 o
   9   4  14        605.28        633.63        32.59 o
  10   4  14        944.06        926.43        38.97 o
  11   4  14        758.86        718.19        40.52 o
   1   5  14        138.82        160.99        18.35 o
   2   5  14        209.19        187.17        18.66 o
   3   5  14        870.98        834.91        36.99 o
   4   5  14        119.84        106.35        17.68 o
   5   5  14       1457.49       1451.82        77.49 o
   6   5  14        317.82        339.03        36.74 o
   7   5  14        604.84        685.38        49.44 o
   8   5  14        128.62        122.29        22.91 o
   9   5  14        219.57        195.24        28.82 o
   0   6  14        385.65        340.69        50.57 o
   1   6  14        128.32         86.85        19.28 o
   2   6  14        336.46        344.88        29.34 o
   3   6  14        304.06        351.22        52.52 o
   4   6  14        160.84        160.03        50.61 o
   2   0  15       1075.72       1118.30        46.84 o
   4   0  15       3110.03       3251.48       134.30 o
   6   0  15       3017.73       3074.06       100.67 o
   8   0  15        358.80        286.32        23.91 o
  10   0  15          5.18          2.21        16.00 o
  12   0  15        298.03        345.14        83.68 o
   0   1  15       3134.59       3091.91       104.50 o
   1   1  15       1573.59       1631.00        43.47 o
   2   1  15        260.53        236.41        16.03 o
   3   1  15       1416.12       1398.51        37.68 o
   4   1  15         87.51         89.57        10.27 o
   5   1  15          3.03          6.43         8.01 o
   6   1  15         50.03         47.39        10.34 o
   7   1  15       1041.22       1123.53        34.13 o
   8   1  15        310.35        325.37        18.96 o
   9   1  15        861.58        872.71        33.28 o
  10   1  15       1284.33       1274.91        42.95 o
  11   1  15        587.69        640.24        49.57 o
  12   1  15        450.63        503.39        27.90 o
  13   1  15        766.78        826.14        46.38 o
   1   2  15        797.95        818.99        38.95 o
   2   2  15         52.93         55.46        11.46 o
   3   2  15       1965.23       2125.95        52.80 o
   4   2  15        466.66        441.91        29.98 o
   5   2  15        574.54        576.66        23.64 o
   6   2  15        352.11        371.70        25.39 o
   7   2  15       1249.61       1263.68        38.81 o
   8   2  15        108.48        108.56        14.18 o
   9   2  15        593.01        589.40        26.94 o
  10   2  15         28.43         18.52        13.36 o
  11   2  15        237.86        238.59        25.21 o
  12   2  15        139.26        182.52        22.52 o
   0   3  15       3531.39       3581.65       175.31 o
   1   3  15       1114.10       1055.92        47.38 o
   2   3  15        864.92        834.99        36.73 o
   3   3  15         32.13          7.66        13.17 o
   4   3  15         30.15         17.35        12.31 o
   5   3  15         20.99         14.25        12.30 o
   6   3  15         26.84         41.67        18.12 o
   7   3  15          0.86         16.94        14.38 o
   8   3  15        550.50        525.15        29.85 o
   9   3  15        308.15        324.09        47.19 o
  10   3  15       1805.38       1850.40        62.97 o
  11   3  15        235.43        233.91        21.43 o
   1   4  15        535.32        539.90        31.18 o
   2   4  15        879.49        887.56        39.35 o
   3   4  15        705.47        693.79        35.89 o
   4   4  15        976.03        968.82        45.07 o
   5   4  15        168.44        126.42        19.16 o
   6   4  15        861.29        950.30        54.82 o
   7   4  15        307.84        342.67        61.12 o
   8   4  15        245.75        240.86        26.08 o
   9   4  15        224.35        207.56        22.65 o
  10   4  15          1.81          7.21        15.52 o
   0   5  15        163.73        160.16        55.38 o
   1   5  15        966.10        941.10        74.09 o
   2   5  15          6.49         31.76        16.48 o
   3   5  15        259.46        259.42        30.19 o
   4   5  15        171.66        177.35        30.52 o
   5   5  15         11.05         24.13        24.14 o
   6   5  15         94.43        154.65        50.32 o
   7   5  15        297.13        351.92        49.62 o
   0   0  16       2175.23       2231.17       111.10 o
   2   0  16       1184.91       1115.52        49.78 o
   4   0  16       1367.27       1375.60        62.61 o
   6   0  16        582.83        515.69        34.46 o
   8   0  16       1395.65       1427.07        59.35 o
  10   0  16       1359.19       1331.60        66.23 o
  12   0  16        612.07        623.54        47.97 o
   1   1  16         59.02         60.11        15.31 o
   2   1  16        598.98        589.27        27.02 o
   3   1  16        739.99        803.95        29.19 o
   4   1  16        560.79        605.94        24.97 o
   5   1  16       1981.26       2062.04        55.19 o
   6   1  16        340.74        328.95        19.14 o
   7   1  16        585.90        597.09        30.07 o
   8   1  16        360.02        387.99        27.02 o
   9   1  16        161.80        180.70        21.32 o
  10   1  16         15.29        -10.32        12.85 o
  11   1  16         48.48         53.74        16.61 o
  12   1  16        106.41         67.39        17.85 o
   0   2  16         54.88         62.77        29.55 o
   1   2  16       2049.47       2169.71        57.09 o
   2   2  16        287.36        249.83        19.04 o
   3   2  16        368.45        397.82        20.64 o
   4   2  16         58.29         70.21        12.69 o
   5   2  16         73.28         56.11        12.62 o
   6   2  16         93.28         82.15        10.81 o
   7   2  16        263.22        294.27        27.90 o
   8   2  16        366.97        360.35        19.77 o
   9   2  16       1485.88       1480.25        57.02 o
  10   2  16          1.61         10.74        13.61 o
  11   2  16       1425.68       1463.18        65.40 o
   1   3  16        150.10        159.36        35.08 o
   2   3  16       1102.74       1050.57        39.98 o
   3   3  16        254.68        304.38        35.79 o
   4   3  16        539.69        553.39        39.61 o
   5   3  16        192.48        188.01        18.98 o
   6   3  16        833.36        891.23        40.31 o
   7   3  16         75.97         94.39        20.58 o
   8   3  16        870.00        813.92        42.68 o
   9   3  16         12.88         34.46        16.99 o
  10   3  16          8.25         14.21        14.54 o
   0   4  16       1685.90       1699.21       113.33 o
   1   4  16       1078.26       1071.59        58.99 o
   2   4  16        561.52        583.13        43.75 o
   3   4  16         20.84         27.09        37.85 o
   4   4  16         27.72         18.23        20.64 o
   5   4  16         16.91         13.08        13.79 o
   6   4  16        109.50         82.62        19.84 o
   7   4  16         16.21          5.45        17.02 o
   8   4  16        641.39        614.68        41.14 o
   1   5  16         64.08         38.65        24.25 o
   2   5  16        179.01        140.82        30.59 o
   3   5  16        668.23        610.47        75.96 o
   2   0  17        450.95        446.86        31.74 o
   4   0  17       1975.36       2020.51        82.87 o
   6   0  17       2055.06       2088.21       214.13 o
   8   0  17        581.51        743.10        58.46 o
  10   0  17        176.41        209.79        30.56 o
   0   1  17        492.68        481.84        35.53 o
   1   1  17       1006.57       1080.71        54.68 o
   2   1  17        645.16        695.55        28.31 o
   3   1  17        787.90        825.83        32.13 o
   4   1  17        167.22        164.10        21.55 o
   5   1  17         95.85         92.34        15.83 o
   6   1  17         12.41         10.27        12.49 o
   7   1  17       1027.94       1067.74        46.57 o
   8   1  17        186.66        172.72        21.15 o
   9   1  17        818.85        774.60        40.97 o
  10   1  17        297.14        250.28        24.95 o
   1   2  17        266.20        296.73        19.40 o
   2   2  17         54.47         48.09        13.81 o
   3   2  17        308.59        340.80        27.27 o
   4   2  17        164.51        192.01        18.51 o
   5   2  17       1064.16       1084.18        39.48 o
   6   2  17        139.33        196.74        33.39 o
   7   2  17        798.39        836.76        40.73 o
   8   2  17         14.16          6.69        16.87 o
   9   2  17         73.12         76.33        24.06 o
   0   3  17       1277.68       1226.77        55.63 o
   1   3  17        178.01        215.25        21.89 o
   2   3  17        846.20        866.64        42.13 o
   3   3  17         97.90         86.52        42.48 o
   4   3  17        176.06        193.87        22.59 o
   5   3  17         30.66         41.92        62.82 o
   6   3  17        198.03        256.55        33.95 o
   7   3  17        167.34        223.77        32.30 o
   8   3  17       1071.49       1061.75        69.34 o
   1   4  17        166.44        201.30        38.49 o
   2   4  17        275.33        311.66        35.14 o
   3   4  17        606.86        611.17        44.53 o
   4   4  17        943.57        901.85       105.03 o
   5   4  17        390.19        363.86        69.66 o
   0   0  18       2473.94       2550.22       145.46 o
   2   0  18       1162.18       1229.16        60.10 o
   4   0  18        326.64        320.86        64.08 o
   6   0  18        153.86        150.02        27.74 o
   8   0  18        635.49        503.33        59.73 o
   1   1  18        156.68        211.13        22.38 o
   2   1  18        113.50        149.18        16.64 o
   3   1  18        565.41        652.93        29.41 o
   4   1  18        285.15        292.30        21.44 o
   5   1  18        888.79        908.75        40.63 o
   6   1  18        285.22        321.67        45.09 o
   7   1  18        322.16        328.59        26.84 o
   8   1  18         99.63         80.39        27.36 o
   0   2  18        160.12        190.15        26.85 o
   1   2  18        732.69        747.23        34.16 o
   2   2  18         88.86         93.34        16.32 o
   3   2  18        732.16        724.64        33.17 o
   4   2  18         21.91         24.30        20.39 o
   5   2  18         37.27         21.74        14.30 o
   6   2  18         71.62         84.13        18.54 o
   7   2  18        304.25        297.83        27.12 o
   1   3  18         82.51        105.51        17.00 o
   2   3  18        251.05        261.06        28.04 o
   3   3  18         46.34         52.85        15.34 o
   4   3  18       1209.00       1175.74        48.73 o
   5   3  18        243.02        179.80        47.57 o
   2   0  19       1046.48       1111.38        61.13 o
   4   0  19        989.99        961.44        57.66 o
   0   1  19         82.39         53.68        21.94 o
   1   1  19       1084.88       1145.58        43.45 o
   2   1  19        399.11        412.57        47.25 o
   3   1  19        128.18        144.83        20.36 o
   4   1  19         49.62         58.80        15.97 o
   5   1  19         16.91         42.18        17.47 o
   1   2  19         65.42         66.56        16.09 o
   2   2  19        160.74        201.40        20.31 o
   3   2  19        814.29        808.92        40.44 o
                                                
