# Supplementary material for: Crystal structures of trans-acetyl­dicarbon­yl(η5-cyclo­penta­dien­yl)(di­methyl­phenyl­phosphane)molybdenum(II) and trans-acetyl­dicarbon­yl(η5-cyclo­penta­dien­yl)(ethyl­diphenyl­phosphane)molybdenum(II)
Source: Acta Crystallogr Sect E Struct Rep Online. 2014 Sep 20;70(Pt 10):216–20. doi: 10.1107/S1600536814020534 (PMC4257160; doi:10.1107/S1600536814020534)
Supplement: Supplementary file 3 [file e-70-00216-2sup3.hkl]

#
# h,k,l, Fc-squared, Fo-squared, sigma(Fo-squared), status flag
#
data_2
_shelx_title 'shelxl'
_shelx_refln_list_code          4
_shelx_F_calc_maximum      143.09
_exptl_crystal_F_000       484.00
_reflns_d_resolution_high  0.7700

loop_
 _space_group_symop_operation_xyz
 'x, y, z'
 '-x, -y, -z'

_cell_length_a     8.2451
_cell_length_b    11.6132
_cell_length_c    12.5265
_cell_angle_alpha  63.617
_cell_angle_beta   77.167
_cell_angle_gamma  84.671

_shelx_F_squared_multiplier     1.000

loop_
 _refln_index_h
 _refln_index_k
 _refln_index_l
 _refln_F_squared_calc
 _refln_F_squared_meas
 _refln_F_squared_sigma
 _refln_observed_status
   2   0   0       8262.84       7640.20       116.07 o
   3   0   0       3052.29       3305.53        48.86 o
   4   0   0       2212.97       2246.76        28.45 o
   5   0   0        142.91        165.88         4.77 o
   6   0   0        756.24        748.04        12.93 o
   7   0   0         80.33         79.12         7.07 o
   8   0   0       1376.36       1358.84        44.64 o
   9   0   0        195.04        230.53        20.41 o
  10   0   0        572.92        553.53        40.00 o
 -10   1   0         10.53         18.52         7.84 o
  -9   1   0        740.88        752.62        31.00 o
  -8   1   0        666.26        686.63        25.37 o
  -7   1   0        539.88        555.21        14.14 o
  -6   1   0        193.95        195.45         6.78 o
  -5   1   0        439.28        408.48        11.04 o
  -4   1   0        111.07        103.42         4.68 o
  -3   1   0       5042.42       5074.64        56.29 o
  -2   1   0       1623.48       1707.90        15.47 o
  -1   1   0      10748.99       9124.73        52.68 o
   1   1   0      20475.02      14571.72       156.45 o
   2   1   0        193.51        196.22         3.33 o
   3   1   0       9583.15       9205.36       114.65 o
   4   1   0        117.64        108.69         8.40 o
   5   1   0       1069.87       1009.78        24.19 o
   6   1   0         90.68         91.59         9.70 o
   7   1   0        420.32        430.36        41.24 o
   8   1   0         80.28         92.88         9.58 o
   9   1   0        704.93        722.01        61.76 o
  10   1   0         82.74         94.52        14.40 o
 -10   2   0        225.35        199.04        16.13 o
  -9   2   0        182.02        144.42        19.98 o
  -8   2   0        283.94        276.51        25.39 o
  -7   2   0        440.81        468.40        13.29 o
  -6   2   0        379.69        369.33        11.63 o
  -5   2   0       1725.79       1780.78        28.40 o
  -4   2   0       3148.27       3310.89        44.02 o
  -3   2   0        151.45        132.15         5.18 o
  -2   2   0       1705.28       1645.50        15.49 o
  -1   2   0       1219.49       1267.98        14.43 o
   0   2   0       9272.72       8111.35        70.80 o
   1   2   0        805.85        822.39        11.27 o
   2   2   0        904.68        863.14         8.42 o
   3   2   0         45.96         46.91         1.69 o
   4   2   0       2978.26       2888.84        56.18 o
   5   2   0        342.60        325.01        15.50 o
   6   2   0        242.07        275.73        19.78 o
   7   2   0         11.76         14.65         6.22 o
   8   2   0       1055.60       1055.18        40.82 o
   9   2   0         38.86         30.23         8.54 o
  10   2   0        583.97        541.91        34.46 o
 -10   3   0        149.35        133.43        14.11 o
  -9   3   0        271.73        258.08        15.47 o
  -8   3   0        628.28        636.14        28.75 o
  -7   3   0        761.87        779.39        18.93 o
  -6   3   0       1359.31       1486.90        28.32 o
  -5   3   0        793.12        792.01        14.32 o
  -4   3   0       5607.51       5828.42        80.08 o
  -3   3   0       1307.88       1335.70        16.37 o
  -2   3   0         11.31         28.51         9.61 o
  -1   3   0       1790.64       1824.42        25.08 o
   0   3   0       3867.24       3756.70        30.81 o
   1   3   0        341.60        344.55         4.40 o
   2   3   0       1417.84       1496.92        16.73 o
   3   3   0       1004.83        923.37        11.53 o
   4   3   0        181.83        170.69         3.88 o
   5   3   0       1654.66       1822.48        65.78 o
   6   3   0        211.96        194.95        11.26 o
   7   3   0       1155.66       1173.83        37.06 o
   8   3   0        357.13        389.74        39.60 o
   9   3   0        273.07        269.47        23.42 o
  10   3   0          0.05         -0.75         7.59 o
  -9   4   0        141.42        131.79        12.69 o
  -8   4   0        488.53        494.93        17.13 o
  -7   4   0        105.72        101.22         6.43 o
  -6   4   0        922.68        962.00        19.58 o
  -5   4   0        388.36        413.10        10.51 o
  -4   4   0       1370.62       1382.24        20.53 o
  -3   4   0       4822.02       4898.76        56.45 o
  -2   4   0       4320.73       4520.76        75.03 o
  -1   4   0       2604.79       2529.13        39.89 o
   0   4   0         60.86         52.80         3.37 o
   1   4   0        327.99        390.23        10.00 o
   2   4   0        565.04        519.60         8.11 o
   3   4   0        101.50         83.74         3.55 o
   4   4   0       4816.97       4868.29        66.66 o
   5   4   0       1225.59       1175.61        23.49 o
   6   4   0       3707.00       3742.24        94.99 o
   7   4   0        217.93        232.63        13.67 o
   8   4   0        687.39        672.62        29.43 o
   9   4   0        571.80        545.39        29.22 o
  -9   5   0         14.44         18.99        11.82 o
  -8   5   0        121.53        103.79        15.81 o
  -7   5   0         97.80         99.36         7.86 o
  -6   5   0        316.44        320.41        16.06 o
  -5   5   0       1035.50       1042.86        18.32 o
  -4   5   0       1465.63       1475.29        21.77 o
  -3   5   0        620.91        587.60        26.12 o
  -2   5   0       2265.44       2265.65        54.64 o
  -1   5   0        145.94        123.00         5.17 o
   0   5   0       2816.95       2696.85        27.59 o
   1   5   0         45.01         74.07         2.86 o
   2   5   0        324.03        308.48        14.94 o
   3   5   0       1308.64       1227.51        18.99 o
   4   5   0        145.84        154.10         6.13 o
   5   5   0       1734.93       1696.01        67.75 o
   6   5   0        185.71        191.76        11.30 o
   7   5   0       1808.57       1755.61        65.03 o
   8   5   0        611.60        602.58        28.05 o
   9   5   0        298.23        276.02        19.94 o
  -9   6   0        467.41        445.25        38.57 o
  -8   6   0          5.77          6.78         6.34 o
  -7   6   0        729.58        768.56        35.29 o
  -6   6   0        222.46        265.45        13.87 o
  -5   6   0        489.32        511.67        40.80 o
  -4   6   0        417.61        390.59        16.58 o
  -3   6   0       2282.96       2358.53        51.93 o
  -2   6   0        568.68        565.65        35.71 o
  -1   6   0       4659.54       4701.04        91.31 o
   0   6   0        158.38        139.92         3.18 o
   1   6   0       3151.19       3157.79        42.20 o
   2   6   0        165.46        135.19         4.56 o
   3   6   0        650.24        572.70        16.12 o
   4   6   0        381.02        410.86        17.56 o
   5   6   0        354.23        370.88         9.84 o
   6   6   0       2131.32       2164.05        61.12 o
   7   6   0        924.38        908.68        33.69 o
   8   6   0        566.99        555.33        26.75 o
   9   6   0        467.92        402.95        26.28 o
  -8   7   0        835.03        847.27        48.57 o
  -7   7   0         17.93         12.49         7.30 o
  -6   7   0       1017.54       1029.42        67.79 o
  -5   7   0         31.03         30.66         6.17 o
  -4   7   0        935.32       1009.13        29.85 o
  -3   7   0        728.78        718.34        26.72 o
  -2   7   0       3209.55       3378.51        76.15 o
  -1   7   0          7.09          1.54         3.03 o
   0   7   0       5476.80       5383.86       112.06 o
   1   7   0         46.84         48.77         4.82 o
   2   7   0       1869.93       1899.88        31.03 o
   3   7   0        190.70        208.63        16.33 o
   4   7   0       1562.52       1539.60        41.52 o
   5   7   0        151.30        142.99        13.75 o
   6   7   0        260.23        270.61        25.18 o
   7   7   0        195.80        187.73        18.22 o
   8   7   0        300.93        268.50        18.97 o
  -8   8   0         14.87         19.47         9.39 o
  -7   8   0        621.60        611.95        29.89 o
  -6   8   0         58.46         78.92         9.96 o
  -5   8   0        842.10        882.57        32.14 o
  -4   8   0         32.91         51.84         7.47 o
  -3   8   0       1089.07       1145.86        33.89 o
  -2   8   0        152.49        138.98        21.20 o
  -1   8   0        381.55        392.47        38.29 o
   0   8   0        240.43        228.44        10.11 o
   1   8   0       2333.39       2434.08        38.54 o
   2   8   0        166.89        158.98         9.41 o
   3   8   0       2815.02       2721.60        51.75 o
   4   8   0         96.16         88.65         5.93 o
   5   8   0        624.59        577.52        19.00 o
   6   8   0         12.72         16.99         6.37 o
   7   8   0        290.93        294.92        18.41 o
   8   8   0         12.14         27.09        13.92 o
  -7   9   0        182.22        172.31        20.43 o
  -6   9   0        806.87        791.15        43.19 o
  -5   9   0        266.47        276.57        17.45 o
  -4   9   0        728.52        762.34        29.81 o
  -3   9   0        168.17        172.07        11.69 o
  -2   9   0        220.29        209.32        12.09 o
  -1   9   0        225.86        225.65        19.47 o
   0   9   0       1508.63       1550.76        42.76 o
   1   9   0        237.87        266.11        37.21 o
   2   9   0        886.11        933.36        19.87 o
   3   9   0         12.67          9.53         3.95 o
   4   9   0       1024.59       1028.28        45.18 o
   5   9   0          8.69          8.43         5.53 o
   6   9   0        534.27        527.83        24.35 o
   7   9   0         48.21         84.66        34.72 o
  -7  10   0        953.92        887.31        63.77 o
  -6  10   0        103.54        114.59        18.40 o
  -5  10   0        358.83        388.71        22.73 o
  -4  10   0        672.02        708.21        31.02 o
  -3  10   0        660.62        653.59        28.13 o
  -2  10   0         86.93         81.59        12.77 o
  -1  10   0        111.63        103.70         9.83 o
   0  10   0         17.45         10.90         6.08 o
   1  10   0        400.54        391.72        17.61 o
   2  10   0         34.63         37.69         6.50 o
   3  10   0       1111.25       1070.85        33.08 o
   4  10   0          0.25         -0.77         3.60 o
   5  10   0       1260.00       1310.38        47.71 o
   6  10   0        152.95        139.98        47.13 o
  -6  11   0        559.97        527.07        32.62 o
  -5  11   0         54.54         53.30        11.83 o
  -4  11   0       1471.17       1539.40        61.31 o
  -3  11   0        831.56        832.63        36.46 o
  -2  11   0        196.60        211.57        15.63 o
  -1  11   0        611.81        611.07        27.54 o
   0  11   0        339.01        344.92        18.33 o
   1  11   0         62.39         50.79         7.91 o
   2  11   0        405.70        401.09        20.78 o
   3  11   0         28.33         41.39         7.53 o
   4  11   0        641.08        654.61        29.39 o
   5  11   0         65.89        103.03        20.57 o
   6  11   0        523.84        466.50        46.68 o
  -4  12   0         91.09         82.84        13.46 o
  -3  12   0        962.43       1002.40        44.37 o
  -2  12   0        211.10        229.24        17.57 o
  -1  12   0        525.97        559.98        28.39 o
   0  12   0        894.20        916.82        39.19 o
   1  12   0        394.62        403.28        21.94 o
   2  12   0        324.37        307.49        19.35 o
   3  12   0        314.23        320.35        19.54 o
   4  12   0         17.94         18.31        10.98 o
  -2  13   0        857.81        837.33        47.02 o
  -1  13   0        259.35        273.59        20.76 o
   0  13   0        789.20        770.28        41.20 o
   1  13   0        507.40        480.52        27.23 o
   2  13   0        158.56        148.46        16.19 o
   0 -13   1        212.19        246.45        20.73 o
   1 -13   1        307.80        328.11        24.06 o
  -3 -12   1         21.07         27.43         9.46 o
  -2 -12   1        266.11        258.59        30.35 o
  -1 -12   1         71.18         87.64        11.70 o
   0 -12   1         90.53        117.34        18.79 o
   1 -12   1        105.05        117.05        13.50 o
   2 -12   1        103.31        128.05        15.76 o
   3 -12   1        461.49        495.91        32.65 o
   4 -12   1        626.46        599.54        34.89 o
  -5 -11   1        966.15       1018.32        76.49 o
  -4 -11   1          2.14        -11.81        12.62 o
  -3 -11   1        494.83        477.96        43.51 o
  -2 -11   1          5.55         -0.20         9.51 o
  -1 -11   1        486.95        514.70        24.29 o
   0 -11   1         19.04         12.39         6.55 o
   1 -11   1        147.35        154.93        13.59 o
   2 -11   1        135.89        130.81        13.00 o
   3 -11   1        664.20        748.20        34.60 o
   4 -11   1        546.66        546.75        37.53 o
   5 -11   1       1024.24       1011.33        47.79 o
  -6 -10   1        292.19        240.94        37.10 o
  -5 -10   1         33.88         38.27        11.90 o
  -4 -10   1        873.63        788.62        56.13 o
  -3 -10   1         12.39         23.38         7.74 o
  -2 -10   1       1004.49       1050.37        35.05 o
  -1 -10   1         42.78         50.90         7.75 o
   0 -10   1        404.16        426.60        19.05 o
   1 -10   1          8.69         10.50         5.65 o
   2 -10   1        323.77        326.24        18.23 o
   3 -10   1        428.75        435.20        23.89 o
   4 -10   1       1418.92       1381.86        51.21 o
   5 -10   1        270.29        272.53        19.41 o
   6 -10   1        867.07        864.65        42.34 o
  -7  -9   1        134.63        146.86        14.44 o
  -6  -9   1         46.79         59.03         9.40 o
  -5  -9   1        620.68        610.11        26.63 o
  -4  -9   1          0.51          0.32         5.68 o
  -3  -9   1        590.59        586.81        26.34 o
  -2  -9   1          0.57         -1.81         2.45 o
  -1  -9   1        727.26        776.40        24.77 o
   0  -9   1         81.40         92.05         8.30 o
   1  -9   1        676.61        719.92        25.28 o
   2  -9   1        386.25        399.90        18.45 o
   3  -9   1       1073.07       1114.33        38.00 o
   4  -9   1        300.26        301.54        17.49 o
   5  -9   1        835.46        870.80        36.61 o
   6  -9   1        129.71        143.70        15.12 o
   7  -9   1       1122.35       1120.16        49.74 o
  -7  -8   1        206.49        179.45        17.29 o
  -6  -8   1        194.88        154.38        12.71 o
  -5  -8   1        158.86        177.25        23.82 o
  -4  -8   1        618.21        600.49        20.63 o
  -3  -8   1         88.10         71.71         8.70 o
  -2  -8   1       1803.05       1847.10        43.52 o
  -1  -8   1        203.38        196.40         6.31 o
   0  -8   1       1277.88       1313.82        45.70 o
   1  -8   1        658.80        630.63        20.55 o
   2  -8   1        233.64        240.07        12.04 o
   3  -8   1        721.07        789.82        27.31 o
   4  -8   1        458.39        487.00        21.35 o
   5  -8   1        122.18         96.59        13.19 o
   6  -8   1        300.15        310.66        18.28 o
   7  -8   1         95.22         97.67        12.77 o
   8  -8   1        355.69        358.43        26.99 o
  -8  -7   1        564.57        528.68        29.54 o
  -7  -7   1        595.61        552.80        26.68 o
  -6  -7   1        497.16        466.83        21.26 o
  -5  -7   1         84.93         98.88        11.65 o
  -4  -7   1        158.76        160.89         9.82 o
  -3  -7   1       1591.72       1528.22        29.09 o
  -2  -7   1         22.44         26.31         4.52 o
  -1  -7   1       2891.21       2917.03        78.52 o
   0  -7   1       1023.66        993.08        33.76 o
   1  -7   1       2559.37       2677.05        62.87 o
   2  -7   1        807.79        833.35        23.69 o
   3  -7   1       2299.75       2385.47        59.82 o
   4  -7   1       1597.45       1645.13        45.60 o
   5  -7   1        141.00        144.61        10.56 o
   6  -7   1        243.46        236.85        15.34 o
   7  -7   1        173.25        179.90        14.23 o
   8  -7   1          7.80          8.91         7.31 o
  -8  -6   1        357.95        355.21        22.25 o
  -7  -6   1        593.60        538.66        24.70 o
  -6  -6   1       1586.56       1649.16        54.50 o
  -5  -6   1        656.65        685.40        48.19 o
  -4  -6   1        593.67        571.53        26.92 o
  -3  -6   1        711.15        685.89        17.14 o
  -2  -6   1        172.31        136.16         8.06 o
  -1  -6   1        504.79        539.79        18.25 o
   0  -6   1       2430.11       2310.65        33.24 o
   1  -6   1         79.03         77.10        13.04 o
   2  -6   1       2680.84       2802.62        59.85 o
   3  -6   1       1921.91       1978.74        46.52 o
   4  -6   1       1150.31       1151.92        36.90 o
   5  -6   1       1101.81       1148.77        33.59 o
   6  -6   1        307.28        337.65        16.39 o
   7  -6   1        315.29        323.71        26.73 o
   8  -6   1        112.49        106.75        12.02 o
   9  -6   1          3.60         -9.55        11.17 o
  -9  -5   1        293.89        280.71        21.44 o
  -8  -5   1        382.24        390.87        23.00 o
  -7  -5   1        695.32        749.84        30.84 o
  -6  -5   1        509.14        503.33        20.13 o
  -5  -5   1        197.23        197.83        10.17 o
  -4  -5   1        459.96        433.13         8.97 o
  -3  -5   1         16.76         31.87         8.88 o
  -2  -5   1        735.85        752.29        11.75 o
  -1  -5   1        551.92        475.11         8.51 o
   0  -5   1        410.11        388.35         5.60 o
   1  -5   1       1675.17       1628.06        31.27 o
   2  -5   1        510.68        518.90        13.08 o
   3  -5   1       1085.22       1047.28        24.57 o
   4  -5   1        401.93        438.89        13.89 o
   5  -5   1        100.18         97.66         4.46 o
   6  -5   1        934.45        970.28        21.58 o
   7  -5   1       1070.26       1095.41        53.50 o
   8  -5   1         37.87         54.99        10.80 o
   9  -5   1         94.96         93.14        17.87 o
  -9  -4   1         50.62         48.99        10.41 o
  -8  -4   1        515.31        472.74        24.01 o
  -7  -4   1        774.33        802.82        30.14 o
  -6  -4   1        401.04        433.14        17.67 o
  -5  -4   1       2681.93       2693.70        64.70 o
  -4  -4   1        990.53        928.57        24.39 o
  -3  -4   1       1342.78       1271.16        24.27 o
  -2  -4   1         82.68        111.27         3.16 o
  -1  -4   1       3958.66       4000.53        46.58 o
   0  -4   1         32.26         61.36         5.99 o
   1  -4   1       1077.70       1110.13        19.22 o
   2  -4   1       1045.79       1065.30        21.93 o
   3  -4   1       2603.20       2646.48        55.64 o
   4  -4   1       3045.48       3211.03        44.94 o
   5  -4   1        755.86        789.55        15.25 o
   6  -4   1          0.68          1.31         2.46 o
   7  -4   1       1476.12       1494.13        34.64 o
   8  -4   1         93.32         96.98         8.15 o
   9  -4   1        102.80        129.87        44.45 o
  10  -4   1        326.17        367.50        35.42 o
  -9  -3   1         45.00         48.56        19.80 o
  -8  -3   1          1.11         -0.17         5.39 o
  -7  -3   1        294.00        325.93        31.39 o
  -6  -3   1        102.34        118.27         8.63 o
  -5  -3   1       2367.98       2428.44        58.90 o
  -4  -3   1       3547.94       3342.61        81.07 o
  -3  -3   1        473.89        477.10        10.85 o
  -2  -3   1       3921.88       3781.57        53.68 o
  -1  -3   1        207.55        211.23         6.24 o
   0  -3   1       2179.45       2137.68        19.65 o
   1  -3   1       1641.97       1584.13        23.42 o
   2  -3   1       2445.76       2514.70        39.45 o
   3  -3   1       2548.67       2628.27        30.52 o
   4  -3   1        788.43        782.81        12.43 o
   5  -3   1       1497.56       1560.98        26.75 o
   6  -3   1       1718.36       1869.04        35.72 o
   7  -3   1       1013.67       1046.94        23.63 o
   8  -3   1       1176.57       1200.81        31.63 o
   9  -3   1        155.91        136.53        12.67 o
  10  -3   1        392.60        335.61        20.32 o
 -10  -2   1         77.92         65.95        12.87 o
  -9  -2   1        367.61        382.35        24.81 o
  -8  -2   1         78.69         82.54        18.83 o
  -7  -2   1         34.90         38.39         7.09 o
  -6  -2   1         19.82         26.74        12.13 o
  -5  -2   1        625.17        627.44        67.00 o
  -4  -2   1        988.61       1002.33        33.45 o
  -3  -2   1       2707.20       2639.61        70.40 o
  -2  -2   1       1859.27       1868.11        17.60 o
  -1  -2   1       9865.79       8974.74       104.83 o
   0  -2   1       2409.53       2480.65        19.97 o
   1  -2   1       1419.94       1408.85        17.88 o
   2  -2   1        528.51        574.28         6.65 o
   3  -2   1       5133.14       5363.14        61.97 o
   4  -2   1       1765.54       1803.76        24.58 o
   5  -2   1        274.73        274.25        10.38 o
   6  -2   1        926.53        903.44        26.11 o
   7  -2   1       1087.53       1105.34        24.70 o
   8  -2   1        363.75        375.66        22.60 o
   9  -2   1        990.41        980.93        57.98 o
  10  -2   1         29.50         32.17         9.62 o
 -10  -1   1        651.47        713.05        61.30 o
  -9  -1   1         69.22         71.99        11.72 o
  -8  -1   1        613.52        641.85        39.63 o
  -7  -1   1        185.76        177.01        27.45 o
  -6  -1   1        170.77        184.73         9.81 o
  -5  -1   1        186.77        208.31         8.52 o
  -4  -1   1       2804.54       2911.59        53.27 o
  -3  -1   1         19.55         21.64         4.52 o
  -2  -1   1       5655.44       5530.18        74.29 o
  -1  -1   1       1843.00       1784.46        24.06 o
   0  -1   1       8536.17       7116.97        62.97 o
   1  -1   1         22.00         30.44         1.20 o
   2  -1   1         66.40         82.22         3.99 o
   3  -1   1        968.94       1099.39        13.72 o
   4  -1   1       3157.61       3298.46        44.34 o
   5  -1   1        189.61        188.43         5.48 o
   6  -1   1        605.61        607.04        12.92 o
   7  -1   1         94.93         97.81         5.41 o
   8  -1   1        459.09        439.68        19.39 o
   9  -1   1        206.45        214.23        15.70 o
  10  -1   1        690.16        668.36        32.46 o
 -10   0   1         29.39         26.68         9.57 o
  -9   0   1       1358.56       1398.81        52.10 o
  -8   0   1        524.03        552.59        26.47 o
  -7   0   1       1343.46       1447.47        42.15 o
  -6   0   1          4.90          6.55         3.94 o
  -5   0   1       3440.72       3472.20        71.07 o
  -4   0   1        130.38         95.60         5.41 o
  -3   0   1       4791.97       4866.78        74.41 o
  -2   0   1        353.17        384.69         9.08 o
  -1   0   1       8565.85       7581.73        87.48 o
   2   0   1         82.61         87.67         4.38 o
   3   0   1       4501.14       4478.27        49.08 o
   4   0   1       5474.46       5824.74        74.69 o
   5   0   1        945.03        985.16        21.30 o
   6   0   1        442.63        496.26        11.36 o
   7   0   1        861.56        855.53        16.96 o
   8   0   1         93.23        104.10         9.17 o
   9   0   1        668.11        662.69        43.05 o
  10   0   1         15.46         12.01         6.22 o
 -10   1   1        277.39        288.33        28.29 o
  -9   1   1         31.33         29.23         8.74 o
  -8   1   1       1179.37       1281.32        43.33 o
  -7   1   1        435.60        489.52        23.82 o
  -6   1   1       2292.64       2270.90        38.16 o
  -5   1   1        872.91        889.12        19.19 o
  -4   1   1       1135.64       1062.14        14.60 o
  -3   1   1          7.13         25.68         2.00 o
  -2   1   1        357.56        341.48         5.55 o
  -1   1   1        988.96        986.94        12.02 o
   2   1   1        487.95        478.20         4.89 o
   3   1   1        997.14       1022.53        11.23 o
   4   1   1       6245.38       6160.47        73.56 o
   5   1   1        462.18        428.10         7.56 o
   6   1   1       1168.11       1240.97        35.15 o
   7   1   1         95.70         98.18         4.67 o
   8   1   1        773.18        737.09        30.00 o
   9   1   1         15.39         74.36        30.01 o
  10   1   1        266.23        277.98        20.20 o
 -10   2   1         21.65         28.49        14.20 o
  -9   2   1        530.93        589.03        26.03 o
  -8   2   1        474.16        472.00        19.78 o
  -7   2   1        886.60        955.44        28.25 o
  -6   2   1        407.30        450.91        14.24 o
  -5   2   1       1515.49       1520.07        23.98 o
  -4   2   1       1361.74       1399.75        19.32 o
  -3   2   1        315.11        291.10         5.13 o
  -2   2   1       5362.75       5563.57        54.14 o
  -1   2   1        149.65        187.59         2.52 o
   0   2   1       2060.79       1941.31        26.93 o
   1   2   1       5878.94       5394.09        53.74 o
   2   2   1        408.57        456.60        17.10 o
   3   2   1       6368.38       6081.52        78.75 o
   4   2   1        234.17        213.31         4.93 o
   5   2   1       2790.84       2837.44        42.84 o
   6   2   1        630.38        629.12        11.72 o
   7   2   1        897.12        958.99        28.97 o
   8   2   1        168.89        167.95        33.58 o
   9   2   1        491.40        514.98        24.93 o
  10   2   1         18.38          3.19         7.08 o
 -10   3   1        186.89        167.87        14.86 o
  -9   3   1         79.07         79.16        14.99 o
  -8   3   1        224.25        235.96        19.22 o
  -7   3   1        547.68        549.19        15.97 o
  -6   3   1       1715.09       1731.37        31.72 o
  -5   3   1       1628.95       1654.15        36.69 o
  -4   3   1       1175.40       1125.05        28.09 o
  -3   3   1       1339.81       1310.93        16.52 o
  -2   3   1       1038.56       1139.68        11.89 o
  -1   3   1         18.86         20.18         2.98 o
   0   3   1        879.95        908.08        14.41 o
   1   3   1        733.81        771.15        13.49 o
   2   3   1       4220.48       4013.54        54.29 o
   3   3   1        165.75        147.21         6.10 o
   4   3   1       5726.19       5864.62       101.88 o
   5   3   1         84.96         72.93         3.71 o
   6   3   1        876.40        842.56        48.10 o
   7   3   1        146.27        134.16         9.74 o
   8   3   1        917.83        954.55        34.91 o
   9   3   1        184.40        197.87        17.28 o
  10   3   1        193.55        186.24        18.50 o
  -9   4   1         55.76         36.37        12.54 o
  -8   4   1         51.60         56.83         7.93 o
  -7   4   1       1006.42       1034.33        23.62 o
  -6   4   1         44.76         53.39         5.13 o
  -5   4   1       1052.05       1036.19        18.75 o
  -4   4   1       2480.79       2551.94        36.89 o
  -3   4   1       1167.12       1188.00        19.57 o
  -2   4   1        887.75        816.26         9.31 o
  -1   4   1       3384.93       3526.49        51.91 o
   0   4   1       5589.64       5361.55        69.40 o
   1   4   1         62.21         56.44         4.54 o
   2   4   1          8.75          4.54         1.62 o
   3   4   1       1180.56       1214.50        17.50 o
   4   4   1         41.60         44.58         2.97 o
   5   4   1       2818.33       2760.17        52.71 o
   6   4   1         78.26         69.15         8.19 o
   7   4   1       2154.36       2304.08        72.98 o
   8   4   1        340.55        386.28        42.54 o
   9   4   1        141.18        131.22        15.39 o
  10   4   1        297.25        306.25        39.68 o
  -9   5   1        703.13        643.22        47.49 o
  -8   5   1          4.61          7.59         5.75 o
  -7   5   1        419.95        393.12        11.92 o
  -6   5   1        194.01        218.82         8.23 o
  -5   5   1        660.16        729.52        14.46 o
  -4   5   1        975.45        931.72        15.16 o
  -3   5   1       1130.99       1038.40        17.01 o
  -2   5   1       2346.57       2380.93        49.16 o
  -1   5   1       7069.60       6819.25       114.26 o
   0   5   1        949.96        968.01        13.96 o
   1   5   1       2374.61       2410.36        28.85 o
   2   5   1         83.30         44.77         3.42 o
   3   5   1       2416.51       2423.13        34.60 o
   4   5   1        772.18        865.86        15.02 o
   5   5   1          2.90          4.78         2.41 o
   6   5   1        279.01        262.95        15.01 o
   7   5   1        117.09        107.69         9.98 o
   8   5   1        303.01        314.81        31.46 o
   9   5   1        301.60        306.81        26.59 o
  -9   6   1         12.25         -2.80        10.17 o
  -8   6   1        620.18        562.86        28.73 o
  -7   6   1        157.09        156.67         8.09 o
  -6   6   1        939.99        916.67        40.56 o
  -5   6   1        322.47        343.67         8.62 o
  -4   6   1       1441.08       1480.12        36.52 o
  -3   6   1        760.21        738.14        25.68 o
  -2   6   1       3765.39       3988.05        78.62 o
  -1   6   1        941.02        893.18        22.98 o
   0   6   1       4805.50       4717.59        75.86 o
   1   6   1       1710.70       1792.29        23.76 o
   2   6   1       1660.31       1547.41        22.97 o
   3   6   1        396.29        412.90        13.56 o
   4   6   1       1407.47       1472.95        25.85 o
   5   6   1         43.81         39.53         5.41 o
   6   6   1        311.44        288.41        17.29 o
   7   6   1        604.79        640.31        25.21 o
   8   6   1        285.23        299.11        18.55 o
   9   6   1        167.99        174.50        15.67 o
  -8   7   1          5.85         10.86         7.00 o
  -7   7   1        996.84        966.73        54.46 o
  -6   7   1          3.45          4.09         4.91 o
  -5   7   1       1526.90       1590.38        77.34 o
  -4   7   1          4.87          9.89         4.36 o
  -3   7   1        749.25        741.26        43.10 o
  -2   7   1        573.73        626.74        17.49 o
  -1   7   1       5137.96       5164.61       105.99 o
   0   7   1        623.61        611.27        23.09 o
   1   7   1       3531.27       3600.09        50.04 o
   2   7   1         54.49         76.07         5.23 o
   3   7   1       1701.82       1679.91        29.22 o
   4   7   1        109.39         90.55         7.60 o
   5   7   1         25.33         31.76         4.08 o
   6   7   1         34.29         41.63         7.39 o
   7   7   1        322.57        361.04        18.90 o
   8   7   1         70.95         90.86        11.59 o
   9   7   1        224.85        194.96        31.75 o
  -8   8   1       1090.65       1075.28        50.94 o
  -7   8   1         12.93         16.12         7.48 o
  -6   8   1        993.38       1054.50        38.72 o
  -5   8   1        348.17        379.77        28.44 o
  -4   8   1        938.71       1033.23        32.34 o
  -3   8   1         94.60         99.68         7.82 o
  -2   8   1        968.37        994.05        27.47 o
  -1   8   1        136.98        110.90         7.21 o
   0   8   1       1141.33       1218.00        29.82 o
   1   8   1        518.21        522.95        14.51 o
   2   8   1       2100.55       2146.10        37.83 o
   3   8   1         22.36         31.56         3.74 o
   4   8   1       1997.48       1992.87        45.60 o
   5   8   1         99.19        109.38        11.95 o
   6   8   1        317.85        333.28        17.86 o
   7   8   1          8.72          2.16         5.60 o
   8   8   1        132.45        143.44        22.54 o
  -7   9   1       1192.86       1155.49        48.39 o
  -6   9   1         12.42         19.51        10.67 o
  -5   9   1       1361.62       1393.69        48.91 o
  -4   9   1        263.48        285.56        15.33 o
  -3   9   1        859.33        903.15        30.33 o
  -2   9   1         87.69         77.76         8.79 o
  -1   9   1        515.75        556.57        18.74 o
   0   9   1         10.45          7.75         4.23 o
   1   9   1       1230.49       1246.61        33.54 o
   2   9   1        393.65        366.94        15.75 o
   3   9   1       1549.29       1662.34        36.72 o
   4   9   1         82.57         68.81         6.06 o
   5   9   1       1173.47       1164.27        29.02 o
   6   9   1         94.07        101.65        11.39 o
   7   9   1        596.68        566.78        56.54 o
   8   9   1         23.38         18.77         8.66 o
  -7  10   1          9.03         20.83         9.45 o
  -6  10   1        493.62        495.60        27.66 o
  -5  10   1         60.87         84.63        13.64 o
  -4  10   1        611.40        588.27        39.83 o
  -3  10   1        131.67        146.28        11.82 o
  -2  10   1        525.06        557.33        22.71 o
  -1  10   1          8.33         21.24         5.70 o
   0  10   1        563.07        625.55        43.72 o
   1  10   1        142.90        149.02         9.63 o
   2  10   1        655.65        721.29        25.41 o
   3  10   1          5.92         19.49        11.14 o
   4  10   1       1093.16       1099.03        41.04 o
   5  10   1        117.64        107.87         9.19 o
   6  10   1       1458.33       1334.64        52.59 o
   7  10   1          1.59          4.95         7.27 o
  -6  11   1         92.16         85.36        13.23 o
  -5  11   1        277.87        289.30        20.90 o
  -4  11   1        234.66        242.95        18.00 o
  -3  11   1       1235.43       1274.32        46.04 o
  -2  11   1        184.61        184.55        16.78 o
  -1  11   1        184.93        184.05        14.47 o
   0  11   1        757.80        743.00        44.90 o
   1  11   1        427.00        443.14        21.79 o
   2  11   1         12.91         25.22         6.35 o
   3  11   1        279.31        302.98        15.77 o
   4  11   1          0.28         -5.95         9.56 o
   5  11   1        637.77        609.11        54.30 o
   6  11   1          2.95          9.49         7.82 o
  -5  12   1        103.02        140.87        26.48 o
  -4  12   1        561.27        553.02        33.22 o
  -3  12   1        258.14        216.77        18.15 o
  -2  12   1        787.86        823.65        38.85 o
  -1  12   1        306.01        348.65        20.20 o
   0  12   1        511.18        527.49        25.10 o
   1  12   1        777.77        796.85        45.32 o
   2  12   1        316.83        342.19        18.80 o
   3  12   1        229.53        227.95        25.27 o
   4  12   1        215.43        226.84        16.85 o
   5  12   1          0.89          9.37        14.61 o
  -3  13   1        753.56        754.94        39.20 o
  -2  13   1        192.20        167.45        17.43 o
  -1  13   1       1012.21       1039.16        46.51 o
   0  13   1        562.46        591.42        41.28 o
   1  13   1        783.67        789.22        36.84 o
   2  13   1        637.47        590.76        29.89 o
   3  13   1         86.99         94.35        13.02 o
  -2 -12   2          0.32         -1.76         6.34 o
  -1 -12   2        205.51        171.97        17.77 o
   0 -12   2        133.33        131.31        15.70 o
   1 -12   2         84.05         98.85        13.31 o
   2 -12   2        145.31        149.03        16.06 o
   3 -12   2        232.45        242.23        21.49 o
  -4 -11   2       1092.89       1016.54        74.31 o
  -3 -11   2         21.23          9.15         6.81 o
  -2 -11   2        695.56        690.98        68.04 o
  -1 -11   2        114.98        108.71        11.76 o
   0 -11   2        442.34        436.91        33.79 o
   1 -11   2         39.68         22.55         7.76 o
   2 -11   2        207.17        210.76        28.95 o
   3 -11   2        215.84        206.91        17.54 o
   4 -11   2        555.74        608.14        32.87 o
   5 -11   2        144.97        123.64        16.56 o
  -5 -10   2        868.92        879.07        66.81 o
  -4 -10   2          0.06         13.96        11.46 o
  -3 -10   2       1163.15        948.76        42.36 o
  -2 -10   2         16.42         15.66         6.06 o
  -1 -10   2       2540.58       2566.32        78.72 o
   0 -10   2        102.83        128.01        12.11 o
   1 -10   2        771.69        769.68        48.81 o
   2 -10   2         13.44         18.00         7.19 o
   3 -10   2        444.05        414.68        25.30 o
   4 -10   2        227.83        209.46        21.58 o
   5 -10   2        238.03        266.72        21.54 o
   6 -10   2        119.06        116.58        15.07 o
  -6  -9   2        368.69        382.55        24.20 o
  -5  -9   2         34.78         49.04        13.82 o
  -4  -9   2        663.86        604.41        23.16 o
  -3  -9   2        278.22        260.10        11.21 o
  -2  -9   2       1478.76       1477.52        55.07 o
  -1  -9   2          9.16          8.40         9.88 o
   0  -9   2       2380.68       2403.05        70.93 o
   1  -9   2          6.98         11.04         5.37 o
   2  -9   2       1605.29       1727.68        53.68 o
   3  -9   2         73.71         65.62         9.91 o
   4  -9   2        325.17        363.91        20.09 o
   5  -9   2         79.55         86.82        11.07 o
   6  -9   2        456.82        465.94        29.12 o
   7  -9   2         75.37         84.51        14.20 o
  -7  -8   2        142.01        159.81        14.95 o
  -6  -8   2        241.40        235.86        16.19 o
  -5  -8   2        153.11        153.36        11.33 o
  -4  -8   2        190.91        165.54         7.97 o
  -3  -8   2        855.03        797.63        22.62 o
  -2  -8   2          0.12          2.66         3.60 o
  -1  -8   2       1605.68       1584.42        42.23 o
   0  -8   2         91.81         94.12        13.44 o
   1  -8   2        531.22        526.20        18.90 o
   2  -8   2        164.07        146.56        11.13 o
   3  -8   2        881.78        886.84        30.29 o
   4  -8   2        234.06        247.27        14.46 o
   5  -8   2         56.77         73.86        12.19 o
   6  -8   2         60.56         67.71        10.39 o
   7  -8   2        233.82        242.37        19.07 o
   8  -8   2         53.06         60.10        13.04 o
  -8  -7   2        410.68        372.37        25.15 o
  -7  -7   2        513.14        502.79        77.61 o
  -6  -7   2        709.86        676.53        28.25 o
  -5  -7   2        883.25        886.55        31.26 o
  -4  -7   2         26.35         26.78         3.89 o
  -3  -7   2        254.62        269.02         9.27 o
  -2  -7   2       1411.75       1293.05        42.21 o
  -1  -7   2         18.79         24.03         2.93 o
   0  -7   2       1792.96       1870.68        46.23 o
   1  -7   2        787.70        797.51        23.32 o
   2  -7   2       1984.08       2030.64        50.59 o
   3  -7   2       1199.99       1202.63        40.37 o
   4  -7   2        413.01        429.73        17.98 o
   5  -7   2        216.59        216.00        13.04 o
   6  -7   2        372.88        386.98        19.82 o
   7  -7   2         44.56         61.09         9.66 o
   8  -7   2         96.23         82.09        14.41 o
  -8  -6   2        304.01        275.87        23.31 o
  -7  -6   2        457.67        441.51        23.73 o
  -6  -6   2       1095.57       1109.61        43.14 o
  -5  -6   2        299.37        327.51        15.70 o
  -4  -6   2        465.35        436.36        17.89 o
  -3  -6   2        711.43        713.12        14.84 o
  -2  -6   2       1082.34       1096.36        20.15 o
  -1  -6   2       1713.98       1664.14        26.09 o
   0  -6   2        461.16        422.39        18.59 o
   1  -6   2       1566.37       1637.69        36.91 o
   2  -6   2        429.16        468.38        14.91 o
   3  -6   2       1887.85       2009.92        49.39 o
   4  -6   2       1517.56       1519.41        40.82 o
   5  -6   2        635.41        711.48        34.56 o
   6  -6   2        665.09        660.90        27.24 o
   7  -6   2        745.58        763.06        32.87 o
   8  -6   2         13.75         16.91         7.87 o
   9  -6   2         14.58          3.31         9.20 o
  -9  -5   2        114.50        123.19        28.78 o
  -8  -5   2        124.65        137.72        14.00 o
  -7  -5   2        490.00        520.22        24.38 o
  -6  -5   2        815.34        834.41        30.22 o
  -5  -5   2        295.56        261.50        12.43 o
  -4  -5   2          4.84          5.67         3.41 o
  -3  -5   2        847.18        828.12        24.18 o
  -2  -5   2        772.49        748.44        12.71 o
  -1  -5   2        906.25        917.60        14.07 o
   0  -5   2       2641.67       2816.08        48.85 o
   1  -5   2         44.51         51.03         4.17 o
   2  -5   2       3872.45       3867.97        76.65 o
   3  -5   2        928.25        908.04        22.38 o
   4  -5   2       1691.83       1697.40        41.15 o
   5  -5   2       1175.21       1135.12        60.36 o
   6  -5   2       1074.79       1076.66        43.94 o
   7  -5   2        821.70        838.40        31.07 o
   8  -5   2        440.70        434.30        32.48 o
   9  -5   2          0.22         13.74        17.86 o
  -9  -4   2         31.66         63.11        11.63 o
  -8  -4   2         28.68         22.24         8.44 o
  -7  -4   2         32.43         62.75        23.10 o
  -6  -4   2       1416.55       1442.88        43.72 o
  -5  -4   2        654.41        653.75        21.07 o
  -4  -4   2       2466.58       2233.82        98.84 o
  -3  -4   2        785.27        816.72        12.90 o
  -2  -4   2       2006.19       2004.56        27.58 o
  -1  -4   2        117.30        114.22         6.66 o
   0  -4   2       2168.27       2129.27        24.89 o
   1  -4   2       1325.69       1371.97        35.51 o
   2  -4   2       1749.89       1725.45        57.61 o
   3  -4   2       1650.50       1676.86        34.27 o
   4  -4   2        182.71        201.88         7.75 o
   5  -4   2       2334.84       2351.22        39.46 o
   6  -4   2       1761.80       1787.89        41.56 o
   7  -4   2        908.48        954.79        49.19 o
   8  -4   2       1131.63       1118.44        31.19 o
   9  -4   2          5.20          8.51         6.54 o
  -9  -3   2        212.49        220.31        26.44 o
  -8  -3   2         56.21         63.79        13.66 o
  -7  -3   2        338.80        352.90        19.06 o
  -6  -3   2         17.16         48.03        16.67 o
  -5  -3   2        339.74        382.24        13.75 o
  -4  -3   2       3266.46       3293.19        68.92 o
  -3  -3   2       2185.35       2057.68        48.25 o
  -2  -3   2       3122.09       3373.50        40.93 o
  -1  -3   2      14141.37      12771.10       154.95 o
   0  -3   2        583.95        645.13         7.98 o
   1  -3   2       3158.62       3070.98        31.24 o
   2  -3   2        652.90        653.56         7.88 o
   3  -3   2       2800.15       2862.68        34.64 o
   4  -3   2       3047.46       3208.94        44.98 o
   5  -3   2         48.16         49.53         3.30 o
   6  -3   2        665.00        712.48        16.21 o
   7  -3   2       2588.07       2683.70        55.89 o
   8  -3   2       1210.37       1205.01        31.40 o
   9  -3   2        628.19        604.69        22.25 o
  10  -3   2         89.68         97.64        19.20 o
  -9  -2   2        136.17        147.06        15.69 o
  -8  -2   2        257.61        272.06        17.19 o
  -7  -2   2         52.85         64.89         8.31 o
  -6  -2   2        329.68        315.44        13.82 o
  -5  -2   2        144.02        151.04         9.05 o
  -4  -2   2       3112.94       3275.22        67.57 o
  -3  -2   2       3330.85       3546.87        64.57 o
  -2  -2   2       3914.35       3601.42        42.30 o
  -1  -2   2       1000.31       1109.76        18.23 o
   0  -2   2       8200.25       7435.71        77.28 o
   1  -2   2       1006.01       1020.59        22.39 o
   2  -2   2       7931.45       7676.81        79.76 o
   3  -2   2        113.93        129.68         5.24 o
   4  -2   2       3589.08       3796.43        52.47 o
   5  -2   2       1181.95       1215.26        20.30 o
   6  -2   2        509.56        561.58        15.28 o
   7  -2   2        149.40        168.95         8.13 o
   8  -2   2        508.49        482.79        17.31 o
   9  -2   2        251.20        246.40        19.04 o
  10  -2   2        953.13        893.10        42.67 o
  -9  -1   2        903.60       1033.96        45.28 o
  -8  -1   2        252.44        285.81        17.89 o
  -7  -1   2        244.10        256.63        14.59 o
  -6  -1   2        186.80        167.99        10.78 o
  -5  -1   2        644.62        650.80        56.64 o
  -4  -1   2          0.18         10.06         3.16 o
  -3  -1   2       3940.15       3983.54        68.85 o
  -2  -1   2        371.09        411.61         8.02 o
  -1  -1   2       5916.47       5606.98        50.96 o
   0  -1   2        334.15        343.59         4.41 o
   1  -1   2        877.48        889.12         8.18 o
   2  -1   2       4034.98       4293.88        53.90 o
   3  -1   2       4604.01       4551.55        52.21 o
   4  -1   2        266.22        278.96        11.53 o
   5  -1   2        434.38        460.43        22.14 o
   6  -1   2        672.02        714.62        15.39 o
   7  -1   2       1369.26       1365.85        28.16 o
   8  -1   2        219.44        213.99        10.41 o
   9  -1   2        590.85        621.27        25.41 o
  10  -1   2         23.58         32.19         8.97 o
 -10   0   2        561.35        582.86        33.57 o
  -9   0   2        290.73        263.23        39.94 o
  -8   0   2       1934.36       2029.07        66.37 o
  -7   0   2        770.47        823.80        28.40 o
  -6   0   2       1050.74       1024.34        29.10 o
  -5   0   2        567.32        514.32        15.14 o
  -4   0   2        890.46        951.26        37.04 o
  -3   0   2        197.26        220.83         6.34 o
  -2   0   2       3979.19       3902.78        54.26 o
  -1   0   2       5681.65       5380.87        51.23 o
   0   0   2      17603.23      13758.23       114.01 o
   1   0   2       1161.62       1192.55        14.50 o
   2   0   2       1812.44       1811.15        16.87 o
   3   0   2       1370.33       1521.75        29.06 o
   4   0   2       2489.36       2529.41        37.37 o
   5   0   2         44.34         54.37         3.34 o
   6   0   2        866.64        940.44        19.13 o
   7   0   2         10.80         21.64         8.80 o
   8   0   2        277.13        288.16        10.36 o
   9   0   2        312.74        323.99        17.12 o
  10   0   2        737.40        696.75        32.60 o
 -10   1   2         69.06         51.33        16.68 o
  -9   1   2        805.60        823.87        35.83 o
  -8   1   2        151.55        144.57        11.85 o
  -7   1   2       1452.05       1499.42        44.49 o
  -6   1   2        110.92        116.94        11.43 o
  -5   1   2       2584.06       2588.38        54.89 o
  -4   1   2       3488.45       3729.90        89.89 o
  -3   1   2        440.70        365.43         4.92 o
  -2   1   2       7921.37       7788.44       106.66 o
  -1   1   2        238.47        211.48         6.90 o
   0   1   2        140.39        147.16         3.04 o
   1   1   2       1529.92       1444.88         8.33 o
   2   1   2        153.45        169.22         4.99 o
   3   1   2       3627.55       3459.03        37.23 o
   4   1   2        236.33        210.28         4.62 o
   5   1   2       3017.58       3163.46        44.63 o
   6   1   2        123.28        120.27         8.61 o
   7   1   2        722.78        760.48        16.38 o
   8   1   2         21.44         15.55         3.69 o
   9   1   2         94.67        101.28        10.43 o
  10   1   2         56.46         75.90        14.73 o
 -10   2   2         66.73         67.61        11.41 o
  -9   2   2         11.21         16.40         6.99 o
  -8   2   2        425.78        464.31        21.33 o
  -7   2   2         44.13         52.12         6.70 o
  -6   2   2       2613.61       2600.21        45.40 o
  -5   2   2        505.52        489.11         9.83 o
  -4   2   2       2866.59       2952.28        39.39 o
  -3   2   2       3852.96       3905.92        45.10 o
  -2   2   2       1848.07       1807.08        23.25 o
  -1   2   2      12319.71      10850.06       100.09 o
   0   2   2       1301.22       1342.96        10.40 o
   1   2   2       1890.87       1868.83        11.51 o
   2   2   2       7313.33       7014.61       175.91 o
   3   2   2        179.05        196.48         3.57 o
   4   2   2       4343.61       4176.82        51.59 o
   5   2   2         27.85         23.90         3.97 o
   6   2   2       2632.01       2698.80        44.61 o
   7   2   2        726.19        696.51        15.09 o
   8   2   2        981.63       1006.81        33.39 o
   9   2   2        345.32        364.62        22.68 o
  10   2   2        145.25        146.94        15.19 o
  -9   3   2        156.15        159.41        13.23 o
  -8   3   2          5.35          5.89         7.07 o
  -7   3   2        280.12        269.08        13.08 o
  -6   3   2        596.14        645.78        24.33 o
  -5   3   2       1982.33       2025.59        32.74 o
  -4   3   2       2019.26       2073.93        48.04 o
  -3   3   2       2036.05       2134.91        26.96 o
  -2   3   2       2883.93       2899.30        30.38 o
  -1   3   2       1849.74       1861.31        23.35 o
   0   3   2       6949.38       6404.94        56.80 o
   1   3   2       1039.98       1069.87        13.89 o
   2   3   2        404.88        468.65         9.20 o
   3   3   2       7302.44       7068.06        82.35 o
   4   3   2        251.22        289.06         5.86 o
   5   3   2       5179.41       5120.91        73.70 o
   6   3   2        768.76        735.83        14.93 o
   7   3   2       1565.78       1581.75        50.27 o
   8   3   2        519.43        568.41        36.02 o
   9   3   2        574.13        551.73        26.86 o
  10   3   2         99.41        117.95        14.05 o
  -9   4   2        236.39        444.37       120.94 o
  -8   4   2          9.79         -2.96         4.67 o
  -7   4   2          8.65         12.10         4.04 o
  -6   4   2       1415.04       1466.59        28.33 o
  -5   4   2        584.57        619.38        12.82 o
  -4   4   2       1373.97       1450.02        22.50 o
  -3   4   2       7641.10       7784.53       100.60 o
  -2   4   2       1749.58       1845.10        20.85 o
  -1   4   2       5113.46       5078.58        53.13 o
   0   4   2        984.85        989.96        10.51 o
   1   4   2         47.37         62.62         3.96 o
   2   4   2       3260.15       3307.23        53.54 o
   3   4   2        265.09        239.10         4.88 o
   4   4   2       2279.86       2306.19        47.06 o
   5   4   2        185.99        148.60         6.09 o
   6   4   2       1725.38       1771.26        63.69 o
   7   4   2        590.32        561.74        43.85 o
   8   4   2       1215.95       1240.54        48.16 o
   9   4   2        413.66        441.80        24.69 o
  10   4   2        221.59        209.02        35.87 o
  -9   5   2         30.93         36.77         7.87 o
  -8   5   2        175.56        219.05        19.34 o
  -7   5   2          0.08         -0.10         3.60 o
  -6   5   2       1450.89       1441.56        28.98 o
  -5   5   2        124.26        123.97        10.70 o
  -4   5   2       3001.94       3056.88        45.66 o
  -3   5   2        968.03        991.72        20.85 o
  -2   5   2       2860.44       2746.14        38.37 o
  -1   5   2        671.32        620.35        15.58 o
   0   5   2       5114.43       4926.01        53.76 o
   1   5   2          2.83         15.99         1.64 o
   2   5   2       2791.72       2616.13        42.13 o
   3   5   2          0.96          5.72         3.80 o
   4   5   2       1599.91       1638.96        24.82 o
   5   5   2        216.81        221.06        15.27 o
   6   5   2         82.66         73.05         6.17 o
   7   5   2        306.84        307.20        16.39 o
   8   5   2        430.02        431.19        20.67 o
   9   5   2        229.29        225.61        17.37 o
  10   5   2        236.33        228.12        19.62 o
  -9   6   2        861.21        821.16        68.60 o
  -8   6   2          0.08          6.90         4.97 o
  -7   6   2        954.63        923.47        43.63 o
  -6   6   2         39.14         47.94         5.02 o
  -5   6   2       1586.09       1669.49        49.86 o
  -4   6   2         47.55         50.10         5.56 o
  -3   6   2       1362.40       1399.47        27.20 o
  -2   6   2       1181.13       1159.49        36.75 o
  -1   6   2       5956.24       6059.96       109.26 o
   0   6   2        720.26        719.48        15.09 o
   1   6   2       3275.46       3300.52        41.81 o
   2   6   2        193.67        210.80         6.60 o
   3   6   2       4688.26       4532.71        67.19 o
   4   6   2         38.45         48.19         9.95 o
   5   6   2       1956.16       1970.85        34.35 o
   6   6   2         14.35         19.78         5.36 o
   7   6   2       1527.51       1487.81        48.66 o
   8   6   2        238.47        222.83        15.32 o
   9   6   2         47.72         58.64        11.13 o
  -8   7   2        996.44       1044.49        75.48 o
  -7   7   2         18.00          8.60         6.12 o
  -6   7   2       1225.91       1307.22        46.54 o
  -5   7   2        250.85        245.79        11.45 o
  -4   7   2        944.14        950.61        50.09 o
  -3   7   2         72.52         82.64         6.28 o
  -2   7   2        233.47        233.00        19.72 o
  -1   7   2          0.27         -2.91         2.91 o
   0   7   2       1328.48       1284.37        28.97 o
   1   7   2       2162.50       2215.77        30.96 o
   2   7   2       3296.19       3255.67        49.95 o
   3   7   2         28.46         32.04         4.95 o
   4   7   2       5329.25       5489.74        94.52 o
   5   7   2         55.92         59.89         4.64 o
   6   7   2        394.73        386.96        12.28 o
   7   7   2         11.61         -0.20         5.44 o
   8   7   2        156.21        149.39        13.30 o
   9   7   2        156.24        153.31        15.28 o
  -8   8   2         57.04         75.77        17.03 o
  -7   8   2        809.72        789.00        36.45 o
  -6   8   2        110.50         81.76         9.91 o
  -5   8   2       1056.18       1094.32        63.25 o
  -4   8   2        964.13        959.66        30.38 o
  -3   8   2        196.49        220.89        11.05 o
  -2   8   2          4.12         11.60         4.14 o
  -1   8   2        142.96        151.55         7.70 o
   0   8   2        256.99        263.57        11.89 o
   1   8   2        723.55        754.68        13.40 o
   2   8   2        188.75        202.42         5.88 o
   3   8   2       4267.97       4431.57        78.38 o
   4   8   2          4.09         -3.22         3.22 o
   5   8   2       1951.72       1986.83        42.32 o
   6   8   2         25.58         12.37         4.21 o
   7   8   2        691.61        735.42        32.53 o
   8   8   2          3.04         -1.64         8.80 o
   9   8   2         11.28         58.84        53.81 o
  -7   9   2          5.90         17.99         8.03 o
  -6   9   2        794.13        821.74        34.92 o
  -5   9   2        206.91        223.41        22.55 o
  -4   9   2       1045.59       1039.53        39.63 o
  -3   9   2         38.44         34.33        13.33 o
  -2   9   2        525.67        538.11        19.03 o
  -1   9   2        950.64        991.87        28.46 o
   0   9   2       1279.11       1319.67        34.31 o
   1   9   2         32.76         36.91         4.65 o
   2   9   2       1892.28       2005.75        44.66 o
   3   9   2         26.30         28.06         4.15 o
   4   9   2       2200.88       2289.71        48.90 o
   5   9   2          3.75          3.09         5.99 o
   6   9   2       1252.33       1190.72        31.51 o
   7   9   2        170.86        169.51        13.89 o
   8   9   2        268.38        289.98        22.62 o
  -7  10   2        433.81        410.96        28.33 o
  -6  10   2          0.10          4.71         6.70 o
  -5  10   2        226.72        248.11        27.72 o
  -4  10   2         55.09         71.03         9.05 o
  -3  10   2       1027.52       1082.02        35.49 o
  -2  10   2        101.71        113.78         9.57 o
  -1  10   2        826.63        845.84        27.75 o
   0  10   2          9.78         12.76         4.84 o
   1  10   2       1375.01       1438.58        40.71 o
   2  10   2        124.20        111.69         7.61 o
   3  10   2       2104.31       2198.87        45.29 o
   4  10   2         93.65         75.36         6.71 o
   5  10   2       1477.52       1425.62        44.57 o
   6  10   2          1.17         -1.35         5.25 o
   7  10   2        727.54        663.86        54.02 o
  -6  11   2        324.88        358.63        24.69 o
  -5  11   2         68.25         82.44        12.65 o
  -4  11   2        470.68        457.12        23.74 o
  -3  11   2        143.82        154.34        12.98 o
  -2  11   2        576.59        608.97        25.40 o
  -1  11   2        508.25        561.56        24.76 o
   0  11   2        502.73        469.94        51.00 o
   1  11   2        350.22        358.47        17.00 o
   2  11   2        537.31        554.62        23.39 o
   3  11   2         12.28         25.82         7.83 o
   4  11   2        112.90        112.06        13.92 o
   5  11   2         69.43         70.30         9.96 o
   6  11   2        604.65        576.91        41.22 o
  -5  12   2         57.33         64.62        12.06 o
  -4  12   2         55.74         46.63        10.14 o
  -3  12   2        739.12        738.23        34.90 o
  -2  12   2        261.77        227.75        44.35 o
  -1  12   2        324.67        328.37        22.58 o
   0  12   2       1047.37       1121.95        40.84 o
   1  12   2        395.65        394.61        19.92 o
   2  12   2        807.91        867.94        33.39 o
   3  12   2          6.53          7.08         6.24 o
   4  12   2         68.07         46.48        13.57 o
   5  12   2         17.92         14.13        12.30 o
  -4  13   2         50.50         53.48        15.10 o
  -3  13   2        498.23        550.30        31.34 o
  -2  13   2        485.08        490.50        26.71 o
  -1  13   2        450.69        406.56        24.37 o
   0  13   2        343.42        367.79        55.37 o
   1  13   2        941.44        938.81        42.37 o
   2  13   2        270.94        289.18        19.39 o
   3  13   2        764.78        720.99        32.32 o
   4  13   2          1.18         -0.33         5.78 o
  -1  14   2        182.85        190.78        18.62 o
   0  14   2        150.13        156.85        19.05 o
   1  14   2        167.12        148.66        15.64 o
   2  14   2        665.88        699.78        42.31 o
   0 -12   3        102.39        107.55        15.78 o
   1 -12   3        301.02        249.21        26.71 o
  -3 -11   3        884.99        928.94        58.42 o
  -2 -11   3          0.35          8.47         6.63 o
  -1 -11   3        671.92        633.99        33.85 o
   0 -11   3         14.89         17.43        10.36 o
   1 -11   3        206.24        208.44        16.98 o
   2 -11   3          9.30          6.41         8.01 o
   3 -11   3        162.21        197.20        18.05 o
   4 -11   3        101.72        113.05        33.47 o
  -4 -10   3        712.17        781.57        58.97 o
  -3 -10   3          0.51          0.40         9.32 o
  -2 -10   3       1092.38       1078.57        66.73 o
  -1 -10   3          7.73         15.34         6.71 o
   0 -10   3       1533.24       1567.40        54.85 o
   1 -10   3          0.78         -7.06         7.06 o
   2 -10   3        663.95        702.19        30.98 o
   3 -10   3        260.80        250.95        19.91 o
   4 -10   3        393.35        359.28        22.96 o
   5 -10   3         43.79         17.38        14.74 o
  -6  -9   3         11.24          0.82         9.17 o
  -5  -9   3        403.48        379.27        26.34 o
  -4  -9   3         19.46         25.20         6.34 o
  -3  -9   3        633.33        521.64        76.58 o
  -2  -9   3        346.12        299.04        16.31 o
  -1  -9   3       1188.73       1182.31        38.38 o
   0  -9   3         89.89         85.54         9.39 o
   1  -9   3       2689.02       2690.69        97.23 o
   2  -9   3         73.19         74.18        19.72 o
   3  -9   3       1605.52       1682.06        59.05 o
   4  -9   3        239.37        246.08        16.64 o
   5  -9   3        313.95        294.48        20.76 o
   6  -9   3        161.21        112.89        15.89 o
   7  -9   3        526.34        500.20        42.87 o
  -6  -8   3        107.32         96.70        25.78 o
  -5  -8   3        115.72        122.22        21.90 o
  -4  -8   3         22.49         37.90         7.64 o
  -3  -8   3         53.75         51.24         6.41 o
  -2  -8   3        983.87        919.76        46.09 o
  -1  -8   3         13.72         21.71        12.24 o
   0  -8   3       1620.70       1684.83        49.32 o
   1  -8   3        254.62        296.59        14.21 o
   2  -8   3       1127.47       1138.10        37.18 o
   3  -8   3        773.97        802.27        29.75 o
   4  -8   3        626.94        701.64        28.00 o
   5  -8   3        192.30        212.42        16.00 o
   6  -8   3        323.78        375.35        22.50 o
   7  -8   3          1.08          4.68         9.84 o
  -7  -7   3        177.57        171.10        15.72 o
  -6  -7   3        483.81        482.10        25.41 o
  -5  -7   3         42.88         61.53         9.32 o
  -4  -7   3        301.42        327.02        17.45 o
  -3  -7   3        239.78        219.81         9.03 o
  -2  -7   3          1.20          3.38         5.47 o
  -1  -7   3        332.27        315.66         9.75 o
   0  -7   3         22.47         33.58         6.08 o
   1  -7   3       1546.89       1524.19        39.96 o
   2  -7   3        971.01       1037.76        30.43 o
   3  -7   3       3506.15       3727.75        99.54 o
   4  -7   3        870.82        920.84        38.39 o
   5  -7   3        234.44        251.08        40.86 o
   6  -7   3        119.84        130.77        11.88 o
   7  -7   3        221.79        234.85        17.48 o
   8  -7   3          2.98         13.92         8.29 o
  -8  -6   3        278.92        265.02        24.33 o
  -7  -6   3        201.45        188.32        34.12 o
  -6  -6   3        712.05        663.82        40.90 o
  -5  -6   3       1298.85       1336.77        65.05 o
  -4  -6   3         15.01         35.54         7.54 o
  -3  -6   3        843.07        862.10        22.29 o
  -2  -6   3        355.22        351.28        17.61 o
  -1  -6   3        398.48        412.44         9.76 o
   0  -6   3        305.97        305.58        12.70 o
   1  -6   3         64.16         82.68         6.13 o
   2  -6   3        925.06        958.34        26.32 o
   3  -6   3        845.96        929.07        27.10 o
   4  -6   3       1314.35       1371.66        39.45 o
   5  -6   3        377.30        390.62        33.28 o
   6  -6   3        890.37        910.15        33.38 o
   7  -6   3        124.64        119.45        13.88 o
   8  -6   3         92.87        120.86        27.61 o
   9  -6   3         54.40         79.31        12.58 o
  -8  -5   3        143.56         98.62        13.07 o
  -7  -5   3        239.12        255.78        29.11 o
  -6  -5   3        431.46        440.79        21.35 o
  -5  -5   3        624.12        648.81        23.35 o
  -4  -5   3        138.86        158.88         9.00 o
  -3  -5   3        292.36        295.96        11.37 o
  -2  -5   3       3027.53       3024.61        47.59 o
  -1  -5   3       1095.29       1095.54        18.70 o
   0  -5   3        691.33        646.74        16.57 o
   1  -5   3        705.49        699.09        19.21 o
   2  -5   3        787.35        804.89        20.15 o
   3  -5   3        806.32        855.87        22.63 o
   4  -5   3         87.67        114.23         7.44 o
   5  -5   3        976.59       1022.67        30.29 o
   6  -5   3       1092.84       1144.79        35.92 o
   7  -5   3       1492.71       1515.28        52.39 o
   8  -5   3        198.33        220.56        17.38 o
   9  -5   3         15.42         12.40         8.38 o
  -8  -4   3         55.14         92.42        22.56 o
  -7  -4   3        399.22        394.52        29.39 o
  -6  -4   3        246.74        270.12        27.04 o
  -5  -4   3       1020.52       1044.84        34.91 o
  -4  -4   3       1187.97       1227.49        32.13 o
  -3  -4   3       2433.33       2366.82        98.83 o
  -2  -4   3        375.69        382.55         8.18 o
  -1  -4   3       3435.15       3272.47        70.55 o
   0  -4   3         48.36         51.70         2.56 o
   1  -4   3        672.58        641.37        24.46 o
   2  -4   3       1094.81       1109.74        19.91 o
   3  -4   3       2017.32       2057.43        75.81 o
   4  -4   3        720.63        690.76        24.04 o
   5  -4   3        306.22        333.82        10.05 o
   6  -4   3        596.54        583.78        14.61 o
   7  -4   3       1310.38       1281.55        41.05 o
   8  -4   3        634.83        610.60        34.02 o
   9  -4   3        708.20        705.05        31.88 o
  -9  -3   3          8.03         18.97         9.14 o
  -8  -3   3         71.00         79.60        24.24 o
  -7  -3   3         19.38         16.42         7.48 o
  -6  -3   3       1381.92       1427.13        64.67 o
  -5  -3   3        865.72        852.12        36.86 o
  -4  -3   3        433.70        438.10        14.27 o
  -3  -3   3        731.09        720.49        10.94 o
  -2  -3   3       2169.22       1944.19        26.24 o
  -1  -3   3         55.12         55.38         4.09 o
   0  -3   3       6242.33       5951.81        72.91 o
   1  -3   3        548.09        582.30        13.65 o
   2  -3   3       2482.09       2432.29        29.37 o
   3  -3   3         62.05         65.52         4.39 o
   4  -3   3        131.26        157.63         4.80 o
   5  -3   3        878.33        871.83        16.91 o
   6  -3   3       1212.12       1303.23        26.82 o
   7  -3   3        710.67        714.42        21.08 o
   8  -3   3       1737.19       1641.01        40.18 o
   9  -3   3        616.87        562.57        20.29 o
  10  -3   3        827.66        745.98        51.85 o
  -9  -2   3        928.49        981.64        50.88 o
  -8  -2   3          4.87          3.59         8.70 o
  -7  -2   3        850.36        961.95        72.59 o
  -6  -2   3        156.41        175.55        11.17 o
  -5  -2   3        441.54        456.77        16.58 o
  -4  -2   3        390.24        385.41        26.00 o
  -3  -2   3       2625.08       2436.62        47.20 o
  -2  -2   3        167.13        175.31         8.32 o
  -1  -2   3       3741.70       3568.67        42.16 o
   0  -2   3        364.04        399.47         6.77 o
   1  -2   3       5723.96       5619.14        62.96 o
   2  -2   3       1645.57       1800.75        20.85 o
   3  -2   3       1940.12       1839.80        34.34 o
   4  -2   3          5.87          6.12         1.99 o
   5  -2   3         31.85         44.40         9.99 o
   6  -2   3         96.30         82.58         4.85 o
   7  -2   3        999.19       1001.35        23.78 o
   8  -2   3        261.77        286.28        11.19 o
   9  -2   3        629.89        646.42        21.12 o
  10  -2   3        128.28        109.18        25.83 o
  -9  -1   3          1.20         -8.31         8.31 o
  -8  -1   3        858.80        924.43        39.11 o
  -7  -1   3        158.89        161.35        11.94 o
  -6  -1   3        662.29        664.03        23.12 o
  -5  -1   3        386.33        422.85        15.04 o
  -4  -1   3        732.44        748.83        24.96 o
  -3  -1   3         18.69         45.47         3.81 o
  -2  -1   3       2654.64       2770.46        45.82 o
  -1  -1   3        109.77        135.43         3.33 o
   0  -1   3       1440.00       1430.42        16.21 o
   1  -1   3        507.61        504.01         6.29 o
   2  -1   3       2845.92       2771.46        29.92 o
   3  -1   3       1603.71       1794.43        31.33 o
   4  -1   3       3843.94       3832.27        52.15 o
   5  -1   3         36.96         38.87         3.03 o
   6  -1   3        292.34        283.12        11.72 o
   7  -1   3          1.21          8.00         3.27 o
   8  -1   3        419.39        422.11        13.77 o
   9  -1   3        351.06        331.77        12.31 o
  10  -1   3        923.73        903.62        39.84 o
  -9   0   3        758.56        836.35        45.22 o
  -8   0   3         19.61         17.78         7.85 o
  -7   0   3       1685.21       1775.93        55.65 o
  -6   0   3        427.82        414.26        22.52 o
  -5   0   3       1066.57       1103.41        28.93 o
  -4   0   3       1683.42       1874.36        49.03 o
  -3   0   3        732.48        698.76        51.09 o
  -2   0   3          6.72          3.97         1.21 o
  -1   0   3          1.72          6.60         1.84 o
   0   0   3        648.60        628.82         9.98 o
   1   0   3      11708.60      10766.38        99.37 o
   2   0   3        277.62        307.79         9.18 o
   3   0   3       2133.16       2069.82        24.40 o
   4   0   3         32.20         54.09         6.81 o
   5   0   3       2170.18       2197.67        35.31 o
   6   0   3        135.59        144.35         5.94 o
   7   0   3        924.27        957.95        27.58 o
   8   0   3          0.02          1.11         3.18 o
   9   0   3        165.24        156.40         8.81 o
  10   0   3         44.41         58.74        10.69 o
  -9   1   3          1.64         -6.76         7.07 o
  -8   1   3       1022.31       1045.42        39.29 o
  -7   1   3        340.66        344.43        16.52 o
  -6   1   3       1002.20       1051.83        31.11 o
  -5   1   3        603.75        608.86        40.70 o
  -4   1   3        233.11        199.91        20.83 o
  -3   1   3       2881.03       3045.81        51.80 o
  -2   1   3       1394.75       1406.33        33.19 o
  -1   1   3       2020.29       2060.24        26.56 o
   0   1   3        708.44        695.63        11.13 o
   1   1   3       5849.05       5501.04        35.05 o
   2   1   3        309.47        365.63         6.60 o
   3   1   3          6.50          6.30         1.35 o
   4   1   3       3072.35       2896.01        36.93 o
   5   1   3          0.14          0.19         1.63 o
   6   1   3       2477.11       2557.18        42.41 o
   7   1   3        129.00        111.87         7.37 o
   8   1   3        274.71        271.71         9.72 o
   9   1   3          0.02          7.86         5.54 o
  10   1   3         61.71         58.01        12.29 o
  -9   2   3        211.94        206.18        16.42 o
  -8   2   3        105.73        136.13        12.87 o
  -7   2   3        844.49        923.94       136.25 o
  -6   2   3        436.43        455.07        16.41 o
  -5   2   3       2544.68       2607.57       117.58 o
  -4   2   3       1565.05       1601.54        22.29 o
  -3   2   3       4589.36       4585.19        75.31 o
  -2   2   3       1980.32       1910.94        29.59 o
  -1   2   3       3633.83       3655.14        45.48 o
   0   2   3       2070.10       2079.98        20.83 o
   1   2   3       4621.60       4587.54       120.74 o
   2   2   3       2351.09       2416.81        20.95 o
   3   2   3       2492.47       2332.56        25.56 o
   4   2   3        213.93        208.49         4.44 o
   5   2   3       1378.54       1283.94        25.72 o
   6   2   3       1915.57       1915.20        44.58 o
   7   2   3        630.76        651.26        15.36 o
   8   2   3        155.61        136.40         7.76 o
   9   2   3        218.18        187.85        14.04 o
  10   2   3        284.56        265.12        28.71 o
  -9   3   3         96.65         92.83        12.71 o
  -8   3   3        109.29         88.50         9.79 o
  -7   3   3        159.76        158.50        10.13 o
  -6   3   3       1679.45       1683.89        33.68 o
  -5   3   3        808.75        803.14        22.09 o
  -4   3   3       4767.80       4918.55        72.14 o
  -3   3   3       1712.50       1771.76        23.29 o
  -2   3   3       4966.62       5008.62        60.81 o
  -1   3   3        420.59        381.55        10.01 o
   0   3   3       7691.32       7548.65        88.57 o
   1   3   3       1069.81       1133.61         9.88 o
   2   3   3       2537.07       2533.50        47.45 o
   3   3   3       2645.19       2823.42        33.26 o
   4   3   3       2401.43       2320.37        34.93 o
   5   3   3        562.70        590.44        15.63 o
   6   3   3       2034.73       2061.78        35.38 o
   7   3   3       1533.91       1493.88        29.46 o
   8   3   3        943.57        904.15        49.02 o
   9   3   3        611.74        615.26        32.37 o
  10   3   3         70.36         54.69        10.41 o
  -9   4   3         18.34         19.44        13.86 o
  -8   4   3        239.27        234.60        18.08 o
  -7   4   3         39.40         53.71        12.83 o
  -6   4   3        209.07        199.34        10.29 o
  -5   4   3       1617.75       1721.39        45.07 o
  -4   4   3        106.03        115.72         4.58 o
  -3   4   3       6042.14       6180.73        82.85 o
  -2   4   3       2252.23       2216.09        28.21 o
  -1   4   3       8720.41       8577.45        98.84 o
   0   4   3       5659.05       5416.13        56.42 o
   1   4   3        400.36        393.84         4.96 o
   2   4   3       1505.41       1481.53        17.38 o
   3   4   3       1151.64       1161.74        15.88 o
   4   4   3        218.28        226.72         5.47 o
   5   4   3       1301.45       1356.52        47.03 o
   6   4   3       1145.92       1208.38        22.00 o
   7   4   3       1756.37       1775.90        60.46 o
   8   4   3        334.95        298.00        16.15 o
   9   4   3        577.88        570.26        29.48 o
  10   4   3        663.37        669.86        35.53 o
  -9   5   3       1386.24       1334.51        55.75 o
  -8   5   3         17.51          6.90         5.24 o
  -7   5   3        433.96        410.63        13.44 o
  -6   5   3         79.10         68.60         5.62 o
  -5   5   3        769.68        763.47        15.34 o
  -4   5   3        319.84        334.82         8.19 o
  -3   5   3        189.37        175.85         6.45 o
  -2   5   3       1222.74       1130.42        22.19 o
  -1   5   3       1185.92       1030.97        14.40 o
   0   5   3        703.66        701.37         9.31 o
   1   5   3       2996.23       2875.21        32.70 o
   2   5   3        293.44        331.03         6.12 o
   3   5   3       5009.13       5061.49        69.43 o
   4   5   3         94.79         69.44         3.66 o
   5   5   3        210.92        192.07         6.57 o
   6   5   3         21.43         30.90         3.59 o
   7   5   3          1.36          2.80         2.84 o
   8   5   3        501.39        451.60        20.42 o
   9   5   3         95.29        104.08        25.48 o
  10   5   3        397.94        350.33        25.90 o
  -9   6   3         25.42          3.44        13.87 o
  -8   6   3        802.78        726.01        29.86 o
  -7   6   3          4.20         -0.09         7.56 o
  -6   6   3       1928.49       1950.65        51.71 o
  -5   6   3         57.00         54.28         7.98 o
  -4   6   3        550.02        546.78        13.80 o
  -3   6   3         20.38         21.93         3.08 o
  -2   6   3       1035.80       1034.72        20.32 o
  -1   6   3         29.16         26.99         5.23 o
   0   6   3       3778.75       3679.56        46.51 o
   1   6   3        815.23        821.19        11.78 o
   2   6   3       4999.62       4940.46        68.87 o
   3   6   3         56.17         45.91         3.00 o
   4   6   3       1990.21       2013.21        42.78 o
   5   6   3          0.16          2.66         2.55 o
   6   6   3        469.24        478.39        23.82 o
   7   6   3         80.71         67.60        11.70 o
   8   6   3        473.12        452.04        23.35 o
   9   6   3        164.10        141.80        13.78 o
  -8   7   3         11.70         13.83        12.00 o
  -7   7   3        801.85        802.54        33.49 o
  -6   7   3        139.95        152.09        16.70 o
  -5   7   3        946.90        870.64        27.89 o
  -4   7   3         27.47         34.65         3.79 o
  -3   7   3        314.77        335.45        18.92 o
  -2   7   3        290.75        258.86        12.27 o
  -1   7   3       1969.27       1927.49        26.94 o
   0   7   3         13.76         21.91         3.69 o
   1   7   3       1992.32       1976.85        28.58 o
   2   7   3        253.95        270.52         6.92 o
   3   7   3       1969.24       2071.46        34.56 o
   4   7   3        418.55        400.84        15.39 o
   5   7   3       1324.68       1352.03        33.56 o
   6   7   3         23.19         38.78         4.84 o
   7   7   3        295.93        285.41        11.29 o
   8   7   3         28.73         32.46         7.76 o
   9   7   3         86.58         87.73        14.07 o
  -8   8   3        427.47        412.37        38.69 o
  -7   8   3          0.99         -5.00         5.98 o
  -6   8   3        649.28        697.25        30.45 o
  -5   8   3        254.88        267.70        14.34 o
  -4   8   3       1113.52       1164.83        34.39 o
  -3   8   3        163.32        151.97        21.81 o
  -2   8   3        649.78        666.79        19.92 o
  -1   8   3         43.76         57.27         5.65 o
   0   8   3        307.44        315.28        18.27 o
   1   8   3       1681.62       1711.44        28.03 o
   2   8   3       1095.16       1185.84        20.98 o
   3   8   3        288.78        268.34         8.62 o
   4   8   3       2594.02       2662.80        50.77 o
   5   8   3        351.89        327.11        11.67 o
   6   8   3        567.99        589.10        31.90 o
   7   8   3         45.87         48.29        12.77 o
   8   8   3        450.10        394.04        23.34 o
   9   8   3          0.90          4.18         7.11 o
  -7   9   3        795.99        743.72        36.43 o
  -6   9   3         48.97         48.04         9.12 o
  -5   9   3       1277.63       1243.62        42.40 o
  -4   9   3        449.02        404.25        19.32 o
  -3   9   3       2541.45       2593.70        70.79 o
  -2   9   3        420.95        436.74        30.55 o
  -1   9   3        623.71        626.17        19.58 o
   0   9   3        668.15        669.51        19.78 o
   1   9   3        908.05        916.91        28.99 o
   2   9   3        140.80        145.64         6.17 o
   3   9   3        613.30        703.33        19.27 o
   4   9   3         89.79         90.35         6.26 o
   5   9   3        774.11        802.83        21.03 o
   6   9   3         17.17         21.14         4.73 o
   7   9   3        919.44        936.21        39.39 o
   8   9   3        153.14        154.72        14.59 o
  -7  10   3          0.53          1.03        12.02 o
  -6  10   3        662.63        676.86        33.13 o
  -5  10   3          2.24          4.19         5.64 o
  -4  10   3        955.90        982.38        35.15 o
  -3  10   3        140.36        151.14        13.52 o
  -2  10   3       3083.82       3155.30        84.96 o
  -1  10   3        672.77        676.28        25.19 o
   0  10   3       2063.39       2146.04        55.87 o
   1  10   3          0.26          9.37         4.30 o
   2  10   3        112.64        121.63         6.24 o
   3  10   3         20.56         21.10         5.14 o
   4  10   3        715.57        728.41        21.43 o
   5  10   3         56.48         65.54         7.31 o
   6  10   3       1597.83       1516.90        41.08 o
   7  10   3         90.99         93.21        13.51 o
   8  10   3        686.88        657.58        32.38 o
  -6  11   3         50.67         64.70        20.27 o
  -5  11   3        278.16        249.82        19.32 o
  -4  11   3         47.66         36.70         8.38 o
  -3  11   3       1929.65       1960.04        64.14 o
  -2  11   3        474.14        490.04        22.15 o
  -1  11   3        468.32        497.92        20.26 o
   0  11   3        646.03        685.19        30.91 o
   1  11   3        846.71        855.11        30.37 o
   2  11   3        145.45        165.61        10.71 o
   3  11   3        126.99        126.88         7.50 o
   4  11   3         55.47         53.81         5.60 o
   5  11   3        185.28        187.18        12.57 o
   6  11   3          3.19          0.06         5.71 o
   7  11   3        591.09        507.74        27.54 o
  -5  12   3        262.20        303.46        23.21 o
  -4  12   3        147.98        124.54        13.71 o
  -3  12   3         61.55         78.20        10.66 o
  -2  12   3        436.70        469.73        23.04 o
  -1  12   3        342.76        330.28        18.57 o
   0  12   3        469.07        489.40        22.79 o
   1  12   3        508.33        487.26        22.15 o
   2  12   3        230.07        210.66        33.52 o
   3  12   3        471.53        472.07        21.78 o
   4  12   3         43.98         52.35         8.07 o
   5  12   3         34.49         23.75         7.02 o
   6  12   3        149.80        126.52        22.72 o
  -4  13   3        383.78        362.17        25.12 o
  -3  13   3        145.29        141.82        14.81 o
  -2  13   3        436.56        515.00        29.54 o
  -1  13   3         90.09         92.62        11.53 o
   0  13   3        518.63        583.92        29.85 o
   1  13   3        371.47        370.80        32.71 o
   2  13   3        808.97        859.31        35.27 o
   3  13   3         69.52        101.31        20.05 o
   4  13   3        230.56        244.48        18.27 o
   5  13   3         91.91         88.50        16.22 o
  -2  14   3        110.49        128.77        15.28 o
  -1  14   3        110.44        151.26        15.80 o
   0  14   3         94.44        120.81        25.45 o
   1  14   3        207.84        217.27        29.96 o
   2  14   3        141.15        148.65        14.97 o
   3  14   3        842.27        865.39        42.99 o
  -1 -11   4         19.07         20.98         9.02 o
   0 -11   4        575.60        601.17        82.55 o
   1 -11   4          5.67          8.86         9.89 o
   2 -11   4        245.79        235.06        20.32 o
   3 -11   4         19.36         14.83         8.72 o
  -3 -10   4        635.08        641.46        55.38 o
  -2 -10   4          5.93          5.21         6.74 o
  -1 -10   4       1238.88       1200.06       103.88 o
   0 -10   4        124.95        116.94        13.09 o
   1 -10   4        905.82        922.84        39.52 o
   2 -10   4         65.70         82.21        27.70 o
   3 -10   4        172.04        194.75        16.79 o
   4 -10   4          4.88         19.32         8.69 o
   5 -10   4        481.36        472.22        30.24 o
  -5  -9   4          0.28         -9.87        15.39 o
  -4  -9   4        280.84        301.18        32.81 o
  -3  -9   4          0.38          0.24         9.45 o
  -2  -9   4        522.49        521.37        70.21 o
  -1  -9   4          3.41          3.38         5.14 o
   0  -9   4       1440.98       1463.96        49.35 o
   1  -9   4        247.91        254.98        16.82 o
   2  -9   4       1761.91       1832.48        62.14 o
   3  -9   4         10.62         14.63         7.11 o
   4  -9   4        593.20        607.24        40.27 o
   5  -9   4         66.59         83.98        12.10 o
   6  -9   4        308.14        294.55        28.51 o
  -6  -8   4        176.15        165.55        28.96 o
  -5  -8   4        158.66        195.23        14.77 o
  -4  -8   4        251.62        211.35        13.69 o
  -3  -8   4        205.91        202.04        16.30 o
  -2  -8   4         50.04         41.38         7.78 o
  -1  -8   4        452.16        472.16        20.46 o
   0  -8   4         75.40         81.54         9.12 o
   1  -8   4       2396.50       2440.99        70.24 o
   2  -8   4         25.20         50.15         8.08 o
   3  -8   4       1328.39       1357.64        45.62 o
   4  -8   4        157.59        162.38        37.22 o
   5  -8   4        459.59        434.80        22.87 o
   6  -8   4        114.60        118.32        15.04 o
   7  -8   4        305.97        304.42        29.37 o
  -6  -7   4        398.19        431.60        42.26 o
  -5  -7   4        542.32        518.51        25.46 o
  -4  -7   4         74.15         82.68         9.76 o
  -3  -7   4        310.97        271.39         9.35 o
  -2  -7   4        804.02        776.59        41.43 o
  -1  -7   4          0.26         -1.05         2.70 o
   0  -7   4        420.33        427.72        17.20 o
   1  -7   4         57.83         52.72         8.82 o
   2  -7   4       2592.28       2683.02        92.98 o
   3  -7   4          1.19          1.32         4.52 o
   4  -7   4       3690.53       3732.10       108.69 o
   5  -7   4        121.05        128.38        18.22 o
   6  -7   4        635.82        628.82        30.67 o
   7  -7   4        276.25        269.15        20.11 o
   8  -7   4        201.59        190.97        18.17 o
  -7  -6   4        117.19        106.18        22.05 o
  -6  -6   4        295.46        277.23        22.89 o
  -5  -6   4        354.68        393.22        21.07 o
  -4  -6   4       1425.33       1411.78        44.78 o
  -3  -6   4        365.35        366.39        11.48 o
  -2  -6   4       1174.31       1138.41        23.48 o
  -1  -6   4         70.50         69.75         4.19 o
   0  -6   4          7.02         12.42         3.90 o
   1  -6   4        440.79        424.24        15.36 o
   2  -6   4          8.33          9.12         5.26 o
   3  -6   4       1696.31       1760.79        49.33 o
   4  -6   4          4.71         22.65         6.91 o
   5  -6   4       1486.26       1590.04        49.96 o
   6  -6   4        256.78        247.65        22.75 o
   7  -6   4        934.12        919.05        37.24 o
   8  -6   4        114.93        142.87        16.45 o
  -8  -5   4         29.32         21.97        10.59 o
  -7  -5   4        417.06        404.93        22.86 o
  -6  -5   4        542.83        531.83        24.11 o
  -5  -5   4        469.62        467.30        23.81 o
  -4  -5   4        158.01        147.63         9.41 o
  -3  -5   4       2031.24       1969.00        44.31 o
  -2  -5   4        247.81        259.96        13.01 o
  -1  -5   4       2250.17       2309.43        37.91 o
   0  -5   4        505.74        515.73        10.10 o
   1  -5   4         87.98         78.12         3.16 o
   2  -5   4        280.39        296.47        10.91 o
   3  -5   4        587.47        574.41        18.12 o
   4  -5   4        751.13        753.27        29.19 o
   5  -5   4        285.49        296.14        14.03 o
   6  -5   4        631.29        631.43        26.18 o
   7  -5   4        514.85        495.41        36.43 o
   8  -5   4        601.44        608.49        29.57 o
   9  -5   4        200.21        193.16        18.30 o
  -8  -4   4        191.52        217.86        19.06 o
  -7  -4   4        164.97        160.70        16.03 o
  -6  -4   4        773.58        776.50        30.30 o
  -5  -4   4        278.51        289.65        17.67 o
  -4  -4   4       1816.86       1858.04        49.18 o
  -3  -4   4        802.63        814.62        28.74 o
  -2  -4   4       6099.61       5972.11        95.09 o
  -1  -4   4        257.37        235.58        17.80 o
   0  -4   4       3976.13       3915.53        57.04 o
   1  -4   4         14.18         15.41         1.99 o
   2  -4   4       1039.88       1078.90        16.83 o
   3  -4   4          1.67         -0.60         1.96 o
   4  -4   4        985.13       1050.13        39.67 o
   5  -4   4        600.52        588.12        17.33 o
   6  -4   4       2058.65       2015.84        92.75 o
   7  -4   4        680.07        623.19        37.34 o
   8  -4   4        399.90        467.41        25.22 o
   9  -4   4         30.61         14.50         7.41 o
  -8  -3   4         50.69         76.82        11.85 o
  -7  -3   4        332.01        352.48        20.06 o
  -6  -3   4         17.83         16.47         6.23 o
  -5  -3   4        329.02        367.45        15.87 o
  -4  -3   4       1830.42       1882.98        64.85 o
  -3  -3   4       1942.85       1948.90        57.74 o
  -2  -3   4        101.44         90.46         3.88 o
  -1  -3   4       5786.52       5835.02        84.78 o
   0  -3   4        507.19        495.36        12.23 o
   1  -3   4       5257.97       5166.63        70.55 o
   2  -3   4        152.58        155.15         4.22 o
   3  -3   4       3005.14       3065.23        43.27 o
   4  -3   4         31.84         29.88         4.90 o
   5  -3   4        181.44        194.01         6.40 o
   6  -3   4         89.51        100.76         7.97 o
   7  -3   4       1405.67       1432.39        33.76 o
   8  -3   4       1487.48       1451.78        39.27 o
   9  -3   4        445.52        435.54        18.47 o
  10  -3   4        270.51        251.05        26.86 o
  -9  -2   4          1.14          0.06         7.90 o
  -8  -2   4        470.99        536.57        32.79 o
  -7  -2   4         43.86         46.60        12.66 o
  -6  -2   4       1474.06       1530.37        49.66 o
  -5  -2   4        250.44        321.97        46.71 o
  -4  -2   4       1002.55       1080.41        32.18 o
  -3  -2   4         10.30          7.20         3.52 o
  -2  -2   4       1704.05       1722.29        24.19 o
  -1  -2   4          2.66          1.65         2.28 o
   0  -2   4       2330.68       2203.01        29.96 o
   1  -2   4        130.40        137.26         5.90 o
   2  -2   4       6098.69       6039.51        77.28 o
   3  -2   4        403.32        426.90         9.66 o
   4  -2   4       2257.60       2300.06        34.13 o
   5  -2   4         54.20         65.94         6.37 o
   6  -2   4        345.02        347.20        12.78 o
   7  -2   4        101.07        123.84        16.70 o
   8  -2   4         56.84         59.09         6.61 o
   9  -2   4        441.87        413.63        19.17 o
  10  -2   4        264.87        254.25        18.49 o
  -9  -1   4        402.03        470.07        29.40 o
  -8  -1   4          7.15         20.07         8.09 o
  -7  -1   4        728.09        773.29        31.77 o
  -6  -1   4        456.35        482.36        20.36 o
  -5  -1   4       1263.46       1366.04        37.81 o
  -4  -1   4        357.18        374.25        12.53 o
  -3  -1   4       2923.51       3215.60        64.79 o
  -2  -1   4        224.19        252.45         4.23 o
  -1  -1   4       1672.81       1600.15        21.03 o
   0  -1   4         31.37         42.08         5.72 o
   1  -1   4       5042.05       4894.53        59.25 o
   2  -1   4        822.53        964.00        12.68 o
   3  -1   4       2922.52       2867.36        37.08 o
   4  -1   4        249.35        245.99         7.76 o
   5  -1   4       2432.15       2511.12        40.21 o
   6  -1   4         50.03         51.27         4.06 o
   7  -1   4        624.67        667.24        17.28 o
   8  -1   4          0.35          5.60         3.90 o
   9  -1   4        132.51        140.07         8.74 o
  10  -1   4        149.47        129.74        12.55 o
  -9   0   4         18.00         35.31         9.84 o
  -8   0   4        544.88        543.38        26.62 o
  -7   0   4        361.24        334.03        30.18 o
  -6   0   4       1363.58       1474.77        44.00 o
  -5   0   4        175.24        179.65         9.72 o
  -4   0   4       3035.93       3159.85        68.04 o
  -3   0   4        727.67        690.41        24.11 o
  -2   0   4       3308.19       3392.02        45.91 o
  -1   0   4         74.54         74.54         2.43 o
   0   0   4       1194.80       1170.76        14.11 o
   1   0   4         45.26         44.21         2.82 o
   2   0   4      16398.75      15107.85       172.33 o
   3   0   4         91.39        108.43         2.84 o
   4   0   4       6801.24       6721.43        92.83 o
   5   0   4        130.98        126.63        10.99 o
   6   0   4       1270.66       1330.89        29.99 o
   7   0   4         77.16         86.19         5.42 o
   8   0   4        373.29        384.18        12.64 o
   9   0   4          0.21         -4.97         4.97 o
  10   0   4        536.45        478.03        24.74 o
  -9   1   4         51.85         83.16        15.21 o
  -8   1   4         19.10         12.00         6.49 o
  -7   1   4       1107.89       1171.89        40.54 o
  -6   1   4        235.64        274.63        13.64 o
  -5   1   4       1810.36       1894.72        56.85 o
  -4   1   4       1487.57       1558.07        34.82 o
  -3   1   4        431.00        346.66        14.55 o
  -2   1   4       1524.71       1472.86        15.63 o
  -1   1   4         91.82         87.19         2.44 o
   0   1   4       1669.59       1852.08        40.38 o
   1   1   4       5522.00       5373.51        48.65 o
   2   1   4       1684.92       1821.06        16.99 o
   3   1   4       2021.49       1972.75        22.17 o
   4   1   4        133.55        149.74         5.09 o
   5   1   4       6646.11       6576.89        96.42 o
   6   1   4        342.80        322.14         8.16 o
   7   1   4       1567.17       1609.25        31.09 o
   8   1   4         11.69         17.54         7.47 o
   9   1   4        254.18        270.14        20.98 o
  10   1   4         43.22         45.97         9.03 o
  -9   2   4         96.63        101.77        13.06 o
  -8   2   4        148.99        150.49        13.03 o
  -7   2   4        557.05        524.94        21.60 o
  -6   2   4       1340.65       1459.14        47.08 o
  -5   2   4        208.06        230.30        12.27 o
  -4   2   4       2330.01       2354.96        48.53 o
  -3   2   4       4491.60       4402.22        84.42 o
  -2   2   4       2196.97       2119.81        53.74 o
  -1   2   4       1427.80       1393.71        27.11 o
   0   2   4        397.04        391.90         8.95 o
   1   2   4       6767.68       6682.84        90.67 o
   2   2   4        614.89        583.40        24.52 o
   3   2   4        421.98        420.54         5.61 o
   4   2   4       3476.42       3400.98        43.53 o
   5   2   4         69.45         73.00         3.57 o
   6   2   4       2200.74       2201.53        38.43 o
   7   2   4        957.16        960.75        20.26 o
   8   2   4        627.75        660.38        32.22 o
   9   2   4        439.27        385.29        37.92 o
  10   2   4        167.67        169.82        16.33 o
  -9   3   4        254.64        281.48        30.22 o
  -8   3   4        307.90        300.47        19.46 o
  -7   3   4        129.88        135.73        24.50 o
  -6   3   4        805.77        827.69        25.89 o
  -5   3   4       1475.33       1438.68        56.62 o
  -4   3   4        835.90        814.07        19.39 o
  -3   3   4       2307.83       2191.39        28.88 o
  -2   3   4       5233.06       5049.71        61.13 o
  -1   3   4        831.31        843.87        12.10 o
   0   3   4       5449.04       5391.66        70.82 o
   1   3   4       2802.95       2730.03        38.03 o
   2   3   4       4762.27       4685.49        83.57 o
   3   3   4       2051.08       2104.20        24.08 o
   4   3   4       2260.15       2302.25        30.39 o
   5   3   4       1172.44       1222.19        20.29 o
   6   3   4       1398.50       1450.23        26.31 o
   7   3   4       1013.15       1028.64        22.88 o
   8   3   4        131.72        114.28         7.19 o
   9   3   4        878.96        933.26        65.44 o
  10   3   4        721.13        728.18        34.40 o
  -9   4   4        460.26        424.26        29.55 o
  -8   4   4         42.35         38.53        10.90 o
  -7   4   4        542.40        538.37        32.18 o
  -6   4   4        505.26        512.45        24.17 o
  -5   4   4        326.98        323.99        11.45 o
  -4   4   4        247.11        223.24         6.09 o
  -3   4   4        864.60        887.82        13.88 o
  -2   4   4        528.57        490.40         8.74 o
  -1   4   4       1950.27       1838.21        22.29 o
   0   4   4      10904.75      10407.04       117.71 o
   1   4   4       9536.95       9070.49       103.19 o
   2   4   4       1262.43       1319.01        15.20 o
   3   4   4       5035.61       5116.76        71.02 o
   4   4   4       1618.15       1748.65        41.35 o
   5   4   4        852.40        838.05        15.81 o
   6   4   4        285.45        287.99         8.66 o
   7   4   4        761.63        754.30        17.77 o
   8   4   4       1522.85       1464.32        49.84 o
   9   4   4        252.91        290.50        27.79 o
  10   4   4        282.47        261.31        20.33 o
  -9   5   4        134.68        130.64        13.26 o
  -8   5   4        896.95        922.36        34.88 o
  -7   5   4        168.75        157.20        10.67 o
  -6   5   4        720.42        699.08        17.45 o
  -5   5   4        525.80        521.68        30.70 o
  -4   5   4        159.24        150.60         5.44 o
  -3   5   4        130.77        151.71         4.66 o
  -2   5   4        343.53        268.97         7.76 o
  -1   5   4        908.00        914.72        13.07 o
   0   5   4       1852.93       1760.83        21.29 o
   1   5   4       1903.02       1920.02        26.76 o
   2   5   4       2406.47       2388.00        28.25 o
   3   5   4        212.41        215.87         4.99 o
   4   5   4       2255.13       2318.46        66.11 o
   5   5   4        333.74        360.07        10.87 o
   6   5   4        302.54        302.30         8.96 o
   7   5   4        293.44        282.41        11.04 o
   8   5   4         35.47         37.14        10.42 o
   9   5   4        365.21        355.43        19.60 o
  10   5   4        297.50        297.74        31.03 o
  -8   6   4          0.41          6.69         7.95 o
  -7   6   4       1036.94       1002.78        33.59 o
  -6   6   4        334.19        307.54        11.25 o
  -5   6   4       1285.21       1283.14        31.25 o
  -4   6   4        228.92        218.42        16.13 o
  -3   6   4        104.12        110.69         3.78 o
  -2   6   4        229.81        315.50         6.67 o
  -1   6   4       2029.58       2100.97        29.03 o
   0   6   4       1022.85       1009.92        23.20 o
   1   6   4       2202.92       2103.34        27.10 o
   2   6   4        904.83        933.39        22.92 o
   3   6   4       3294.71       3286.71        82.32 o
   4   6   4        782.66        806.11        15.01 o
   5   6   4        942.90        932.18        19.41 o
   6   6   4        345.11        318.74         9.35 o
   7   6   4        499.63        477.69        24.25 o
   8   6   4        659.13        641.33        25.96 o
   9   6   4        199.20        166.25        15.38 o
  10   6   4        238.79        228.02        28.92 o
  -8   7   4        628.30        620.08        46.24 o
  -7   7   4         45.68         40.28         6.04 o
  -6   7   4       1262.26       1262.09        56.17 o
  -5   7   4        529.03        485.66        14.08 o
  -4   7   4       1349.02       1328.60        24.95 o
  -3   7   4        326.58        345.25        15.78 o
  -2   7   4         88.86         83.85         3.86 o
  -1   7   4        156.34        170.15         5.59 o
   0   7   4       2034.51       2063.98        30.08 o
   1   7   4       1085.86       1180.89        17.69 o
   2   7   4       2262.33       2230.91        32.99 o
   3   7   4          1.54          8.79         2.69 o
   4   7   4       1886.50       1887.64        33.53 o
   5   7   4          0.09          1.36         2.39 o
   6   7   4        486.61        486.10        21.76 o
   7   7   4         30.33         23.67         4.58 o
   8   7   4        329.30        299.55        33.87 o
   9   7   4         65.74         40.14         9.72 o
  -8   8   4         48.26         11.28        12.28 o
  -7   8   4        445.63        379.28        20.35 o
  -6   8   4        155.73        152.04        24.59 o
  -5   8   4       1195.83       1139.33        48.46 o
  -4   8   4        133.21        114.04         5.27 o
  -3   8   4       1669.27       1694.33        57.37 o
  -2   8   4          0.90          5.63         2.13 o
  -1   8   4       1474.80       1471.14        23.77 o
   0   8   4          5.40         11.99         2.33 o
   1   8   4        561.56        581.97        11.02 o
   2   8   4         43.99         58.39         4.97 o
   3   8   4       1561.29       1638.27        29.78 o
   4   8   4        107.09        113.27        10.84 o
   5   8   4       1772.43       1838.20        37.67 o
   6   8   4         27.74         26.08         4.59 o
   7   8   4       1036.66       1030.16        50.12 o
   8   8   4         20.62         17.41         7.19 o
   9   8   4        414.78        399.50        32.86 o
  -7   9   4         18.89         33.40        11.08 o
  -6   9   4        497.23        482.51        25.60 o
  -5   9   4         83.12         66.32         8.63 o
  -4   9   4       2143.31       2121.57        60.60 o
  -3   9   4         40.42         46.26         6.44 o
  -2   9   4       2678.03       2696.47        65.97 o
  -1   9   4        630.10        618.84        25.26 o
   0   9   4        943.70        962.26        31.13 o
   1   9   4       1340.41       1339.42        23.59 o
   2   9   4        391.48        426.82        17.73 o
   3   9   4        315.98        333.26        10.15 o
   4   9   4        884.86        889.80        20.48 o
   5   9   4          1.98         -3.06         3.17 o
   6   9   4        612.28        630.21        21.65 o
   7   9   4          3.52          4.98         4.11 o
   8   9   4        869.56        830.49        85.79 o
  -7  10   4        322.61        298.57        22.20 o
  -6  10   4          4.69          2.79         6.22 o
  -5  10   4        405.67        389.98        20.42 o
  -4  10   4         20.19         37.35         7.17 o
  -3  10   4       1648.46       1696.04        49.83 o
  -2  10   4        371.65        374.08        25.32 o
  -1  10   4       2039.27       2063.50        54.82 o
   0  10   4        526.42        526.66        18.35 o
   1  10   4       1564.47       1518.52        61.67 o
   2  10   4        899.67        918.93        20.79 o
   3  10   4         89.16        106.89         6.16 o
   4  10   4        863.04        800.79        43.51 o
   5  10   4        486.31        509.70        20.53 o
   6  10   4         38.69         57.93        12.69 o
   7  10   4       1113.67       1042.80        42.66 o
   8  10   4          0.44         14.21        10.21 o
  -6  11   4        249.20        231.48        20.03 o
  -5  11   4         11.49         12.55         6.89 o
  -4  11   4        281.04        284.14        16.98 o
  -3  11   4        145.56        147.23        29.27 o
  -2  11   4       1829.18       1795.07        57.63 o
  -1  11   4       1107.04       1134.38        35.87 o
   0  11   4        554.02        585.19        23.11 o
   1  11   4       2088.17       2165.56        63.12 o
   2  11   4         77.47         80.92        10.75 o
   3  11   4        742.75        761.83        21.38 o
   4  11   4        149.25        164.71        11.35 o
   5  11   4         33.45         23.76         5.53 o
   6  11   4        325.28        358.89        55.33 o
   7  11   4          5.41          6.75         8.06 o
  -5  12   4         49.28         43.13         9.95 o
  -4  12   4          2.61         -8.23         8.23 o
  -3  12   4        294.82        258.85        37.57 o
  -2  12   4        154.62        122.85        11.35 o
  -1  12   4        364.77        364.71        18.76 o
   0  12   4        861.38        862.05        72.74 o
   1  12   4       1135.08       1219.56        41.09 o
   2  12   4        953.53        993.03        34.48 o
   3  12   4         87.83        117.42        12.29 o
   4  12   4        414.07        389.05        15.40 o
   5  12   4        144.77        134.91         9.55 o
   6  12   4         44.89         40.69         8.60 o
  -4  13   4         22.47         21.59         9.19 o
  -3  13   4        233.09        268.25        32.17 o
  -2  13   4          1.64         -4.49         6.27 o
  -1  13   4        187.67        206.14        21.46 o
   0  13   4        185.84        193.29        14.50 o
   1  13   4        449.37        444.16        21.91 o
   2  13   4        692.11        705.15        43.06 o
   3  13   4        481.57        511.71        24.28 o
   4  13   4        227.40        282.40        17.58 o
   5  13   4        117.62         98.07        11.38 o
  -2  14   4        236.90        197.96        17.99 o
  -1  14   4          5.30         12.54         7.84 o
   0  14   4        100.21        104.52        20.79 o
   1  14   4         45.86         36.79         8.86 o
   2  14   4         98.10        100.20        12.14 o
   3  14   4        110.81        114.96        13.00 o
  -2 -10   5        282.73        249.75        28.10 o
  -1 -10   5         85.36         89.68        12.83 o
   0 -10   5       1817.51       1713.36        66.51 o
   1 -10   5         12.61         16.60        10.55 o
   2 -10   5        627.29        611.07        31.38 o
   3 -10   5        169.94        171.08        16.89 o
   4 -10   5        280.84        268.07        22.91 o
  -4  -9   5         58.43         86.76        21.72 o
  -3  -9   5        175.60        195.43        26.73 o
  -2  -9   5          0.43         21.01        11.25 o
  -1  -9   5        495.77        491.29        24.91 o
   0  -9   5          8.91         10.32        11.35 o
   1  -9   5       1274.95       1373.70        71.96 o
   2  -9   5         19.51         33.79        12.49 o
   3  -9   5        441.73        440.82        24.61 o
   4  -9   5         62.43         83.41        11.86 o
   5  -9   5        235.07        266.58        22.60 o
  -5  -8   5        135.19        127.75        13.44 o
  -4  -8   5        140.30        117.78        18.61 o
  -3  -8   5        305.03        290.43        15.24 o
  -2  -8   5        373.60        342.48        19.61 o
  -1  -8   5        229.52        239.10        33.87 o
   0  -8   5        762.68        805.27        33.99 o
   1  -8   5        289.45        287.39        23.43 o
   2  -8   5        421.15        465.11        22.07 o
   3  -8   5          0.15         -0.78        13.24 o
   4  -8   5        139.98        116.73        13.49 o
   5  -8   5        538.48        511.16        34.58 o
   6  -8   5        177.70        202.54        17.30 o
  -6  -7   5        320.88        303.37        21.42 o
  -5  -7   5        980.07        983.00        55.31 o
  -4  -7   5        721.14        686.59        41.56 o
  -3  -7   5        580.59        544.29        27.00 o
  -2  -7   5        116.34        130.20        12.91 o
  -1  -7   5        579.88        552.96        15.21 o
   0  -7   5        114.88        126.98        10.27 o
   1  -7   5        668.57        710.89        24.89 o
   2  -7   5        582.26        639.65        24.22 o
   3  -7   5       1363.00       1328.44        43.43 o
   4  -7   5        200.94        204.23        14.12 o
   5  -7   5        713.03        711.37        29.83 o
   6  -7   5        449.81        438.24        24.42 o
   7  -7   5        547.30        537.38        29.80 o
  -6  -6   5        430.48        423.45        24.96 o
  -5  -6   5        212.14        225.35        17.09 o
  -4  -6   5        727.66        684.21        25.29 o
  -3  -6   5       1063.65        985.80        28.18 o
  -2  -6   5       1022.62       1007.07        24.33 o
  -1  -6   5        517.51        493.78        13.48 o
   0  -6   5          9.05         11.09         5.27 o
   1  -6   5        278.16        286.40        24.09 o
   2  -6   5        101.14        114.38        11.35 o
   3  -6   5          4.95          3.28         7.66 o
   4  -6   5       1523.62       1621.58        49.75 o
   5  -6   5        181.41        183.12        12.64 o
   6  -6   5       1175.85       1213.17        44.00 o
   7  -6   5        397.29        373.34        45.12 o
   8  -6   5        715.18        697.60        41.96 o
  -7  -5   5          9.07         10.08        22.52 o
  -6  -5   5        169.70        179.22        38.97 o
  -5  -5   5        725.74        727.49        48.71 o
  -4  -5   5        331.01        335.98        20.31 o
  -3  -5   5        432.81        447.18        22.66 o
  -2  -5   5       1960.36       1963.35        50.40 o
  -1  -5   5        156.08        158.20         6.33 o
   0  -5   5       1563.56       1552.07        28.38 o
   1  -5   5        307.08        292.14         7.19 o
   2  -5   5        224.23        218.66        17.31 o
   3  -5   5         22.99         23.06         5.95 o
   4  -5   5        176.90        185.61        17.93 o
   5  -5   5        872.70        919.10        31.99 o
   6  -5   5        153.57        176.52        31.84 o
   7  -5   5       1093.83       1083.47        41.16 o
   8  -5   5        258.13        284.69        19.31 o
   9  -5   5        148.65        148.92        15.76 o
  -7  -4   5        322.26        334.41        21.54 o
  -6  -4   5        172.95        146.85        20.30 o
  -5  -4   5        478.21        467.46        20.68 o
  -4  -4   5         42.06         40.44         6.46 o
  -3  -4   5       3423.59       3387.77       119.86 o
  -2  -4   5        190.28        176.48        13.80 o
  -1  -4   5       2919.71       2956.77        49.83 o
   0  -4   5         13.56         12.44         2.65 o
   1  -4   5       2409.68       2388.19        38.17 o
   2  -4   5        492.38        506.08        14.51 o
   3  -4   5       1621.53       1663.64        30.56 o
   4  -4   5         45.36         47.53         4.87 o
   5  -4   5        397.12        388.36        15.69 o
   6  -4   5        427.25        418.73        25.59 o
   7  -4   5        332.06        330.02        17.08 o
   8  -4   5        390.41        373.20        20.64 o
   9  -4   5        253.46        250.55        18.50 o
  -8  -3   5        349.17        376.31        27.52 o
  -7  -3   5         12.63         15.40         7.50 o
  -6  -3   5        945.93        938.67        35.92 o
  -5  -3   5         91.74         68.98         8.25 o
  -4  -3   5        209.39        258.05        27.06 o
  -3  -3   5        720.05        694.68        29.80 o
  -2  -3   5       1717.13       1679.31        32.16 o
  -1  -3   5         64.85         68.13         3.65 o
   0  -3   5       6519.60       6431.07       102.93 o
   1  -3   5         49.95         67.99         3.83 o
   2  -3   5       2185.61       2148.24        32.98 o
   3  -3   5        119.80        145.72         4.96 o
   4  -3   5       1711.13       1707.38        55.90 o
   5  -3   5         82.13        100.03         7.24 o
   6  -3   5        564.70        555.96        23.59 o
   7  -3   5         80.99         91.05        10.68 o
   8  -3   5        567.19        591.98        20.61 o
   9  -3   5         98.88         99.82        14.25 o
  -8  -2   5         55.39         62.54        17.05 o
  -7  -2   5        859.74        884.44        44.46 o
  -6  -2   5         43.39         31.23         7.35 o
  -5  -2   5        425.20        443.31        28.90 o
  -4  -2   5         48.17         62.59         8.57 o
  -3  -2   5        920.49       1022.43        26.09 o
  -2  -2   5          2.30          4.47         1.99 o
  -1  -2   5        736.59        642.99        11.10 o
   0  -2   5        100.35        117.32         4.41 o
   1  -2   5       2700.44       2712.10        41.06 o
   2  -2   5        659.81        696.03        11.39 o
   3  -2   5       2152.79       2144.23        32.00 o
   4  -2   5         37.46         42.41         3.77 o
   5  -2   5       1364.33       1354.30        24.64 o
   6  -2   5         54.35         55.39         7.43 o
   7  -2   5        733.60        769.54        19.76 o
   8  -2   5         13.57          5.49         4.28 o
   9  -2   5         48.28         68.42         7.69 o
  10  -2   5         11.34         32.11         8.46 o
  -8  -1   5        646.89        711.29        58.85 o
  -7  -1   5        125.41        142.81        38.87 o
  -6  -1   5       1123.19       1265.26        49.27 o
  -5  -1   5        225.59        208.31        12.11 o
  -4  -1   5        856.44        932.10        51.43 o
  -3  -1   5        354.86        337.74        11.53 o
  -2  -1   5        245.67        235.91         5.52 o
  -1  -1   5         13.27         20.48         2.87 o
   0  -1   5        804.37        782.10        13.14 o
   1  -1   5       1527.69       1638.09        22.93 o
   2  -1   5       4321.51       4305.23        56.27 o
   3  -1   5        180.00        193.15         6.78 o
   4  -1   5       3473.15       3490.71        52.25 o
   5  -1   5         13.87         14.29         3.08 o
   6  -1   5        825.87        857.08        21.15 o
   7  -1   5        152.38        139.20        16.85 o
   8  -1   5        657.69        667.09        19.69 o
   9  -1   5         71.57         84.24         7.11 o
  10  -1   5        344.17        302.48        20.35 o
  -9   0   5        217.84        228.56        22.04 o
  -8   0   5          2.36         56.29        35.21 o
  -7   0   5       1314.24       1415.47        53.70 o
  -6   0   5        330.54        312.20        16.95 o
  -5   0   5       1516.47       1613.10        57.50 o
  -4   0   5        443.80        452.89        21.25 o
  -3   0   5       2208.72       2414.42        72.14 o
  -2   0   5          0.32          1.00         1.24 o
  -1   0   5       1102.48       1002.95        13.78 o
   0   0   5         10.78         32.23         2.95 o
   1   0   5       2764.51       2814.35        35.52 o
   2   0   5        194.09        264.38        10.31 o
   3   0   5       5829.57       5805.54        74.45 o
   4   0   5        209.39        231.54        11.82 o
   5   0   5       4782.97       4823.37        77.76 o
   6   0   5       1391.59       1407.29        27.69 o
   7   0   5       1369.47       1417.78        30.62 o
   8   0   5        531.30        532.42        15.85 o
   9   0   5        174.80        155.64        10.56 o
  10   0   5         13.03         -0.17         5.31 o
  -9   1   5        110.74        115.40        15.21 o
  -8   1   5        141.67        144.31        14.06 o
  -7   1   5         58.87         80.02         9.68 o
  -6   1   5        649.93        691.94        25.46 o
  -5   1   5        156.87        147.35        10.20 o
  -4   1   5       1745.54       1808.75        47.52 o
  -3   1   5       1394.62       1440.20        49.02 o
  -2   1   5       1382.79       1293.96        16.91 o
  -1   1   5        260.96        231.44         4.54 o
   0   1   5       1266.89       1225.12        14.75 o
   1   1   5        565.11        645.97        11.35 o
   2   1   5       2249.58       2247.32        22.60 o
   3   1   5        814.83        905.66        21.29 o
   4   1   5       3190.35       3163.01        42.05 o
   5   1   5        281.21        282.02         6.65 o
   6   1   5       3975.74       4080.94        69.91 o
   7   1   5        462.92        480.32        15.88 o
   8   1   5       1164.32       1167.16        48.57 o
   9   1   5        293.78        291.07        12.97 o
  10   1   5        322.85        284.73        35.87 o
  -9   2   5        140.82        111.14        23.57 o
  -8   2   5        170.86        169.55        14.38 o
  -7   2   5         28.16         35.83         7.41 o
  -6   2   5        362.11        373.06        18.84 o
  -5   2   5        760.30        770.22        23.59 o
  -4   2   5        300.72        291.15        10.33 o
  -3   2   5       1305.14       1275.44        26.19 o
  -2   2   5       1772.14       1749.32        26.82 o
  -1   2   5       2322.68       2295.63        37.46 o
   0   2   5        343.78        324.59         6.90 o
   1   2   5        981.29        945.54         9.96 o
   2   2   5       4916.81       4892.94        75.97 o
   3   2   5       1646.07       1640.39        29.71 o
   4   2   5        332.54        333.13         6.05 o
   5   2   5        646.99        623.47        11.60 o
   6   2   5        218.02        197.57         7.30 o
   7   2   5       1207.43       1250.79        26.21 o
   8   2   5         58.81         63.60         6.00 o
   9   2   5        605.98        602.94        19.40 o
  10   2   5        478.34        474.72        40.79 o
  -9   3   5        504.93        456.05        34.40 o
  -8   3   5         90.73        103.86        11.31 o
  -7   3   5        700.02        691.30        27.26 o
  -6   3   5         72.93         86.17        34.03 o
  -5   3   5        593.35        643.69        19.78 o
  -4   3   5        359.21        321.85        17.89 o
  -3   3   5       2410.08       2403.63        48.72 o
  -2   3   5       1239.60       1176.68        16.47 o
  -1   3   5       1138.49       1065.77        14.37 o
   0   3   5       1087.93       1095.49        13.30 o
   1   3   5       6685.65       6540.69       100.83 o
   2   3   5          9.01         27.43         8.35 o
   3   3   5        370.85        322.50         4.41 o
   4   3   5        639.18        650.40        10.39 o
   5   3   5        359.94        344.44        12.22 o
   6   3   5        434.86        425.19        12.57 o
   7   3   5        297.70        296.00        11.17 o
   8   3   5        612.17        621.05        18.14 o
   9   3   5         32.19         37.93         5.98 o
  10   3   5        414.78        396.97        32.75 o
  -9   4   5        192.31        153.73        18.95 o
  -8   4   5        655.73        641.58        28.37 o
  -7   4   5        131.28        124.59        10.72 o
  -6   4   5        644.73        635.13        44.62 o
  -5   4   5        821.77        811.57        17.20 o
  -4   4   5        418.86        431.66        17.22 o
  -3   4   5        851.05        753.07        15.47 o
  -2   4   5       5152.18       5144.23        71.72 o
  -1   4   5       2057.64       2069.75        26.63 o
   0   4   5       4210.96       4147.37        48.91 o
   1   4   5        359.80        335.58        12.84 o
   2   4   5       3796.83       3490.47        58.52 o
   3   4   5         73.08         70.84         4.09 o
   4   4   5       1361.00       1294.89        19.02 o
   5   4   5          0.83          1.26         2.04 o
   6   4   5        241.66        252.41         7.59 o
   7   4   5        322.07        305.74        21.09 o
   8   4   5          8.91         15.22         4.00 o
   9   4   5        520.47        453.90        15.68 o
  10   4   5        284.01        268.57        25.72 o
  -8   5   5         71.66         71.86        17.15 o
  -7   5   5        817.91        823.70        48.67 o
  -6   5   5         53.31         80.47        24.43 o
  -5   5   5       1093.93       1082.17        28.21 o
  -4   5   5        123.86        133.25         5.34 o
  -3   5   5       1214.25       1203.09        30.62 o
  -2   5   5        751.35        771.30        15.43 o
  -1   5   5        331.43        306.37         6.62 o
   0   5   5       4858.53       4650.22        58.23 o
   1   5   5       2231.13       2042.86        37.82 o
   2   5   5         43.96         29.40         4.91 o
   3   5   5       2712.24       2585.44        34.73 o
   4   5   5         38.99         54.51         3.30 o
   5   5   5       1403.67       1421.13        26.14 o
   6   5   5         10.84         16.22         3.71 o
   7   5   5         18.87         19.25         4.18 o
   8   5   5        539.43        495.67        15.38 o
   9   5   5         16.70         23.70         7.73 o
  10   5   5        133.79        131.17        19.85 o
  -8   6   5        433.69        393.23        20.26 o
  -7   6   5          0.87          2.21         4.36 o
  -6   6   5       2067.90       1923.87        47.59 o
  -5   6   5        218.36        229.55        11.61 o
  -4   6   5       1870.97       1888.29        32.60 o
  -3   6   5         18.97         29.12         2.86 o
  -2   6   5        310.43        304.86         9.26 o
  -1   6   5        253.52        237.63         5.63 o
   0   6   5       1939.48       2030.30        27.64 o
   1   6   5       1458.82       1441.95        19.14 o
   2   6   5        486.04        415.87         8.74 o
   3   6   5       1266.66       1206.08        23.47 o
   4   6   5       2380.82       2394.87        37.31 o
   5   6   5        503.61        535.15        12.36 o
   6   6   5       1332.98       1356.97        27.91 o
   7   6   5          6.18          3.35         3.20 o
   8   6   5        782.84        750.75        49.28 o
   9   6   5         98.86        115.87        12.82 o
  10   6   5         71.70         61.77        16.04 o
  -8   7   5          0.56        -13.62        13.62 o
  -7   7   5        656.43        552.77        23.11 o
  -6   7   5          4.58          0.87         3.16 o
  -5   7   5       1765.27       1677.59        40.20 o
  -4   7   5         28.18         18.79         3.45 o
  -3   7   5       1897.29       1773.09        43.37 o
  -2   7   5         74.14         69.77         3.98 o
  -1   7   5        669.49        701.63        12.68 o
   0   7   5        122.96        128.52         6.12 o
   1   7   5        257.00        208.76         4.98 o
   2   7   5        520.21        533.41         9.60 o
   3   7   5        750.22        689.57        18.56 o
   4   7   5        334.95        359.13         9.60 o
   5   7   5       1557.80       1628.80        59.13 o
   6   7   5          0.72          6.67         3.13 o
   7   7   5        712.26        679.86        22.75 o
   8   7   5        299.96        247.91        24.03 o
   9   7   5        211.92        259.27        24.87 o
  -8   8   5        166.07        160.30        24.66 o
  -7   8   5         46.45         36.36        13.90 o
  -6   8   5       1337.22       1176.92        29.24 o
  -5   8   5          0.09         -4.07         4.36 o
  -4   8   5       2949.05       2927.50        81.46 o
  -3   8   5        183.76        171.11         7.70 o
  -2   8   5        877.18        877.83        21.73 o
  -1   8   5        367.31        341.05         9.10 o
   0   8   5       1986.92       2019.13        43.76 o
   1   8   5        165.37        172.54         5.82 o
   2   8   5        660.48        646.10        14.01 o
   3   8   5          1.54          0.06         3.32 o
   4   8   5       2255.33       2339.26        45.20 o
   5   8   5         67.20         66.64         5.26 o
   6   8   5        587.88        570.71        15.50 o
   7   8   5         27.76         17.98         5.98 o
   8   8   5        984.49        928.12        50.82 o
   9   8   5         25.38         27.18        12.99 o
  -7   9   5        208.92        178.77        23.92 o
  -6   9   5         23.18         22.50         6.88 o
  -5   9   5       1295.33       1270.98        42.20 o
  -4   9   5        146.39        174.35        13.36 o
  -3   9   5       2951.48       2733.64       127.45 o
  -2   9   5        174.31        153.38        13.95 o
  -1   9   5       1508.81       1514.12        27.38 o
   0   9   5       1942.93       1974.82        40.86 o
   1   9   5        854.36        882.20        17.77 o
   2   9   5        913.12        930.67        18.21 o
   3   9   5       1214.13       1232.83        24.62 o
   4   9   5          0.33         -1.97         2.86 o
   5   9   5        746.00        755.03        22.02 o
   6   9   5          7.78         12.89         4.66 o
   7   9   5        838.90        813.11        28.73 o
   8   9   5         85.99        108.26        17.20 o
   9   9   5        333.93        308.98        29.84 o
  -7  10   5         55.77         56.68        15.67 o
  -6  10   5        239.75        239.92        39.25 o
  -5  10   5         12.47         10.68         6.14 o
  -4  10   5        386.96        436.24        31.38 o
  -3  10   5        150.50        156.75        10.79 o
  -2  10   5       1846.49       1958.70        53.54 o
  -1  10   5        739.52        768.23        27.90 o
   0  10   5       1916.77       1902.61        68.17 o
   1  10   5        308.53        312.81        23.63 o
   2  10   5        655.97        674.10        33.51 o
   3  10   5        150.19        158.10         7.34 o
   4  10   5       1101.01       1149.88        25.72 o
   5  10   5        115.28        115.18        10.88 o
   6  10   5        339.15        336.46        13.84 o
   7  10   5          2.24          2.90         4.44 o
   8  10   5        593.50        612.19        43.17 o
  -6  11   5        243.94        213.83        17.58 o
  -5  11   5         80.81         80.64        10.84 o
  -4  11   5        389.19        375.17        19.67 o
  -3  11   5        132.34        113.33        13.66 o
  -2  11   5        391.57        389.80        17.37 o
  -1  11   5       1096.09       1152.30        71.23 o
   0  11   5        243.31        248.48        19.17 o
   1  11   5        865.57        848.14        28.68 o
   2  11   5        873.24        907.49        35.03 o
   3  11   5        391.92        401.58        13.30 o
   4  11   5        424.99        419.78        14.57 o
   5  11   5         63.24         66.35         6.43 o
   6  11   5          0.54          6.26         4.51 o
   7  11   5        183.87        202.73        21.60 o
  -5  12   5        351.01        347.01        22.52 o
  -4  12   5          2.39          1.36         5.76 o
  -3  12   5        122.51        138.24        13.95 o
  -2  12   5        233.63        240.92        15.32 o
  -1  12   5        178.13        181.31        12.34 o
   0  12   5       1260.98       1349.20        44.42 o
   1  12   5        179.99        176.88        13.38 o
   2  12   5       1533.58       1547.52        47.16 o
   3  12   5        475.26        474.73        17.42 o
   4  12   5        286.08        292.14        12.41 o
   5  12   5        599.47        581.69        22.62 o
   6  12   5         46.93         39.41        14.39 o
  -4  13   5        243.40        271.26        31.60 o
  -3  13   5          3.43          2.79         6.42 o
  -2  13   5        226.37        213.61        29.03 o
  -1  13   5        119.45        135.46        33.09 o
   0  13   5        101.53         99.45        11.06 o
   1  13   5        794.94        820.29        32.93 o
   2  13   5        108.35        112.63        11.03 o
   3  13   5       1063.61       1079.25        79.53 o
   4  13   5        424.64        408.54        20.98 o
   5  13   5        198.82        185.40        15.39 o
  -3  14   5        401.72        431.21        55.49 o
  -2  14   5          1.06         -5.13         6.81 o
  -1  14   5         10.80         -3.24         6.63 o
   0  14   5        154.76        161.17        21.22 o
   1  14   5         33.77         54.43        29.75 o
   2  14   5        222.16        215.83        17.65 o
   3  14   5        270.15        298.69        21.38 o
   4  14   5        145.48        136.84        17.03 o
   0 -10   6          1.27          6.32        19.71 o
   1 -10   6        796.05        698.54        36.77 o
   2 -10   6          1.23         -2.00         7.00 o
  -3  -9   6        188.05        184.53        28.93 o
  -2  -9   6        183.34        152.94        14.61 o
  -1  -9   6         38.48         20.79        10.48 o
   0  -9   6        492.44        433.54        23.84 o
   1  -9   6          5.18         10.63        12.40 o
   2  -9   6        525.20        520.29        28.46 o
   3  -9   6          8.09         15.32         8.23 o
   4  -9   6        833.99        762.05        53.78 o
  -4  -8   6        511.06        511.86        46.83 o
  -3  -8   6         24.61         25.78        14.44 o
  -2  -8   6        199.53        217.29        31.38 o
  -1  -8   6         41.59         46.07         7.98 o
   0  -8   6        231.20        215.69        14.66 o
   1  -8   6        675.03        701.73        29.47 o
   2  -8   6          0.72          8.23         6.55 o
   3  -8   6        373.35        354.08        20.82 o
   4  -8   6        101.24        101.52        13.63 o
   5  -8   6        430.18        436.58        42.13 o
   6  -8   6        327.65        302.55        22.79 o
  -5  -7   6        343.09        311.91        22.68 o
  -4  -7   6        782.95        733.15        31.45 o
  -3  -7   6        951.61        940.76        45.90 o
  -2  -7   6        352.16        319.88        13.32 o
  -1  -7   6        566.15        566.45        44.45 o
   0  -7   6         84.51         82.67         8.74 o
   1  -7   6        457.64        456.59        20.05 o
   2  -7   6        854.67        876.43        55.63 o
   3  -7   6        289.99        297.48        17.20 o
   4  -7   6       1932.38       2043.38        68.03 o
   5  -7   6        619.82        579.08        29.69 o
   6  -7   6        449.61        470.89        41.53 o
   7  -7   6        380.45        366.41        26.89 o
  -6  -6   6         67.51         64.61        13.01 o
  -5  -6   6        748.71        743.10        33.42 o
  -4  -6   6        636.64        636.84        26.84 o
  -3  -6   6        417.04        458.12        32.31 o
  -2  -6   6        533.64        512.74        16.78 o
  -1  -6   6        521.72        494.16        14.83 o
   0  -6   6       1710.62       1700.79        51.67 o
   1  -6   6        268.49        276.01        20.68 o
   2  -6   6        864.72        843.95        28.85 o
   3  -6   6       1279.72       1297.90        43.22 o
   4  -6   6        166.91        163.23        11.91 o
   5  -6   6        708.05        683.46        28.37 o
   6  -6   6        276.56        320.43        26.46 o
   7  -6   6        743.60        742.86        34.79 o
   8  -6   6        403.74        365.80        24.34 o
  -6  -5   6         10.24          6.24         7.95 o
  -5  -5   6        171.52        185.05        20.43 o
  -4  -5   6        155.08        159.78        12.08 o
  -3  -5   6        309.31        319.10        16.55 o
  -2  -5   6        604.61        596.73        16.21 o
  -1  -5   6       1093.19       1075.75        29.02 o
   0  -5   6        600.21        607.15        14.02 o
   1  -5   6       1822.69       1797.91        61.14 o
   2  -5   6        375.50        373.04        19.47 o
   3  -5   6       1196.90       1194.07        34.84 o
   4  -5   6        612.07        630.77        43.04 o
   5  -5   6        148.44        146.89        12.29 o
   6  -5   6        433.79        465.13        49.22 o
   7  -5   6        183.46        179.29        17.93 o
   8  -5   6        385.50        328.63        20.93 o
  -7  -4   6         15.13         27.85         9.22 o
  -6  -4   6        256.70        264.75        18.04 o
  -5  -4   6         22.65         19.48         6.67 o
  -4  -4   6        414.95        422.20        19.12 o
  -3  -4   6          2.51          6.24         4.34 o
  -2  -4   6       2355.73       2392.41        46.58 o
  -1  -4   6        431.41        442.18        11.79 o
   0  -4   6       2123.38       2213.24        52.51 o
   1  -4   6          8.19          9.53         2.86 o
   2  -4   6        747.55        730.74        15.14 o
   3  -4   6         89.78         85.64        11.91 o
   4  -4   6       1399.39       1336.03        27.07 o
   5  -4   6         12.24          9.68         3.40 o
   6  -4   6        119.55        103.12        10.36 o
   7  -4   6        354.78        387.01        39.64 o
   8  -4   6        142.78        136.76        16.49 o
   9  -4   6         91.43        100.79        20.41 o
  -7  -3   6        362.35        375.43        33.26 o
  -6  -3   6         71.55         77.58        10.82 o
  -5  -3   6        727.19        719.27        28.50 o
  -4  -3   6         30.26         39.15         6.75 o
  -3  -3   6        373.86        395.59        15.35 o
  -2  -3   6        494.71        490.01        23.60 o
  -1  -3   6       1450.75       1469.67        27.52 o
   0  -3   6        590.48        611.54        21.30 o
   1  -3   6       5536.37       5632.61        93.87 o
   2  -3   6        263.53        285.60        13.22 o
   3  -3   6       2368.13       2361.93        89.45 o
   4  -3   6        159.97        148.07        10.36 o
   5  -3   6        337.57        334.46        10.22 o
   6  -3   6         32.44         42.50        13.92 o
   7  -3   6        272.59        264.54        11.00 o
   8  -3   6        191.90        183.61        15.55 o
   9  -3   6        374.74        317.61        38.88 o
  -8  -2   6        752.17        738.04        39.68 o
  -7  -2   6        142.71        114.58        13.24 o
  -6  -2   6       1448.99       1577.20        55.96 o
  -5  -2   6        309.78        336.86        17.19 o
  -4  -2   6        163.60        175.59        11.00 o
  -3  -2   6        258.21        287.85        28.42 o
  -2  -2   6        915.13        879.11        16.38 o
  -1  -2   6        335.36        342.97         7.96 o
   0  -2   6       1895.37       1978.52        33.70 o
   1  -2   6       1014.69       1031.36        23.13 o
   2  -2   6       2838.64       2796.64        43.00 o
   3  -2   6         21.45         26.69         4.23 o
   4  -2   6       2920.55       2903.34        49.16 o
   5  -2   6        453.31        431.91        11.73 o
   6  -2   6       1101.64       1168.50        30.61 o
   7  -2   6          0.24          6.19         4.96 o
   8  -2   6        446.81        468.81        17.55 o
   9  -2   6         34.02         35.02         6.69 o
  -8  -1   6          9.60         17.02         8.96 o
  -7  -1   6        800.81        883.66        40.00 o
  -6  -1   6         82.49         86.78        15.22 o
  -5  -1   6        903.51       1010.36        44.11 o
  -4  -1   6        463.43        492.01        38.90 o
  -3  -1   6       1321.85       1467.76        75.58 o
  -2  -1   6          5.29          3.11         2.89 o
  -1  -1   6        696.03        637.29        13.30 o
   0  -1   6        168.34        169.49         6.80 o
   1  -1   6       1498.77       1506.61        36.04 o
   2  -1   6       1098.90       1119.29        17.12 o
   3  -1   6       2540.26       2431.27        36.02 o
   4  -1   6          2.97         18.43         3.96 o
   5  -1   6       4268.89       4212.48        72.36 o
   6  -1   6         28.03         25.84         5.27 o
   7  -1   6       1905.05       1936.26        68.80 o
   8  -1   6         65.13         70.38         9.69 o
   9  -1   6        573.63        555.11        20.83 o
  10  -1   6          8.23         13.13         7.37 o
  -8   0   6        192.95        227.59        36.70 o
  -7   0   6        178.56        164.42        14.12 o
  -6   0   6       1386.21       1417.46        49.05 o
  -5   0   6        187.93        210.86        12.41 o
  -4   0   6       1414.60       1562.55        72.74 o
  -3   0   6       1561.52       1704.85        42.73 o
  -2   0   6       2108.34       2035.26        29.19 o
  -1   0   6          6.95          3.27         3.70 o
   0   0   6        700.29        687.69        12.26 o
   1   0   6        661.99        669.73        14.74 o
   2   0   6       3679.33       3650.38        47.03 o
   3   0   6        754.83        794.92        12.47 o
   4   0   6       2140.18       2202.69        33.56 o
   5   0   6          4.83          9.15         5.01 o
   6   0   6       2735.88       2817.63        53.77 o
   7   0   6         13.47          6.58         2.99 o
   8   0   6       1738.30       1766.88        42.50 o
   9   0   6         92.74        108.02        26.03 o
  10   0   6        430.09        388.58        20.12 o
  -8   1   6         64.23         86.13        12.71 o
  -7   1   6        440.36        457.18        25.82 o
  -6   1   6        256.17        307.33        39.22 o
  -5   1   6        724.27        754.45        26.68 o
  -4   1   6        331.82        346.04        22.08 o
  -3   1   6       1398.15       1249.55        59.55 o
  -2   1   6       1305.31       1261.73        29.99 o
  -1   1   6       1350.02       1234.45        27.79 o
   0   1   6       4032.75       4054.65        52.29 o
   1   1   6       1500.58       1431.22        23.73 o
   2   1   6         33.86         23.90         2.83 o
   3   1   6        866.65        822.13        10.96 o
   4   1   6         82.15         75.95         6.65 o
   5   1   6       1909.90       1957.55        31.25 o
   6   1   6        103.29         98.74         5.13 o
   7   1   6       3089.19       3189.26       102.08 o
   8   1   6         23.66         35.73         5.98 o
   9   1   6        549.94        534.47        24.72 o
  10   1   6        107.54        104.03        11.35 o
  -8   2   6          0.98          0.20         6.42 o
  -7   2   6        577.46        590.25        27.23 o
  -6   2   6         92.92         96.66        20.20 o
  -5   2   6        124.26        120.89         8.80 o
  -4   2   6        769.58        811.55        22.86 o
  -3   2   6       1816.74       1920.57        41.06 o
  -2   2   6       3661.16       3601.40        54.49 o
  -1   2   6       2881.59       2845.69        37.69 o
   0   2   6        737.78        668.34        13.13 o
   1   2   6       6936.77       6946.00        79.07 o
   2   2   6         57.34         48.72         3.78 o
   3   2   6       2020.64       1886.58        55.51 o
   4   2   6       1340.22       1296.95        37.14 o
   5   2   6         20.80         26.26         3.69 o
   6   2   6       1109.05       1084.99        20.87 o
   7   2   6         94.85        106.52         6.34 o
   8   2   6        801.72        766.06        20.34 o
   9   2   6        129.66        115.49         7.77 o
  10   2   6        461.83        455.27        34.98 o
  -8   3   6        676.07        672.63        65.64 o
  -7   3   6         74.76         80.72        10.46 o
  -6   3   6        878.77        893.16        31.43 o
  -5   3   6         83.94         79.02         8.75 o
  -4   3   6        538.18        517.46        32.29 o
  -3   3   6        201.81        175.76         6.00 o
  -2   3   6       1127.90       1098.15        16.73 o
  -1   3   6        723.12        703.55        28.13 o
   0   3   6       2018.04       1948.76        57.40 o
   1   3   6        975.65        971.79        21.40 o
   2   3   6       4487.79       4508.31        78.19 o
   3   3   6        617.97        637.07        16.27 o
   4   3   6        268.15        264.85        13.75 o
   5   3   6         11.61         11.71         2.24 o
   6   3   6          0.66          1.40         2.17 o
   7   3   6       1331.60       1311.34        26.83 o
   8   3   6         21.10         29.79         4.89 o
   9   3   6        647.68        622.84        23.80 o
  10   3   6        388.40        340.14        30.85 o
  -8   4   6         73.30         90.07        10.96 o
  -7   4   6       1256.15       1213.35        56.79 o
  -6   4   6         46.58         46.88         7.06 o
  -5   4   6       1160.95       1126.54        45.64 o
  -4   4   6          4.19          1.22         3.25 o
  -3   4   6        311.44        318.23        14.86 o
  -2   4   6        642.92        651.23        21.83 o
  -1   4   6       1531.18       1548.97        21.91 o
   0   4   6       1157.95       1107.68        23.80 o
   1   4   6       5219.39       4896.45       108.85 o
   2   4   6         61.97         91.55         6.79 o
   3   4   6       2605.90       2681.37        50.07 o
   4   4   6        421.88        420.79        18.33 o
   5   4   6        300.64        278.21        10.88 o
   6   4   6          0.41         -2.06         2.73 o
   7   4   6        137.44        158.66        10.62 o
   8   4   6        276.65        286.30        16.97 o
   9   4   6         21.82         31.16         6.42 o
  10   4   6        305.13        363.83        32.13 o
  -8   5   6        971.84        989.57        46.04 o
  -7   5   6          1.05          5.63         5.37 o
  -6   5   6        711.42        703.23        46.00 o
  -5   5   6          7.88          5.97         3.58 o
  -4   5   6       1070.17       1037.46        26.30 o
  -3   5   6        193.59        195.27         9.59 o
  -2   5   6       2110.91       2206.15        34.98 o
  -1   5   6        892.86        887.04        14.28 o
   0   5   6       1066.43        990.08        14.74 o
   1   5   6        322.21        297.28         7.60 o
   2   5   6       2112.08       2138.83        40.31 o
   3   5   6         83.39         76.23        20.46 o
   4   5   6       4308.09       4214.99       104.73 o
   5   5   6          3.97          9.77         2.47 o
   6   5   6       1536.64       1482.93        61.72 o
   7   5   6          2.02          7.13         3.29 o
   8   5   6        106.11         99.54         7.61 o
   9   5   6          0.51          7.18         7.71 o
  10   5   6        149.78        145.07        22.54 o
  -8   6   6         85.96         87.02        11.98 o
  -7   6   6        381.44        379.16        20.14 o
  -6   6   6         77.98         76.73         7.73 o
  -5   6   6       1529.25       1422.79        33.91 o
  -4   6   6        333.31        321.54         8.59 o
  -3   6   6       1280.45       1239.04        23.12 o
  -2   6   6          5.62         20.16         7.24 o
  -1   6   6       2574.04       2839.29        43.22 o
   0   6   6        275.71        238.86         6.01 o
   1   6   6       3934.12       3892.51        56.38 o
   2   6   6        563.58        507.75         8.04 o
   3   6   6       4930.26       4860.94        90.90 o
   4   6   6        557.18        619.45        31.15 o
   5   6   6       3122.51       3114.80        60.96 o
   6   6   6          1.48         -2.24         2.89 o
   7   6   6       2034.99       1963.11        70.69 o
   8   6   6         12.71         16.90         4.58 o
   9   6   6        981.84        889.03        53.41 o
  10   6   6          8.13         -8.98        11.05 o
  -8   7   6        148.09        151.73        24.11 o
  -7   7   6          4.28         -1.32         7.03 o
  -6   7   6        605.04        592.18        23.80 o
  -5   7   6        116.75         96.92        16.78 o
  -4   7   6        471.25        489.96        14.75 o
  -3   7   6        127.08        114.93         6.12 o
  -2   7   6        987.31       1012.00        33.30 o
  -1   7   6         32.94         35.05         3.30 o
   0   7   6       3931.35       4017.48        66.36 o
   1   7   6         14.85         12.77         2.24 o
   2   7   6        756.58        762.24        12.60 o
   3   7   6        405.84        392.92         8.05 o
   4   7   6       1455.47       1470.65        29.30 o
   5   7   6        141.14        146.85         6.10 o
   6   7   6       2490.46       2430.12        48.27 o
   7   7   6         25.67         31.12         4.82 o
   8   7   6       1256.18       1180.28        98.00 o
   9   7   6         10.91         -0.11         8.03 o
  -7   8   6          8.81         19.20        12.55 o
  -6   8   6         17.25         13.97         6.21 o
  -5   8   6        858.21        826.34        22.27 o
  -4   8   6          0.26          6.35         2.91 o
  -3   8   6       2134.16       2068.48        37.07 o
  -2   8   6        741.51        685.78        16.65 o
  -1   8   6       1626.36       1711.12        29.91 o
   0   8   6       2376.55       2486.97        40.89 o
   1   8   6        835.75        889.84        23.29 o
   2   8   6          2.81          2.18         2.46 o
   3   8   6        598.16        595.65        15.34 o
   4   8   6         37.99         38.44         3.73 o
   5   8   6       1094.84       1147.75        24.68 o
   6   8   6          3.32          0.94         2.93 o
   7   8   6       1285.59       1225.18        32.50 o
   8   8   6         53.73         73.35        23.72 o
   9   8   6        624.36        609.29        44.18 o
  -7   9   6        162.67        176.08        24.32 o
  -6   9   6         96.71        111.12        11.27 o
  -5   9   6         77.70         70.26         5.63 o
  -4   9   6        959.95        894.91        39.73 o
  -3   9   6        245.17        259.68        13.35 o
  -2   9   6       2876.35       2856.87        53.60 o
  -1   9   6        729.76        733.76        19.72 o
   0   9   6       1322.50       1377.47        49.63 o
   1   9   6       3112.02       3058.40        52.76 o
   2   9   6        386.65        375.58        11.85 o
   3   9   6        451.48        442.31        12.19 o
   4   9   6        401.77        440.17        16.70 o
   5   9   6          1.31          0.72         4.51 o
   6   9   6        120.13        109.08         7.55 o
   7   9   6          1.78         -5.39         5.39 o
   8   9   6       1134.39       1102.27        43.64 o
   9   9   6         69.31        109.64        18.92 o
  -6  10   6        170.11        179.59        15.85 o
  -5  10   6        183.48        160.33        13.84 o
  -4  10   6        200.42        211.65        12.84 o
  -3  10   6        372.76        383.79        39.75 o
  -2  10   6         10.02         16.27         5.35 o
  -1  10   6       1722.22       1668.33        32.63 o
   0  10   6        585.40        589.59        31.72 o
   1  10   6       1376.79       1413.24        27.66 o
   2  10   6        261.27        257.88         9.36 o
   3  10   6        434.43        431.10        13.12 o
   4  10   6        279.25        262.18         9.75 o
   5  10   6        337.81        351.07        15.71 o
   6  10   6         34.98         50.35         7.02 o
   7  10   6        656.59        652.45        58.15 o
   8  10   6         61.92         44.27        13.92 o
  -6  11   6         42.19         29.66         8.98 o
  -5  11   6        258.76        235.94        16.86 o
  -4  11   6         14.54          8.33         6.09 o
  -3  11   6        610.50        573.42        23.76 o
  -2  11   6        623.09        637.43        24.06 o
  -1  11   6        225.78        241.84        21.29 o
   0  11   6         59.20         67.60         7.00 o
   1  11   6         10.23         11.89         3.49 o
   2  11   6         65.06         64.18         5.28 o
   3  11   6        471.31        488.20        21.31 o
   4  11   6        589.83        571.45        17.56 o
   5  11   6        277.96        297.59        11.43 o
   6  11   6        129.69        131.09        16.53 o
   7  11   6         41.52         59.13         8.81 o
  -5  12   6        111.59        125.84        16.90 o
  -4  12   6        394.47        394.52        23.13 o
  -3  12   6          0.13          9.17         6.16 o
  -2  12   6        186.54        203.24        18.16 o
  -1  12   6        221.39        186.05        12.65 o
   0  12   6        159.00        143.42        11.09 o
   1  12   6        390.77        410.03        18.13 o
   2  12   6        142.77        159.03        10.66 o
   3  12   6        499.15        517.78        16.76 o
   4  12   6        861.10        878.33        27.96 o
   5  12   6        133.04        143.78        11.01 o
   6  12   6        552.36        518.76        33.99 o
   7  12   6        224.36        199.08        27.53 o
  -4  13   6        115.91        119.61        17.42 o
  -3  13   6        362.97        374.36        21.86 o
  -2  13   6         25.26         22.63         7.52 o
  -1  13   6        339.81        355.16        31.67 o
   0  13   6         39.02         44.54        13.80 o
   1  13   6         70.02         80.11         9.30 o
   2  13   6        431.50        439.46        22.37 o
   3  13   6        564.25        611.47        29.44 o
   4  13   6        568.47        589.16        25.42 o
   5  13   6        530.94        536.44        30.32 o
   6  13   6        196.81        184.82        25.90 o
  -3  14   6         10.39         10.19         8.04 o
  -2  14   6        503.33        528.71        33.26 o
  -1  14   6         32.85         32.20        11.78 o
   0  14   6         95.35        117.26        16.76 o
   1  14   6          6.45          9.67         6.55 o
   2  14   6         18.65         23.67        16.76 o
   3  14   6        380.08        356.06        43.76 o
   4  14   6        452.99        451.81        23.98 o
   1  15   6        284.01        242.49        22.33 o
  -1  -9   7        180.47        213.22        24.45 o
   0  -9   7          5.92         16.17         7.89 o
   1  -9   7        378.56        304.81        21.40 o
   2  -9   7          1.13          6.85         7.43 o
   3  -9   7        519.55        553.63        31.75 o
  -3  -8   7        491.95        467.67        47.37 o
  -2  -8   7         95.69        108.06        21.39 o
  -1  -8   7        425.02        433.48        33.71 o
   0  -8   7         75.84         58.40         9.22 o
   1  -8   7        103.56        135.72        12.46 o
   2  -8   7        405.11        400.47        22.74 o
   3  -8   7          7.29          7.68         6.88 o
   4  -8   7        321.70        314.35        22.17 o
   5  -8   7        191.50        159.42        16.49 o
  -4  -7   7        576.33        576.04        49.55 o
  -3  -7   7        210.02        213.83        33.51 o
  -2  -7   7        699.49        696.66        51.69 o
  -1  -7   7        287.13        302.28        19.89 o
   0  -7   7        878.51        892.56        67.64 o
   1  -7   7        142.31        144.28        11.82 o
   2  -7   7         59.20         65.60         9.23 o
   3  -7   7        286.82        276.36        17.06 o
   4  -7   7        160.17        147.61        24.34 o
   5  -7   7        782.19        751.30        35.60 o
   6  -7   7        412.48        403.21        72.34 o
  -5  -6   7        123.04        110.31        13.06 o
  -4  -6   7        525.00        546.36        31.51 o
  -3  -6   7       1123.10       1108.76        39.89 o
  -2  -6   7        388.74        368.77        32.33 o
  -1  -6   7       1136.27       1150.82        28.79 o
   0  -6   7          3.36          6.77         6.56 o
   1  -6   7        709.38        713.70        26.39 o
   2  -6   7        245.42        256.71        20.04 o
   3  -6   7         59.90         71.65         8.87 o
   4  -6   7        393.75        411.87        20.99 o
   5  -6   7         86.70         96.00        10.69 o
   6  -6   7        210.10        238.15        34.81 o
   7  -6   7        622.08        567.19        33.21 o
  -6  -5   7        190.65        150.01        17.54 o
  -5  -5   7         85.17         89.63        27.34 o
  -4  -5   7        406.85        387.78        20.37 o
  -3  -5   7        431.41        395.78        21.56 o
  -2  -5   7        389.87        365.62        13.13 o
  -1  -5   7        471.62        453.22        16.30 o
   0  -5   7       1204.68       1264.14        29.67 o
   1  -5   7        239.65        232.19         9.88 o
   2  -5   7        395.12        347.92        23.41 o
   3  -5   7        161.73        151.43        10.26 o
   4  -5   7        920.99        944.11        33.38 o
   5  -5   7        138.82        136.10        25.94 o
   6  -5   7        155.38        144.67        13.53 o
   7  -5   7        232.26        226.42        18.19 o
   8  -5   7        511.79        535.92        48.80 o
  -6  -4   7          0.00          5.04         6.87 o
  -5  -4   7        478.67        482.05        80.26 o
  -4  -4   7        185.54        189.82        13.45 o
  -3  -4   7        284.36        301.89        15.05 o
  -2  -4   7        379.87        381.48        20.92 o
  -1  -4   7        292.06        466.82       130.59 o
   0  -4   7        538.81        540.32        15.55 o
   1  -4   7        453.90        471.63        12.48 o
   2  -4   7        138.11        140.02         6.60 o
   3  -4   7        935.90        884.94        20.79 o
   4  -4   7         25.26         32.00         4.06 o
   5  -4   7        704.46        704.49        26.54 o
   6  -4   7        110.26        130.35        35.84 o
   7  -4   7        455.09        448.73        22.34 o
   8  -4   7        177.11        175.06        17.31 o
  -7  -3   7         54.71         40.64        13.21 o
  -6  -3   7        620.07        623.54        40.73 o
  -5  -3   7        170.40        193.75        19.01 o
  -4  -3   7        497.33        489.55        21.66 o
  -3  -3   7         34.25         45.98         6.54 o
  -2  -3   7         50.22         55.09        12.07 o
  -1  -3   7         63.18         66.97         4.87 o
   0  -3   7         59.08         77.67         5.76 o
   1  -3   7        563.43        576.74        14.15 o
   2  -3   7        899.37        897.18        18.48 o
   3  -3   7        290.67        261.63         8.94 o
   4  -3   7       2825.11       2740.64        61.19 o
   5  -3   7          4.88          9.49         3.32 o
   6  -3   7        343.75        351.36        12.79 o
   7  -3   7         26.55         31.54         6.48 o
   8  -3   7        269.16        226.93        15.64 o
   9  -3   7        100.37         95.16        19.73 o
  -7  -2   7        998.19       1026.32        47.65 o
  -6  -2   7         27.05         16.44         7.97 o
  -5  -2   7       1308.21       1482.58        51.82 o
  -4  -2   7        849.76        868.21        29.76 o
  -3  -2   7        254.60        249.45        13.23 o
  -2  -2   7        151.79        148.10        10.77 o
  -1  -2   7        135.32        159.27         8.43 o
   0  -2   7          8.00         15.96         3.17 o
   1  -2   7        593.69        636.03        14.73 o
   2  -2   7        517.95        544.29        12.03 o
   3  -2   7       2091.55       2103.90        37.25 o
   4  -2   7        233.32        257.01         8.61 o
   5  -2   7       1851.53       1858.47        40.66 o
   6  -2   7         69.50         65.49         5.55 o
   7  -2   7        601.98        594.53        36.53 o
   8  -2   7          3.96          6.42         9.39 o
   9  -2   7         32.36         31.15        13.52 o
  -7  -1   7          3.66         17.65         8.71 o
  -6  -1   7       1266.36       1428.94        53.05 o
  -5  -1   7        144.51        155.41        12.59 o
  -4  -1   7        820.06        854.77        30.38 o
  -3  -1   7        410.00        398.25        15.00 o
  -2  -1   7       1135.38       1096.94        42.37 o
  -1  -1   7         52.98         64.18         3.83 o
   0  -1   7        819.63        871.51        17.76 o
   1  -1   7         89.66         82.50         4.28 o
   2  -1   7       3945.21       4048.38        62.84 o
   3  -1   7         35.80         43.42         6.31 o
   4  -1   7       2651.53       2691.81        55.74 o
   5  -1   7         22.49         20.74         4.29 o
   6  -1   7       2115.70       2125.97        42.67 o
   7  -1   7         58.94         73.78         6.25 o
   8  -1   7        349.49        355.46        13.80 o
   9  -1   7        213.89        208.08        15.91 o
  -8   0   7          7.02          9.61         8.55 o
  -7   0   7        467.93        524.38        34.10 o
  -6   0   7        137.99        133.58        22.48 o
  -5   0   7        981.18       1054.12        79.73 o
  -4   0   7        214.84        242.86        12.64 o
  -3   0   7       2106.39       2084.83        52.00 o
  -2   0   7        700.61        611.24        26.37 o
  -1   0   7       1428.06       1453.33        23.74 o
   0   0   7        917.21        960.56        27.08 o
   1   0   7        970.48       1040.77        21.74 o
   2   0   7          0.26          2.19         3.26 o
   3   0   7       3631.69       3686.13        54.20 o
   4   0   7        386.94        356.74        16.39 o
   5   0   7       1822.72       1914.35        34.30 o
   6   0   7         33.60         38.11         4.88 o
   7   0   7        804.94        754.37        47.15 o
   8   0   7        115.58        114.28         7.77 o
   9   0   7        199.26        194.88        14.07 o
  10   0   7         51.10         41.73        10.81 o
  -8   1   7          0.49         11.95         8.52 o
  -7   1   7        108.42        116.81        16.60 o
  -6   1   7        845.77        893.42        34.97 o
  -5   1   7          0.42          1.80         4.52 o
  -4   1   7        637.82        690.78        24.80 o
  -3   1   7        809.90        830.49        23.99 o
  -2   1   7       1889.68       1846.74        79.19 o
  -1   1   7       1430.73       1375.27        22.18 o
   0   1   7        802.53        772.23        13.33 o
   1   1   7       2454.04       2469.53        36.27 o
   2   1   7       2293.77       2403.80        65.58 o
   3   1   7         13.56          8.96         1.70 o
   4   1   7         42.86         40.09         2.66 o
   5   1   7          0.22         17.96        11.02 o
   6   1   7        858.76        856.92        39.83 o
   7   1   7         13.10         22.70         4.04 o
   8   1   7        637.64        585.24        39.76 o
   9   1   7         77.73         72.78        13.77 o
  10   1   7        486.68        448.36        24.64 o
  -8   2   7        349.96        345.09        23.10 o
  -7   2   7          3.07         21.44        10.19 o
  -6   2   7        672.14        672.00        32.03 o
  -5   2   7        238.29        277.39        14.09 o
  -4   2   7         50.86         64.39        11.19 o
  -3   2   7       1033.97        971.95        43.94 o
  -2   2   7       1391.48       1394.85        22.51 o
  -1   2   7       4679.65       4865.87        71.06 o
   0   2   7       2784.50       2835.58        39.51 o
   1   2   7       2725.89       2713.79        35.73 o
   2   2   7       5026.49       4870.05       115.41 o
   3   2   7         10.93         13.13         3.13 o
   4   2   7       1553.32       1451.04        35.43 o
   5   2   7         99.97         85.78         8.43 o
   6   2   7          0.25         -0.99         2.28 o
   7   2   7        354.91        354.79        17.27 o
   8   2   7         28.32         22.27         5.65 o
   9   2   7        332.37        336.87        18.14 o
  10   2   7        210.58        187.29        14.21 o
  -8   3   7         41.40         63.00        13.06 o
  -7   3   7        716.07        729.91        37.52 o
  -6   3   7         48.80         51.32        11.72 o
  -5   3   7        286.19        262.93        13.10 o
  -4   3   7        146.40        155.59         8.97 o
  -3   3   7        203.63        201.21        15.17 o
  -2   3   7       2261.02       2263.67        54.50 o
  -1   3   7        450.27        389.79        12.03 o
   0   3   7        998.43       1044.35        15.81 o
   1   3   7       2053.18       2094.69        74.55 o
   2   3   7       3551.74       3585.94        67.53 o
   3   3   7        911.86        913.06        20.40 o
   4   3   7        431.05        449.75        21.64 o
   5   3   7        400.94        436.85        13.34 o
   6   3   7          0.42          7.21         3.30 o
   7   3   7        435.09        440.06        20.55 o
   8   3   7        431.40        442.00        61.20 o
   9   3   7         16.43         13.54         5.69 o
  10   3   7        973.98       1032.07        64.52 o
  -8   4   7        247.40        242.53        20.94 o
  -7   4   7         10.51         18.15         7.00 o
  -6   4   7        699.56        692.65        31.32 o
  -5   4   7        182.84        184.58        10.68 o
  -4   4   7        604.86        546.07        33.32 o
  -3   4   7        122.65        119.91        10.61 o
  -2   4   7        278.46        289.43         9.17 o
  -1   4   7        997.28        976.80        16.42 o
   0   4   7        380.65        312.25        22.60 o
   1   4   7       1457.40       1476.24        25.93 o
   2   4   7       2482.05       2566.81        50.23 o
   3   4   7        124.85        136.70         9.24 o
   4   4   7       1018.73       1063.49        39.27 o
   5   4   7        178.81        192.40         8.89 o
   6   4   7        199.37        204.89        15.61 o
   7   4   7        186.83        213.68        12.34 o
   8   4   7        229.32        259.50        13.71 o
   9   4   7        360.22        343.28        20.39 o
  10   4   7        179.06        146.84        21.35 o
  -8   5   7        173.03        143.76        32.28 o
  -7   5   7        909.83        979.96        39.09 o
  -6   5   7          0.18         -1.14         4.30 o
  -5   5   7        936.01        970.86        35.56 o
  -4   5   7        309.80        288.29         8.62 o
  -3   5   7       1282.27       1337.60        24.96 o
  -2   5   7         42.43         58.29         8.71 o
  -1   5   7        953.35        969.90        16.32 o
   0   5   7        527.28        570.02        22.68 o
   1   5   7        744.95        668.06        26.22 o
   2   5   7         86.06         81.12         9.76 o
   3   5   7       2340.85       2374.63        48.79 o
   4   5   7         53.28         54.95        10.34 o
   5   5   7       1486.71       1558.35        38.21 o
   6   5   7         31.05         34.81         7.24 o
   7   5   7        851.94        874.72        38.22 o
   8   5   7         76.39         63.29        13.39 o
   9   5   7         55.74         43.14         7.56 o
  10   5   7         16.66         26.95        12.47 o
  -8   6   7        254.23        227.76        17.78 o
  -7   6   7        164.87        155.59        12.43 o
  -6   6   7       1085.33       1066.36        35.55 o
  -5   6   7         90.29         80.87         5.64 o
  -4   6   7       3374.39       3296.15        60.45 o
  -3   6   7          8.49         15.75         3.22 o
  -2   6   7       3213.51       3389.60        59.23 o
  -1   6   7          3.89         11.27         2.81 o
   0   6   7       2698.70       2827.16        42.31 o
   1   6   7          5.10         15.08         4.27 o
   2   6   7       1302.79       1321.52        16.70 o
   3   6   7        320.63        320.61        34.46 o
   4   6   7       4618.67       4652.38       101.70 o
   5   6   7        554.56        543.95        17.60 o
   6   6   7       2963.14       2881.15        72.05 o
   7   6   7         40.21         31.89         6.14 o
   8   6   7        908.96        921.46        34.15 o
   9   6   7         31.09         28.17         6.99 o
  10   6   7        383.56        328.94        34.48 o
  -7   7   7        187.71        146.48        12.27 o
  -6   7   7        104.58        120.92        10.14 o
  -5   7   7        981.74        933.08        21.82 o
  -4   7   7          8.62         13.96         3.33 o
  -3   7   7       2009.77       2041.01        41.04 o
  -2   7   7        300.99        301.10         9.66 o
  -1   7   7       2278.79       2412.99        40.51 o
   0   7   7          4.24         21.60         4.82 o
   1   7   7       1323.66       1367.18        22.59 o
   2   7   7        284.98        286.90         7.99 o
   3   7   7        860.66        834.16        34.48 o
   4   7   7         65.64         84.37         6.60 o
   5   7   7       1178.93       1193.54        35.57 o
   6   7   7        200.56        186.92        11.53 o
   7   7   7       2496.70       2559.78        72.26 o
   8   7   7        161.89        153.01        12.49 o
   9   7   7        600.93        502.25        70.92 o
  -7   8   7        129.39        119.73        20.97 o
  -6   8   7        483.43        481.23        21.60 o
  -5   8   7         71.66         55.00         6.05 o
  -4   8   7        572.03        545.78        15.01 o
  -3   8   7         47.15         51.44        11.86 o
  -2   8   7       1299.25       1327.85        27.10 o
  -1   8   7        131.82        138.93         6.43 o
   0   8   7       1730.40       1763.74        31.01 o
   1   8   7        446.64        426.44        13.68 o
   2   8   7        293.52        289.15        13.65 o
   3   8   7         42.67         42.97         3.35 o
   4   8   7        367.72        400.36        14.65 o
   5   8   7        103.50         90.55         8.51 o
   6   8   7        948.67        940.67        31.47 o
   7   8   7         75.68         68.89         7.97 o
   8   8   7        956.26        862.91        34.05 o
   9   8   7         25.97         41.64        13.77 o
  -7   9   7         16.83         12.15        11.66 o
  -6   9   7        556.40        510.32        38.04 o
  -5   9   7        481.93        422.42        14.61 o
  -4   9   7        308.95        288.56        13.57 o
  -3   9   7        557.62        484.82        30.02 o
  -2   9   7         56.76         59.55        13.16 o
  -1   9   7        925.01        886.60        19.50 o
   0   9   7        618.69        623.44        14.70 o
   1   9   7        333.37        332.74        15.06 o
   2   9   7        557.42        538.16        16.68 o
   3   9   7        427.73        460.92        27.10 o
   4   9   7         18.25         28.47         3.53 o
   5   9   7        126.30        121.24        14.80 o
   6   9   7          2.86          8.43         8.24 o
   7   9   7        374.23        398.16        25.71 o
   8   9   7          3.09          5.02         6.49 o
   9   9   7        410.55        379.17        35.99 o
  -6  10   7        218.40        196.69        23.65 o
  -5  10   7        306.85        269.72        16.82 o
  -4  10   7        121.56        107.50        11.00 o
  -3  10   7         73.65         63.72         7.97 o
  -2  10   7        544.36        564.09        38.05 o
  -1  10   7          6.55          7.10         3.60 o
   0  10   7        499.82        473.80        22.08 o
   1  10   7        339.64        316.42         9.84 o
   2  10   7       2134.84       2196.88        42.53 o
   3  10   7        320.02        325.64        10.29 o
   4  10   7        424.34        423.47        20.06 o
   5  10   7        210.90        223.27        18.17 o
   6  10   7         97.91        100.42        10.42 o
   7  10   7          1.63          6.34         6.59 o
   8  10   7        458.64        398.84        22.87 o
  -6  11   7        775.73        710.32        60.56 o
  -5  11   7         44.65         69.24        16.58 o
  -4  11   7        381.06        356.49        20.16 o
  -3  11   7         12.05         10.63         6.31 o
  -2  11   7         81.33         76.16        10.76 o
  -1  11   7        999.55        991.68        56.10 o
   0  11   7         59.77         55.13         5.07 o
   1  11   7        195.76        195.98        10.23 o
   2  11   7        545.45        562.68        25.13 o
   3  11   7        550.00        543.57        16.63 o
   4  11   7        731.06        699.86        26.83 o
   5  11   7        382.85        363.07        35.47 o
   6  11   7         87.39         64.18         9.17 o
   7  11   7        116.86        129.84        21.83 o
   8  11   7         20.02         -2.32         9.50 o
  -5  12   7        563.75        508.42        29.18 o
  -4  12   7          2.07          3.98         6.74 o
  -3  12   7        466.85        502.18        23.85 o
  -2  12   7         81.66         80.52         9.67 o
  -1  12   7        283.11        241.27        14.23 o
   0  12   7        185.53        177.10        22.33 o
   1  12   7        239.00        220.77        13.67 o
   2  12   7       1214.65       1188.68        36.45 o
   3  12   7        791.32        799.41        23.47 o
   4  12   7        518.78        523.01        17.56 o
   5  12   7        678.91        633.22        29.00 o
   6  12   7        114.48         94.26        12.64 o
   7  12   7        454.83        394.55        35.63 o
  -4  13   7        487.49        517.10        31.72 o
  -3  13   7         15.79         23.11         8.01 o
  -2  13   7       1235.25       1189.32        45.13 o
  -1  13   7          2.36          6.09        19.44 o
   0  13   7        795.89        814.35        63.84 o
   1  13   7        102.77         95.18        18.36 o
   2  13   7        305.52        273.32        43.94 o
   3  13   7        404.36        390.09        33.34 o
   4  13   7        662.22        637.58        53.44 o
   5  13   7        176.83        165.21        29.82 o
   6  13   7        315.88        287.16        19.99 o
  -2  14   7         62.15         43.74        10.17 o
  -1  14   7       1250.12       1241.08        48.65 o
   0  14   7         42.38         62.66        15.47 o
   1  14   7        668.91        633.97        46.89 o
   2  14   7         26.29         34.76         8.90 o
   3  14   7        234.13        189.34        17.45 o
   4  14   7         32.05         29.45        13.43 o
   0  15   7        560.84        548.54        39.54 o
   1  15   7         15.33         22.72        17.87 o
   2  15   7        406.20        380.94        36.57 o
  -1  -8   8        161.28        153.35        20.73 o
   0  -8   8        186.24        176.63        22.16 o
   1  -8   8        283.16        289.39        20.48 o
   2  -8   8         14.99         15.54         8.32 o
   3  -8   8        346.17        342.34        23.67 o
  -3  -7   8        621.69        724.58        58.06 o
  -2  -7   8        255.97        235.86        30.32 o
  -1  -7   8        396.38        255.32        70.97 o
   0  -7   8        305.25        316.97        20.53 o
   1  -7   8        157.19        156.24        13.64 o
   2  -7   8        226.61        233.61        16.80 o
   3  -7   8        149.21        133.62        15.99 o
   4  -7   8        335.93        312.78        39.01 o
   5  -7   8        161.81        146.72        15.67 o
  -4  -6   8         89.04         80.67        11.66 o
  -3  -6   8        237.07        244.13        16.52 o
  -2  -6   8        341.61        321.56        41.33 o
  -1  -6   8        316.54        295.09        13.10 o
   0  -6   8       1128.64       1177.02        43.51 o
   1  -6   8         27.36         26.96         7.12 o
   2  -6   8        565.41        560.35        27.14 o
   3  -6   8         27.40         23.26        14.84 o
   4  -6   8         52.19         65.63        14.72 o
   5  -6   8        180.67        177.03        16.44 o
   6  -6   8         24.74         25.59         8.22 o
  -5  -5   8        310.26        339.17        27.78 o
  -4  -5   8         35.40         51.31        10.84 o
  -3  -5   8        150.72        156.22        21.76 o
  -2  -5   8        421.79        424.02        19.14 o
  -1  -5   8        550.33        542.97        17.61 o
   0  -5   8        176.69        184.53         8.78 o
   1  -5   8       2113.92       2141.67        79.94 o
   2  -5   8         63.14         52.60        10.32 o
   3  -5   8       1184.31       1173.15        37.98 o
   4  -5   8          0.46         -0.14         5.95 o
   5  -5   8        522.67        498.75        37.67 o
   6  -5   8         33.46         56.29         8.72 o
   7  -5   8        128.80        104.38        12.63 o
  -5  -4   8          8.14          1.59         6.24 o
  -4  -4   8        225.85        257.54        18.17 o
  -3  -4   8          0.16          9.13         6.41 o
  -2  -4   8        601.00        604.97        23.74 o
  -1  -4   8         70.99         67.45         7.98 o
   0  -4   8       1208.56       1263.40        29.54 o
   1  -4   8        320.33        302.29        11.94 o
   2  -4   8       1625.30       1598.40        35.10 o
   3  -4   8         31.84         34.14         6.23 o
   4  -4   8       2065.18       1990.75        77.90 o
   5  -4   8         58.29         61.33        11.60 o
   6  -4   8        352.82        355.15        18.17 o
   7  -4   8         57.26         76.63        18.25 o
   8  -4   8        404.51        368.58        38.21 o
  -6  -3   8         23.63          1.61         6.91 o
  -5  -3   8        387.46        377.56        22.88 o
  -4  -3   8        140.94        169.42        20.50 o
  -3  -3   8        235.14        269.58        15.08 o
  -2  -3   8        444.83        512.93        35.71 o
  -1  -3   8        369.87        386.77        12.30 o
   0  -3   8          1.28          2.90         4.49 o
   1  -3   8       2291.61       2295.27        45.47 o
   2  -3   8        300.92        309.27        13.47 o
   3  -3   8       1675.66       1635.68        38.08 o
   4  -3   8        100.71         94.65        13.37 o
   5  -3   8       1405.63       1333.73        47.86 o
   6  -3   8        225.73        190.14        13.56 o
   7  -3   8        291.39        279.12        36.85 o
   8  -3   8         46.91         47.04        18.42 o
  -6  -2   8        705.68        716.85        35.27 o
  -5  -2   8        109.03        102.62        11.47 o
  -4  -2   8        554.85        618.86        27.50 o
  -3  -2   8        686.63        710.02        69.73 o
  -2  -2   8        783.06        797.47        29.59 o
  -1  -2   8        885.97        943.44        20.89 o
   0  -2   8        656.44        639.49        16.59 o
   1  -2   8          0.16          2.17         2.73 o
   2  -2   8        804.71        794.33        27.89 o
   3  -2   8         65.41         66.35         6.40 o
   4  -2   8       1181.21       1191.50        35.80 o
   5  -2   8          3.01         11.72         3.20 o
   6  -2   8        745.11        731.41        20.82 o
   7  -2   8         69.26         71.12         6.13 o
   8  -2   8        334.52        281.87        16.82 o
   9  -2   8          5.18          3.73        11.26 o
  -7  -1   8        300.66        318.94        23.80 o
  -6  -1   8          1.33          4.07         6.68 o
  -5  -1   8        801.88        804.92        33.01 o
  -4  -1   8        467.46        468.07        20.34 o
  -3  -1   8       3201.93       3253.29        97.86 o
  -2  -1   8        902.55        892.54        41.10 o
  -1  -1   8       1527.20       1602.90        31.60 o
   0  -1   8       2176.40       2182.77        58.08 o
   1  -1   8        960.56        968.44        20.26 o
   2  -1   8         33.18         29.16         3.32 o
   3  -1   8       1043.28       1051.60        19.80 o
   4  -1   8        173.57        168.94         7.62 o
   5  -1   8       1404.60       1442.90        29.48 o
   6  -1   8          4.16          4.19         3.35 o
   7  -1   8        926.50        880.51        30.75 o
   8  -1   8        251.20        149.47        77.94 o
   9  -1   8        435.36        436.61        21.95 o
  -7   0   8          7.85         -4.15        13.67 o
  -6   0   8        519.81        518.88        44.94 o
  -5   0   8        126.70        139.23        12.78 o
  -4   0   8        827.25        842.72        28.84 o
  -3   0   8        583.76        579.96        19.88 o
  -2   0   8       4375.51       4338.62       148.11 o
  -1   0   8        971.39       1002.10        23.58 o
   0   0   8       1924.02       1948.99        38.87 o
   1   0   8       1537.58       1505.35        26.30 o
   2   0   8        741.48        746.06        19.92 o
   3   0   8        677.97        650.01        20.67 o
   4   0   8        389.96        398.51         9.63 o
   5   0   8          5.46         15.83         3.09 o
   6   0   8       1714.97       1685.03        48.50 o
   7   0   8        151.68        166.21        29.34 o
   8   0   8        800.79        785.44        31.03 o
   9   0   8        260.03        263.24        40.80 o
  -7   1   8         19.33         11.81         7.82 o
  -6   1   8        106.55        115.21        22.30 o
  -5   1   8        229.09        226.19        20.49 o
  -4   1   8          0.31         -1.05        11.57 o
  -3   1   8       1552.38       1613.87        57.04 o
  -2   1   8        955.50        927.39        28.59 o
  -1   1   8       1150.89       1137.25        26.55 o
   0   1   8       1226.02       1376.14        24.04 o
   1   1   8        610.73        572.90        11.35 o
   2   1   8        245.44        204.64        10.02 o
   3   1   8        358.47        341.24         6.57 o
   4   1   8        136.86        116.23         9.48 o
   5   1   8        328.96        340.62        12.94 o
   6   1   8        149.84        184.11        10.45 o
   7   1   8       1671.54       1703.09       109.07 o
   8   1   8         80.81         90.49        16.19 o
   9   1   8        576.64        614.78        28.80 o
  10   1   8        124.78        152.41        15.75 o
  -7   2   8        377.29        387.12        23.30 o
  -6   2   8         50.07         66.34        15.66 o
  -5   2   8        241.36        263.00        14.14 o
  -4   2   8         83.78         83.58        30.44 o
  -3   2   8        536.33        533.11        17.45 o
  -2   2   8       1299.57       1303.57        42.74 o
  -1   2   8       1441.19       1404.29        41.36 o
   0   2   8        695.70        677.20        13.14 o
   1   2   8        812.24        823.02        36.11 o
   2   2   8        529.60        487.16        17.28 o
   3   2   8       2150.15       2031.14        45.08 o
   4   2   8          1.70         -0.59         3.44 o
   5   2   8       1249.41       1288.58        33.69 o
   6   2   8        726.32        745.72        24.96 o
   7   2   8        275.47        288.10        13.48 o
   8   2   8        569.39        600.32       115.78 o
   9   2   8         34.71         40.60        11.95 o
  10   2   8        447.35        405.61        22.72 o
  -7   3   8          2.36          4.24         6.83 o
  -6   3   8        926.03        924.43        36.41 o
  -5   3   8        101.58        100.92        11.17 o
  -4   3   8        142.99        161.68        18.70 o
  -3   3   8        104.44        109.68         4.79 o
  -2   3   8        235.34        240.08         7.22 o
  -1   3   8        644.77        653.77        20.06 o
   0   3   8        361.27        342.81        12.45 o
   1   3   8       1549.85       1569.52        29.54 o
   2   3   8       3889.40       3943.94        80.60 o
   3   3   8       1391.21       1457.52        32.67 o
   4   3   8        885.76        886.24        23.01 o
   5   3   8        721.88        712.36        21.27 o
   6   3   8       1560.17       1600.90        42.64 o
   7   3   8        600.28        582.25        25.60 o
   8   3   8        521.21        526.67        49.79 o
   9   3   8        396.58        393.96        21.83 o
  10   3   8         89.45        123.77        15.20 o
  -7   4   8        426.91        499.36        28.18 o
  -6   4   8         50.53         62.95         9.12 o
  -5   4   8        731.62        774.64        29.71 o
  -4   4   8         88.91         92.32         7.94 o
  -3   4   8        386.28        363.38        10.52 o
  -2   4   8        130.06        133.39         7.84 o
  -1   4   8        172.47        164.22         6.00 o
   0   4   8         38.37         29.88         2.58 o
   1   4   8        870.77        780.41        26.95 o
   2   4   8       2914.92       2973.00        62.40 o
   3   4   8       3071.41       3079.35        66.46 o
   4   4   8       1400.04       1435.30        34.70 o
   5   4   8       2467.41       2523.04        60.70 o
   6   4   8        337.66        362.66        28.07 o
   7   4   8       1097.27       1118.02        34.77 o
   8   4   8         62.51         78.57        17.15 o
   9   4   8         80.05        104.13        18.22 o
  10   4   8        251.44        222.07        33.46 o
  -7   5   8         14.60         17.83         7.64 o
  -6   5   8        860.93        890.82        46.75 o
  -5   5   8          3.22          3.98         4.61 o
  -4   5   8       1248.48       1259.79        51.23 o
  -3   5   8        690.76        697.26        21.96 o
  -2   5   8       1184.08       1179.87        23.13 o
  -1   5   8        187.03        180.53         7.94 o
   0   5   8          6.16          1.74         2.16 o
   1   5   8        246.81        231.13        16.05 o
   2   5   8       1068.98       1087.06        30.76 o
   3   5   8        711.00        718.33        19.74 o
   4   5   8       2077.74       2192.00        51.92 o
   5   5   8        956.05        981.22        27.40 o
   6   5   8       2048.43       2140.94        65.53 o
   7   5   8          3.64         16.50         7.90 o
   8   5   8        377.25        377.69        26.24 o
   9   5   8          1.20         -0.50         5.54 o
  10   5   8        156.44        165.14        24.14 o
  -7   6   8        250.19        249.70        18.08 o
  -6   6   8          4.49          4.93         5.22 o
  -5   6   8       1407.71       1436.17        45.17 o
  -4   6   8         40.70         42.52         4.86 o
  -3   6   8       4100.23       4222.85        80.36 o
  -2   6   8        223.92        244.53        16.96 o
  -1   6   8       1404.21       1420.81        25.61 o
   0   6   8        777.78        758.08        30.56 o
   1   6   8       1754.24       1683.27        71.28 o
   2   6   8        184.93        217.11        11.86 o
   3   6   8       1146.79       1205.30        29.74 o
   4   6   8         80.05         89.24         6.85 o
   5   6   8       1768.22       1848.58        60.07 o
   6   6   8        416.71        432.03        17.16 o
   7   6   8       1113.27       1099.08        38.29 o
   8   6   8        151.03        159.26        36.28 o
   9   6   8        578.68        594.75        26.67 o
  10   6   8         82.80         89.88        18.75 o
  -7   7   8         40.71         37.84        11.84 o
  -6   7   8        597.70        567.64        27.82 o
  -5   7   8         18.26         23.08         7.22 o
  -4   7   8        508.64        496.16        14.57 o
  -3   7   8        162.30        162.60        10.82 o
  -2   7   8       2719.86       2778.66        53.18 o
  -1   7   8        493.98        469.34        11.40 o
   0   7   8       1960.73       2050.46        34.62 o
   1   7   8        247.77        239.34        10.05 o
   2   7   8        519.77        488.03        27.20 o
   3   7   8         30.83         35.32         5.49 o
   4   7   8        643.34        685.43        45.69 o
   5   7   8          0.67         -2.54         4.79 o
   6   7   8       1027.20       1106.62        34.36 o
   7   7   8         17.95          8.49        10.51 o
   8   7   8        485.73        510.70        32.36 o
   9   7   8         38.84         43.70        22.58 o
  -7   8   8        158.05        148.58        21.16 o
  -6   8   8          9.83          6.57         5.66 o
  -5   8   8        592.52        532.31        38.79 o
  -4   8   8         56.63         62.24         8.52 o
  -3   8   8       1017.51       1004.67        25.71 o
  -2   8   8        288.75        296.55        15.47 o
  -1   8   8        657.34        650.01        15.84 o
   0   8   8        454.37        419.21        20.70 o
   1   8   8       1573.09       1600.87        28.04 o
   2   8   8         99.21        101.78         4.47 o
   3   8   8        293.88        318.94        16.95 o
   4   8   8        144.90        161.14        10.11 o
   5   8   8        704.35        735.41        26.08 o
   6   8   8         15.47         15.10         6.70 o
   7   8   8        627.89        627.69        24.92 o
   8   8   8          0.03          1.83         5.20 o
   9   8   8        500.89        451.39        90.92 o
  -6   9   8        127.84        134.67        19.65 o
  -5   9   8         96.69         77.47         7.48 o
  -4   9   8         45.90         51.38         5.58 o
  -3   9   8         95.05        105.22         7.30 o
  -2   9   8        615.76        571.78        27.16 o
  -1   9   8         60.32         57.89         7.86 o
   0   9   8        726.13        748.52        19.79 o
   1   9   8        666.02        660.28        25.23 o
   2   9   8        826.34        792.38        32.11 o
   3   9   8        461.71        429.40        17.37 o
   4   9   8        116.67        120.70         8.64 o
   5   9   8         70.37         72.27         7.85 o
   6   9   8        132.03        164.20        15.74 o
   7   9   8          0.99          7.07         6.26 o
   8   9   8        639.97        591.01        28.40 o
   9   9   8         10.28          5.03        13.41 o
  -6  10   8        550.35        500.22        38.54 o
  -5  10   8        206.56        168.34        20.63 o
  -4  10   8        218.38        196.22        10.28 o
  -3  10   8          2.95          3.37         3.14 o
  -2  10   8         11.85         15.53         3.88 o
  -1  10   8        286.61        291.08        15.65 o
   0  10   8        211.30        195.89        10.34 o
   1  10   8       1037.24       1000.38        40.53 o
   2  10   8        327.25        308.29         9.79 o
   3  10   8       1729.52       1715.43        71.58 o
   4  10   8        280.35        305.50        27.53 o
   5  10   8        226.38        230.50        12.97 o
   6  10   8        686.29        697.37        28.34 o
   7  10   8         45.51         51.90         8.36 o
   8  10   8          0.37         12.62         7.84 o
  -5  11   8        551.21        497.68        27.06 o
  -4  11   8         18.51         25.69         7.36 o
  -3  11   8       1095.35        973.75        43.84 o
  -2  11   8         24.11         28.15         6.36 o
  -1  11   8        216.77        214.36        11.47 o
   0  11   8        155.77        157.55         7.20 o
   1  11   8         45.56         52.34         9.02 o
   2  11   8        560.34        539.13        16.41 o
   3  11   8        935.78        892.60        22.92 o
   4  11   8        417.83        446.79        19.50 o
   5  11   8        744.38        812.54        45.10 o
   6  11   8        108.50        112.98        17.25 o
   7  11   8        178.20        204.89        24.38 o
   8  11   8         34.57         36.19        14.27 o
  -4  12   8        511.39        493.28        35.31 o
  -3  12   8          4.40          3.40         5.76 o
  -2  12   8        750.98        748.23        60.57 o
  -1  12   8        285.10        243.84        25.36 o
   0  12   8        251.63        238.39        21.82 o
   1  12   8        173.85        164.67        16.02 o
   2  12   8        685.33        640.20        28.72 o
   3  12   8        770.11        736.19        40.77 o
   4  12   8        736.97        760.16        33.84 o
   5  12   8        142.78        141.91        13.66 o
   6  12   8        721.07        706.15        33.54 o
   7  12   8         59.54         84.20        23.02 o
  -4  13   8         60.74         67.45        12.74 o
  -3  13   8        587.68        603.94        74.35 o
  -2  13   8          4.66         18.15         7.34 o
  -1  13   8        907.49        886.88        37.41 o
   0  13   8          9.97          7.39         7.17 o
   1  13   8        221.94        267.08        14.43 o
   2  13   8         59.73         60.58        16.57 o
   3  13   8        316.45        307.91        14.06 o
   4  13   8        127.16        125.44        11.85 o
   5  13   8        502.24        495.91        27.70 o
   6  13   8         95.07        107.23        18.54 o
  -2  14   8        764.61        719.75        53.84 o
  -1  14   8          4.45          2.77         6.82 o
   0  14   8        348.27        332.04        19.94 o
   1  14   8         23.54         14.20         7.39 o
   2  14   8        344.37        288.62        16.72 o
   3  14   8          0.04        -11.33        11.40 o
   4  14   8        201.09        171.41        23.49 o
   1  15   8        491.41        547.82        48.50 o
   2  15   8         84.65         65.47        18.93 o
  -1  -7   9        214.68        242.75        25.11 o
   0  -7   9        412.84        373.21        23.48 o
   1  -7   9        196.41        229.05        48.56 o
   2  -7   9        178.31        190.88        17.57 o
   3  -7   9          8.68          7.54         7.48 o
   4  -7   9        253.91        235.13        18.73 o
  -3  -6   9        130.69        130.93        24.43 o
  -2  -6   9         39.46         37.85        14.55 o
  -1  -6   9        156.91        138.94        22.12 o
   0  -6   9        178.26        170.29        14.60 o
   1  -6   9        593.21        598.60        39.66 o
   2  -6   9         27.67         26.54         8.15 o
   3  -6   9        312.03        330.81        19.39 o
   4  -6   9         76.83         96.89        18.67 o
   5  -6   9         19.59         21.54        13.49 o
  -4  -5   9        209.41        242.19        32.45 o
  -3  -5   9          1.13          2.27         6.80 o
  -2  -5   9        145.26        151.75        20.76 o
  -1  -5   9         80.96         81.20         8.10 o
   0  -5   9        751.62        751.52        20.92 o
   1  -5   9        315.36        320.88        27.35 o
   2  -5   9        981.64       1087.20        79.00 o
   3  -5   9         14.23         28.14        16.75 o
   4  -5   9        677.10        669.64        33.47 o
   5  -5   9          2.31          1.16         7.05 o
   6  -5   9        119.18        126.57        23.94 o
  -4  -4   9         42.84         38.55         9.35 o
  -3  -4   9        230.60        265.72        33.44 o
  -2  -4   9          0.81         -2.86         5.48 o
  -1  -4   9        806.64        821.12        23.78 o
   0  -4   9        217.33        226.45        16.30 o
   1  -4   9       1550.87       1512.58       108.49 o
   2  -4   9        172.13        159.77        11.96 o
   3  -4   9       1103.86       1070.13        47.49 o
   4  -4   9          0.61          3.38         5.37 o
   5  -4   9       1353.44       1283.01        43.54 o
   6  -4   9         94.63         93.38        10.01 o
   7  -4   9        212.18        149.02        24.56 o
  -5  -3   9         16.53         11.08         7.94 o
  -4  -3   9        779.17        784.85        34.65 o
  -3  -3   9          5.83          6.13         8.97 o
  -2  -3   9        426.07        446.17        19.37 o
  -1  -3   9        277.95        280.10        12.74 o
   0  -3   9        556.53        536.65        15.45 o
   1  -3   9        550.03        554.40        21.39 o
   2  -3   9       1902.10       1911.55        55.68 o
   3  -3   9        117.11        137.29         8.09 o
   4  -3   9       2042.56       1987.07        57.83 o
   5  -3   9          2.95         -4.27         4.27 o
   6  -3   9        948.00        916.15        53.67 o
   7  -3   9         39.56         11.19        12.31 o
   8  -3   9        450.29        401.84        39.36 o
  -6  -2   9         63.53         78.07        33.86 o
  -5  -2   9        633.21        671.24        31.93 o
  -4  -2   9         69.04         95.34        24.03 o
  -3  -2   9        499.65        521.21        26.58 o
  -2  -2   9         23.10         45.64         6.91 o
  -1  -2   9        380.38        372.10        11.95 o
   0  -2   9        108.48         89.35        17.13 o
   1  -2   9        791.01        801.18        21.07 o
   2  -2   9        247.94        231.84         9.59 o
   3  -2   9        209.29        216.97        16.20 o
   4  -2   9          2.07          4.57         3.53 o
   5  -2   9        935.44        922.79        33.73 o
   6  -2   9          2.35          3.39         4.25 o
   7  -2   9        621.05        556.04        31.02 o
   8  -2   9         56.31         50.24        17.29 o
  -6  -1   9        275.27        269.79        20.54 o
  -5  -1   9         34.80         38.45         8.47 o
  -4  -1   9        562.23        554.20        48.90 o
  -3  -1   9         76.54        105.56        10.80 o
  -2  -1   9       2284.38       2465.77        67.44 o
  -1  -1   9         53.50         49.67        10.08 o
   0  -1   9        551.35        519.18        15.31 o
   1  -1   9       1058.12       1048.42        29.83 o
   2  -1   9        305.34        310.03         9.11 o
   3  -1   9        136.20        118.76         6.10 o
   4  -1   9        291.06        288.26        15.73 o
   5  -1   9          4.62         -3.45         3.45 o
   6  -1   9        778.90        745.84        31.54 o
   7  -1   9          4.44         -1.77         6.33 o
   8  -1   9        504.67        471.80        22.27 o
   9  -1   9         86.27         84.67        16.32 o
  -6   0   9         73.35         68.59        10.99 o
  -5   0   9        303.29        321.65        19.03 o
  -4   0   9         54.83         51.75         8.23 o
  -3   0   9       1737.85       1780.43        53.97 o
  -2   0   9        192.70        178.90         6.99 o
  -1   0   9       1229.44       1216.24        25.65 o
   0   0   9        641.90        652.54        16.63 o
   1   0   9        820.51        830.78        23.13 o
   2   0   9        870.46        797.83        16.09 o
   3   0   9        218.41        213.82        11.41 o
   4   0   9        904.97        818.13        16.00 o
   5   0   9        483.23        511.71        18.12 o
   6   0   9         17.59         29.98         7.55 o
   7   0   9        435.19        458.25        23.75 o
   8   0   9         49.16         42.31         7.90 o
   9   0   9        565.81        557.95        28.94 o
  -7   1   9        246.30        263.49        41.36 o
  -6   1   9        143.95        163.02        15.35 o
  -5   1   9         10.52         26.61         7.70 o
  -4   1   9         85.29         90.06         9.40 o
  -3   1   9          0.62          1.41         4.14 o
  -2   1   9       2047.89       2043.05        93.29 o
  -1   1   9        144.16        153.27         7.89 o
   0   1   9        806.46        786.40        17.45 o
   1   1   9       1910.93       1954.45        57.47 o
   2   1   9        646.36        668.20        12.49 o
   3   1   9        618.54        550.79        25.45 o
   4   1   9        173.26        158.06         9.80 o
   5   1   9         15.12         10.11         4.43 o
   6   1   9        811.66        772.64        27.31 o
   7   1   9          0.20          3.19         4.66 o
   8   1   9        837.27        889.06        36.79 o
   9   1   9         85.13         90.26        10.72 o
  -7   2   9         43.43         56.20        11.60 o
  -6   2   9        463.81        497.58        25.42 o
  -5   2   9          0.19          9.50         5.97 o
  -4   2   9         13.85         29.50         6.62 o
  -3   2   9        114.52        125.59         8.99 o
  -2   2   9        507.71        503.45        12.77 o
  -1   2   9       1217.23       1235.40        24.83 o
   0   2   9       1028.38       1109.40        20.67 o
   1   2   9       2009.19       2027.97        74.93 o
   2   2   9       1251.56       1280.01        40.32 o
   3   2   9         29.34         41.70         9.81 o
   4   2   9       1356.95       1394.97        35.90 o
   5   2   9        452.75        480.00        39.51 o
   6   2   9        193.00        198.40        11.54 o
   7   2   9        517.01        506.81        22.19 o
   8   2   9          0.22          9.40         5.73 o
   9   2   9        244.01        238.75        17.16 o
  -7   3   9        597.55        612.00        49.58 o
  -6   3   9         73.52         93.39        12.23 o
  -5   3   9        644.85        696.74        28.48 o
  -4   3   9         83.37         81.40         8.01 o
  -3   3   9        615.12        603.64        20.34 o
  -2   3   9         22.10         28.53         3.22 o
  -1   3   9        561.64        617.87        21.79 o
   0   3   9        215.05        188.90         9.20 o
   1   3   9        605.84        621.02        20.54 o
   2   3   9       3026.25       3129.73        68.75 o
   3   3   9       1311.00       1365.03        33.74 o
   4   3   9       1392.20       1351.35        40.38 o
   5   3   9        483.16        495.22        17.18 o
   6   3   9        228.86        222.70        12.94 o
   7   3   9        545.33        565.12        22.15 o
   8   3   9        257.24        261.92        23.38 o
   9   3   9        159.02        179.64        14.01 o
  -7   4   9         96.06        135.59        14.71 o
  -6   4   9        945.68        953.72        64.66 o
  -5   4   9         30.65         27.52         7.19 o
  -4   4   9       1186.08       1208.27        37.66 o
  -3   4   9         64.30         65.07         5.68 o
  -2   4   9       1119.22       1124.82        22.31 o
  -1   4   9          0.05         -2.39         2.49 o
   0   4   9       1500.99       1577.44        27.30 o
   1   4   9        504.24        460.89        15.48 o
   2   4   9       1318.65       1363.33        35.28 o
   3   4   9        509.98        568.15        17.57 o
   4   4   9        173.75        198.42        21.03 o
   5   4   9       1037.25       1046.11        61.46 o
   6   4   9       1134.03       1177.29        38.50 o
   7   4   9         32.78         46.34        10.87 o
   8   4   9        731.38        748.61        29.82 o
   9   4   9         29.00         29.04        11.73 o
  10   4   9        197.80        240.39        50.55 o
  -7   5   9        464.34        501.52        47.73 o
  -6   5   9          5.86          4.74         6.18 o
  -5   5   9        909.90        979.53        36.45 o
  -4   5   9          7.81         12.95         5.35 o
  -3   5   9       2032.57       1965.29        42.15 o
  -2   5   9        230.94        220.60         7.98 o
  -1   5   9       1081.44       1132.38        22.23 o
   0   5   9         48.22         43.22         7.07 o
   1   5   9        523.89        503.92        16.37 o
   2   5   9        322.41        310.50        11.92 o
   3   5   9        230.66        269.15        11.55 o
   4   5   9        698.28        681.25        20.68 o
   5   5   9        594.75        635.99        21.43 o
   6   5   9        140.61        142.36        10.09 o
   7   5   9       1245.54       1325.63        42.38 o
   8   5   9          9.63         11.21         5.98 o
   9   5   9        518.14        496.39        26.93 o
  -7   6   9         16.19         33.28         9.29 o
  -6   6   9        411.47        389.93        25.64 o
  -5   6   9         20.32         19.37         6.54 o
  -4   6   9       2449.54       2384.57        63.91 o
  -3   6   9         51.07         58.97        10.30 o
  -2   6   9       3622.33       3720.77        70.08 o
  -1   6   9        315.27        295.64        11.55 o
   0   6   9        199.43        203.92         9.71 o
   1   6   9        336.73        327.90        16.95 o
   2   6   9        315.86        320.20        12.03 o
   3   6   9          0.04         -4.29        11.50 o
   4   6   9        465.97        486.36        17.05 o
   5   6   9        405.93        387.01        15.90 o
   6   6   9        992.14       1077.09        34.49 o
   7   6   9          3.79          1.49         6.60 o
   8   6   9        567.79        554.46        24.83 o
   9   6   9         16.19         15.14         7.76 o
  -7   7   9        250.88        212.35        19.12 o
  -6   7   9         22.23         27.05         7.45 o
  -5   7   9        456.03        476.60        39.94 o
  -4   7   9         21.20         24.30         5.20 o
  -3   7   9       1175.73       1193.27        28.07 o
  -2   7   9        269.51        284.97        10.40 o
  -1   7   9       1204.65       1233.58        26.35 o
   0   7   9        206.69        175.49        10.44 o
   1   7   9       1457.67       1419.93        60.92 o
   2   7   9        485.73        500.57        17.56 o
   3   7   9         25.74         45.29        11.12 o
   4   7   9         18.14         28.33        17.20 o
   5   7   9        320.44        331.31        15.41 o
   6   7   9         47.25         53.66         7.57 o
   7   7   9        653.19        701.15        27.48 o
   8   7   9          9.24          8.86         9.60 o
   9   7   9        511.14        504.65        44.62 o
  -6   8   9        215.10        180.62        22.84 o
  -5   8   9          1.42         -0.17         4.44 o
  -4   8   9        214.06        245.30        10.57 o
  -3   8   9        131.42        136.80         7.96 o
  -2   8   9       2149.16       2182.22        45.72 o
  -1   8   9         41.86         49.64         6.22 o
   0   8   9       1237.85       1315.57        26.55 o
   1   8   9        635.99        641.99        16.75 o
   2   8   9       1378.32       1375.47        37.51 o
   3   8   9        359.52        360.03        16.27 o
   4   8   9        413.50        407.36        16.38 o
   5   8   9        488.17        517.07        20.19 o
   6   8   9        940.83        946.58        33.36 o
   7   8   9          0.43          2.73        15.80 o
   8   8   9        190.18        164.24        14.78 o
   9   8   9          0.03         -6.22         6.49 o
  -6   9   9        301.39        275.91        17.40 o
  -5   9   9        149.53        125.96        10.52 o
  -4   9   9         87.98        107.72         9.61 o
  -3   9   9        162.06        172.05         8.74 o
  -2   9   9         23.29         28.42         5.70 o
  -1   9   9       1023.25       1053.06        24.24 o
   0   9   9          0.51          1.05         2.90 o
   1   9   9       2686.38       2654.51        91.42 o
   2   9   9        255.44        262.66        13.87 o
   3   9   9       1316.47       1367.87        41.24 o
   4   9   9        558.32        566.59        21.21 o
   5   9   9       1111.91       1145.54        37.54 o
   6   9   9        462.79        454.42        21.35 o
   7   9   9        162.63        137.81        15.20 o
   8   9   9          5.55          1.68         5.37 o
  -5  10   9        218.14        232.69        23.78 o
  -4  10   9        127.19        133.32        10.16 o
  -3  10   9        247.86        230.97        10.65 o
  -2  10   9        209.50        196.97         9.20 o
  -1  10   9         64.15         54.83         5.48 o
   0  10   9        667.75        668.52        21.56 o
   1  10   9        334.97        301.47        12.11 o
   2  10   9       2802.57       2658.15       150.05 o
   3  10   9        131.13        159.47        20.60 o
   4  10   9       1267.92       1263.63        71.99 o
   5  10   9        401.11        408.59        34.81 o
   6  10   9        473.75        458.83        59.19 o
   7  10   9        290.50        306.24        30.22 o
   8  10   9        164.44        133.49        17.54 o
  -5  11   9         63.97         74.09        16.05 o
  -4  11   9        324.25        326.46        20.30 o
  -3  11   9         26.21         26.08         4.88 o
  -2  11   9        705.90        702.38        37.85 o
  -1  11   9        289.12        268.65        11.54 o
   0  11   9        256.10        230.91        20.29 o
   1  11   9        162.32        156.31        16.42 o
   2  11   9        153.49        140.67        17.83 o
   3  11   9        433.77        447.01        30.35 o
   4  11   9        495.79        562.41        23.43 o
   5  11   9        490.49        471.57        26.14 o
   6  11   9        538.44        556.07        29.12 o
   7  11   9         30.23         34.50        11.37 o
  -4  12   9        108.59        101.31        21.23 o
  -3  12   9        921.38        802.12        58.87 o
  -2  12   9         86.44         67.91        10.65 o
  -1  12   9        416.56        422.59        47.51 o
   0  12   9         65.55         67.26         6.28 o
   1  12   9        534.05        494.72        23.41 o
   2  12   9        186.53        183.91         9.27 o
   3  12   9        642.72        650.77        27.17 o
   4  12   9        639.30        633.24        27.49 o
   5  12   9        580.15        568.78        29.08 o
   6  12   9         42.69         42.37        10.10 o
   7  12   9        441.23        396.94        28.75 o
  -3  13   9         77.40         77.67        11.04 o
  -2  13   9        963.58       1032.94        64.27 o
  -1  13   9          0.05         -6.08         6.08 o
   0  13   9        665.76        682.98        57.75 o
   1  13   9          5.28          9.88         6.14 o
   2  13   9        238.99        240.60        24.78 o
   3  13   9         10.92          4.96         5.79 o
   4  13   9        153.72        144.73        14.53 o
   5  13   9        167.31        160.41        15.78 o
   6  13   9        222.18        219.41        18.18 o
  -2  14   9         28.60         34.13        13.26 o
  -1  14   9        954.87        907.89       120.35 o
   0  14   9          4.72         17.58         7.81 o
   1  14   9        509.81        535.10        44.17 o
   2  14   9         26.06         49.20        16.23 o
   3  14   9        130.40         84.86        18.47 o
   4  14   9         16.09         28.96        13.68 o
   0  -6  10        481.00        461.52        32.75 o
   1  -6  10        241.21        219.15        19.32 o
   2  -6  10        842.17        767.60        37.46 o
   3  -6  10         19.43         28.29        13.00 o
   4  -6  10        569.61        537.64        57.82 o
  -2  -5  10         31.36         35.34        15.24 o
  -1  -5  10        190.03        194.01        25.00 o
   0  -5  10        265.69        227.14        27.90 o
   1  -5  10        921.34        924.54        37.23 o
   2  -5  10        161.95        194.23        15.83 o
   3  -5  10        826.95        790.98        42.76 o
   4  -5  10         22.22         13.36         7.73 o
   5  -5  10        945.80        964.36        71.69 o
  -3  -4  10         79.33         78.02        12.63 o
  -2  -4  10        382.06        387.83        20.93 o
  -1  -4  10         12.30          4.10         7.65 o
   0  -4  10        797.36        768.77        25.28 o
   1  -4  10        122.74        104.64         7.78 o
   2  -4  10        561.18        557.88        42.14 o
   3  -4  10          0.12         -0.19         5.06 o
   4  -4  10       1248.61       1217.67        65.38 o
   5  -4  10         53.91         75.77        18.37 o
   6  -4  10        640.22        634.35        55.99 o
  -4  -3  10          2.09         -4.06         7.17 o
  -3  -3  10       1117.54       1113.25        62.00 o
  -2  -3  10          0.25         -0.43         8.70 o
  -1  -3  10        667.57        634.15        18.72 o
   0  -3  10         35.29         44.78         5.69 o
   1  -3  10        788.46        777.82        22.40 o
   2  -3  10         15.82         14.18         4.47 o
   3  -3  10        778.07        715.22        21.36 o
   4  -3  10         10.15          3.46         8.70 o
   5  -3  10       1951.07       1898.96       104.16 o
   6  -3  10          0.09        -11.46        11.81 o
   7  -3  10        571.95        618.25        58.09 o
  -5  -2  10          0.74         -8.28         8.28 o
  -4  -2  10        933.16        909.70        61.73 o
  -3  -2  10         97.27        137.26        12.18 o
  -2  -2  10        208.04        247.96        27.88 o
  -1  -2  10        433.33        411.44        13.85 o
   0  -2  10        447.28        434.98        21.96 o
   1  -2  10        153.07        159.34        13.27 o
   2  -2  10        448.65        476.05        14.04 o
   3  -2  10        135.09        144.01        11.30 o
   4  -2  10        865.02        779.44        41.97 o
   5  -2  10          4.10          1.81         4.80 o
   6  -2  10        945.24        869.18        35.94 o
   7  -2  10         48.59         40.56        16.39 o
  -5  -1  10        319.35        297.93        33.45 o
  -4  -1  10         35.37         34.50         8.60 o
  -3  -1  10        669.13        668.46        71.10 o
  -2  -1  10        273.01        282.37        14.80 o
  -1  -1  10        388.13        405.45        15.34 o
   0  -1  10        655.60        620.44        16.49 o
   1  -1  10        372.40        390.64        12.06 o
   2  -1  10        238.74        242.48         8.95 o
   3  -1  10        301.03        272.31        12.13 o
   4  -1  10          4.09         -1.55         4.06 o
   5  -1  10        882.82        851.55        30.63 o
   6  -1  10         89.22         40.83        30.58 o
   7  -1  10       1166.56       1152.24       102.98 o
   8  -1  10         15.23          4.98        16.58 o
  -6   0  10         27.71         50.20        11.19 o
  -5   0  10        232.15        231.47        17.60 o
  -4   0  10         73.40         93.29        23.00 o
  -3   0  10        205.80        194.00        18.42 o
  -2   0  10        640.56        662.35        23.88 o
  -1   0  10        449.43        428.11        18.68 o
   0   0  10        297.01        313.56        10.31 o
   1   0  10       1393.65       1431.77        51.10 o
   2   0  10        299.35        285.05         9.01 o
   3   0  10        119.19        108.98        14.76 o
   4   0  10        486.16        410.48        26.91 o
   5   0  10         24.22         18.03         9.29 o
   6   0  10        291.20        303.15        15.09 o
   7   0  10         35.47         42.32        13.99 o
   8   0  10        642.54        629.31        27.65 o
   9   0  10         44.50         27.95         8.27 o
  -6   1  10        324.41        302.28        23.09 o
  -5   1  10         72.12         67.71        10.61 o
  -4   1  10        335.65        355.41        42.67 o
  -3   1  10         40.20         51.12         7.37 o
  -2   1  10        479.35        464.83        14.50 o
  -1   1  10        434.57        443.13        12.09 o
   0   1  10        257.85        260.33        12.73 o
   1   1  10        670.05        659.68        17.61 o
   2   1  10       1125.61       1146.47        28.79 o
   3   1  10        906.97        845.68        25.56 o
   4   1  10        663.77        647.98        21.58 o
   5   1  10        369.02        332.46        14.91 o
   6   1  10         50.04         55.19         7.23 o
   7   1  10        144.81        163.17        11.78 o
   8   1  10         40.32         89.36        41.79 o
   9   1  10        373.77        376.32        22.18 o
  -6   2  10         51.36         79.09        39.14 o
  -5   2  10        709.46        761.34        55.37 o
  -4   2  10         59.11         38.59         7.74 o
  -3   2  10        872.44        878.79        29.59 o
  -2   2  10         59.31         53.46         5.22 o
  -1   2  10        627.06        661.47        15.86 o
   0   2  10       1217.38       1230.62        32.50 o
   1   2  10        495.12        484.51        25.10 o
   2   2  10       1630.04       1658.92        42.49 o
   3   2  10       1104.46       1130.55        32.97 o
   4   2  10        129.46        138.23         8.94 o
   5   2  10       2321.34       2280.45        62.43 o
   6   2  10        191.72        190.22        11.95 o
   7   2  10        322.15        279.15        15.87 o
   8   2  10        152.83        162.18        29.64 o
   9   2  10        131.81        117.65        14.81 o
  -6   3  10        988.72        992.46        44.44 o
  -5   3  10         28.91          5.26        11.16 o
  -4   3  10        771.74        810.94        30.96 o
  -3   3  10         10.65          3.37        12.65 o
  -2   3  10        782.29        800.35        20.39 o
  -1   3  10        177.17        179.08         9.08 o
   0   3  10        352.68        348.98         9.96 o
   1   3  10        724.08        707.65        38.20 o
   2   3  10        387.46        439.67        19.13 o
   3   3  10        925.42        916.70        26.93 o
   4   3  10       1520.24       1556.48        42.90 o
   5   3  10        726.28        689.75        24.17 o
   6   3  10       1449.12       1391.82        42.37 o
   7   3  10         11.41         39.27        29.90 o
   8   3  10        682.20        667.40        52.40 o
   9   3  10        118.35         82.50        13.82 o
  -6   4  10         28.32         41.51        10.90 o
  -5   4  10        963.71       1042.93        43.31 o
  -4   4  10         40.74         42.37         9.15 o
  -3   4  10       1591.54       1563.71       132.03 o
  -2   4  10         80.34         72.21        10.34 o
  -1   4  10        434.89        440.01        12.54 o
   0   4  10          1.13          5.74         5.69 o
   1   4  10        939.95       1006.73        26.94 o
   2   4  10        644.05        728.75        22.07 o
   3   4  10        764.35        787.34        29.09 o
   4   4  10         11.44         14.80         6.85 o
   5   4  10       1676.61       1718.03        48.21 o
   6   4  10          0.74         -0.51         4.28 o
   7   4  10       1056.36       1087.84        38.25 o
   8   4  10         39.81         54.35        14.24 o
   9   4  10        246.08        254.01        18.09 o
  -6   5  10        680.59        741.36        36.46 o
  -5   5  10          3.73          4.61         5.73 o
  -4   5  10       1019.25       1062.20        53.71 o
  -3   5  10          0.00          0.12         4.22 o
  -2   5  10        846.62        830.84        33.27 o
  -1   5  10        225.24        212.70        13.43 o
   0   5  10        810.75        836.22        37.75 o
   1   5  10         22.70         27.16         4.99 o
   2   5  10        713.67        771.05        42.01 o
   3   5  10         10.88          9.02         5.60 o
   4   5  10       1110.83       1212.21        36.47 o
   5   5  10         41.17         44.81         6.85 o
   6   5  10       1088.82       1141.52        37.10 o
   7   5  10         11.60         13.83         6.20 o
   8   5  10       1073.99       1092.83        42.24 o
   9   5  10         22.36         39.72        11.46 o
  -6   6  10          1.20         10.21         8.05 o
  -5   6  10        153.69        151.33        12.81 o
  -4   6  10          0.74          2.93         4.75 o
  -3   6  10       1943.93       1934.26        59.37 o
  -2   6  10        112.29        111.42        17.71 o
  -1   6  10        889.00        950.84        61.33 o
   0   6  10        239.96        231.86        11.31 o
   1   6  10       1716.39       1805.48        45.81 o
   2   6  10        938.97       1017.56        31.56 o
   3   6  10        379.75        409.98        22.45 o
   4   6  10         40.91         49.71         6.93 o
   5   6  10       1233.20       1255.07        39.19 o
   6   6  10        243.24        251.61        14.82 o
   7   6  10        590.49        583.38        48.88 o
   8   6  10         17.20         15.20         7.65 o
   9   6  10        630.86        630.35        30.39 o
  -6   7  10         22.08         10.83        12.54 o
  -5   7  10         23.67         19.23         6.95 o
  -4   7  10         91.97         99.10         9.19 o
  -3   7  10          0.28         -4.26         4.63 o
  -2   7  10        380.84        367.23        13.61 o
  -1   7  10          9.29         10.92         3.16 o
   0   7  10        709.50        716.27        30.01 o
   1   7  10        169.69        187.86        10.48 o
   2   7  10       1679.50       1673.19        44.81 o
   3   7  10        423.55        442.68        34.67 o
   4   7  10        454.52        428.63        18.46 o
   5   7  10         40.15         49.65         7.28 o
   6   7  10         48.30         59.42         8.34 o
   7   7  10        131.52        123.44        11.25 o
   8   7  10        252.88        282.13        28.26 o
   9   7  10        127.51        145.67        17.32 o
  -6   8  10        126.32        102.64        12.06 o
  -5   8  10         64.58         61.33        11.88 o
  -4   8  10        205.06        182.42         9.91 o
  -3   8  10        218.53        209.10         9.81 o
  -2   8  10         73.21         76.93         6.89 o
  -1   8  10        921.27        929.89        21.69 o
   0   8  10         93.15         92.78         5.54 o
   1   8  10       2036.35       2023.56        54.66 o
   2   8  10       1087.20       1145.08        58.28 o
   3   8  10        507.69        501.03        33.56 o
   4   8  10        606.53        604.68        23.06 o
   5   8  10        696.81        717.18        33.75 o
   6   8  10        133.79        163.36        12.57 o
   7   8  10        104.69         85.50        10.10 o
   8   8  10         10.84          6.37         7.30 o
   9   8  10        106.83         99.11        20.30 o
  -5   9  10         91.57        112.85        11.71 o
  -4   9  10         69.74         80.72         7.71 o
  -3   9  10        215.41        214.49        15.67 o
  -2   9  10        473.73        513.56        52.30 o
  -1   9  10          2.94         -0.18         4.04 o
   0   9  10       1663.76       1678.49        67.96 o
   1   9  10        650.40        639.49        41.24 o
   2   9  10       1991.33       1968.13        58.24 o
   3   9  10        519.62        543.91        52.53 o
   4   9  10        607.08        606.16        23.93 o
   5   9  10        714.09        733.16        28.27 o
   6   9  10        356.94        362.14        49.29 o
   7   9  10        123.86        163.42        40.98 o
   8   9  10        116.23        103.42        18.98 o
  -5  10  10        270.77        223.66        25.27 o
  -4  10  10        147.11        149.34         9.67 o
  -3  10  10         62.76         71.34         6.90 o
  -2  10  10        148.14        134.59         8.06 o
  -1  10  10        277.51        285.57        24.04 o
   0  10  10          6.60          6.21         3.70 o
   1  10  10        918.03        954.01        32.57 o
   2  10  10        275.23        316.70        16.04 o
   3  10  10       2183.73       2163.45        75.90 o
   4  10  10        281.85        313.29        16.50 o
   5  10  10        562.70        588.93        50.22 o
   6  10  10        754.22        783.53        36.15 o
   7  10  10        102.51         94.19        13.61 o
   8  10  10        158.38        159.52        17.42 o
  -4  11  10         30.55         13.95         9.96 o
  -3  11  10        632.79        638.24        31.10 o
  -2  11  10         11.06         13.55         5.01 o
  -1  11  10        202.34        213.06        11.45 o
   0  11  10         59.30         56.11         5.92 o
   1  11  10        324.98        301.36        16.86 o
   2  11  10         36.33         56.93        13.20 o
   3  11  10          4.43         -4.33         5.31 o
   4  11  10        145.88        138.50        12.64 o
   5  11  10        293.80        329.53        18.85 o
   6  11  10        325.89        355.03        37.46 o
   7  11  10        292.25        291.39        26.45 o
  -4  12  10        298.26        276.18        18.71 o
  -3  12  10         17.10         12.49         7.55 o
  -2  12  10        827.07        812.51        87.19 o
  -1  12  10         41.34         36.22         8.31 o
   0  12  10        432.31        445.64        31.77 o
   1  12  10        110.08         90.72         9.91 o
   2  12  10        367.34        361.94        18.65 o
   3  12  10         29.21         27.67         7.26 o
   4  12  10        122.10        151.11        20.66 o
   5  12  10        176.68        157.50        14.53 o
   6  12  10        175.03        201.36        16.80 o
  -3  13  10        345.82        352.43        21.80 o
  -2  13  10         10.90         33.04         8.09 o
  -1  13  10        679.43        634.04        77.80 o
   0  13  10         32.26         38.20        13.17 o
   1  13  10        542.40        517.23        40.59 o
   2  13  10         33.54         34.09         8.01 o
   3  13  10         18.94         26.91        16.00 o
   4  13  10          3.68         -7.08         7.08 o
   5  13  10        190.23        207.62        16.64 o
  -1  14  10         28.91         40.77        15.42 o
   0  14  10        717.07        721.45        53.44 o
   1  14  10          3.76        -13.14        13.14 o
   2  14  10        361.22        375.52        36.51 o
   3  14  10         28.42         22.80        12.91 o
   4  14  10         77.05         66.11        17.65 o
   0  -5  11        190.16        211.18        25.98 o
   1  -5  11        149.85        116.68        32.63 o
   2  -5  11        396.10        296.38        30.43 o
   3  -5  11         73.61         87.15        18.76 o
  -2  -4  11         58.17         33.21        10.77 o
  -1  -4  11        188.10        176.06        26.37 o
   0  -4  11          0.97         -5.23         5.23 o
   1  -4  11        202.27        191.38        17.30 o
   2  -4  11        102.18        101.44        11.29 o
   3  -4  11        195.03        171.44        23.78 o
   4  -4  11         40.90         12.84        12.51 o
   5  -4  11        931.89        910.80        67.73 o
  -3  -3  11        179.99        183.11        15.89 o
  -2  -3  11        541.66        582.33        31.71 o
  -1  -3  11          2.62         -0.12         9.67 o
   0  -3  11        435.71        399.03        17.49 o
   1  -3  11         32.27         34.36         5.93 o
   2  -3  11         71.42         58.56         6.73 o
   3  -3  11          4.21          9.39        17.49 o
   4  -3  11        510.28        504.64        39.45 o
   5  -3  11         26.49        -13.21        13.21 o
   6  -3  11        733.83        761.23        59.62 o
  -4  -2  11          0.23         16.91         8.33 o
  -3  -2  11        669.92        657.22        43.39 o
  -2  -2  11        192.23        199.68        15.82 o
  -1  -2  11        480.06        516.66        40.10 o
   0  -2  11        905.52        803.94        23.41 o
   1  -2  11        557.40        540.65        17.91 o
   2  -2  11         12.09          9.20         3.28 o
   3  -2  11         13.60         11.33        13.95 o
   4  -2  11          4.19          4.21         5.44 o
   5  -2  11        411.48        365.77        46.04 o
   6  -2  11          2.69         15.88        13.19 o
   7  -2  11        606.19        571.30        34.16 o
  -4  -1  11        292.12        298.29        20.64 o
  -3  -1  11         29.73         23.72         7.46 o
  -2  -1  11       1179.81       1154.18        42.05 o
  -1  -1  11        176.28        163.44         8.52 o
   0  -1  11       1231.62       1271.24        32.29 o
   1  -1  11        565.18        536.02        29.31 o
   2  -1  11        351.87        338.54        14.43 o
   3  -1  11         18.33         22.07         5.61 o
   4  -1  11        356.53        333.36        16.15 o
   5  -1  11         47.48         49.17        12.38 o
   6  -1  11        283.68        288.51        17.43 o
   7  -1  11          5.31         10.70         7.79 o
   8  -1  11       1011.85        996.64        70.76 o
  -5   0  11        117.23        123.34        15.41 o
  -4   0  11        265.77        249.06        24.44 o
  -3   0  11        252.15        236.36        15.69 o
  -2   0  11         20.65         23.94         7.01 o
  -1   0  11        600.05        584.87        18.45 o
   0   0  11        215.49        208.40         8.99 o
   1   0  11        705.02        701.71        20.32 o
   2   0  11        233.89        214.22         7.95 o
   3   0  11        404.03        398.89        16.83 o
   4   0  11         65.59         77.78         8.31 o
   5   0  11        217.88        236.32        20.66 o
   6   0  11          4.88          0.28         6.39 o
   7   0  11        194.04        206.40        33.43 o
   8   0  11         19.59         25.93         8.56 o
  -5   1  11        488.30        561.30        30.11 o
  -4   1  11        180.15        182.88        30.47 o
  -3   1  11        253.69        239.41        20.45 o
  -2   1  11        571.87        576.11        22.80 o
  -1   1  11        205.58        220.40        18.26 o
   0   1  11        214.74        228.98        15.54 o
   1   1  11        369.43        355.64        29.21 o
   2   1  11        130.67        134.70         9.09 o
   3   1  11        462.03        530.63        27.93 o
   4   1  11        557.43        593.91        39.38 o
   5   1  11        172.50        206.27        13.31 o
   6   1  11         21.70         13.55         5.95 o
   7   1  11         25.76         10.65         6.65 o
   8   1  11        172.58        162.98        13.98 o
  -5   2  11         98.84        112.63        13.18 o
  -4   2  11        975.43       1025.69        61.72 o
  -3   2  11         20.20         15.45         6.54 o
  -2   2  11        787.74        784.95        31.23 o
  -1   2  11        348.79        326.38        11.18 o
   0   2  11        608.12        628.11        16.10 o
   1   2  11        381.95        403.63        24.36 o
   2   2  11        435.39        447.92        16.73 o
   3   2  11        334.69        348.55        15.40 o
   4   2  11       2183.07       2251.37        94.57 o
   5   2  11         45.81         45.06         7.13 o
   6   2  11        893.53        878.30        49.47 o
   7   2  11          4.45          7.14         6.05 o
   8   2  11        145.17        142.71        31.89 o
   9   2  11          2.44         -0.02         5.81 o
  -5   3  11       1069.38       1099.14        47.84 o
  -4   3  11        193.61        180.02        23.36 o
  -3   3  11       1160.07       1095.42        37.09 o
  -2   3  11          0.03          2.37         3.29 o
  -1   3  11        512.53        491.62        13.84 o
   0   3  11        168.70        175.04        11.37 o
   1   3  11         86.10        101.13        11.91 o
   2   3  11        459.49        508.14        35.91 o
   3   3  11       1120.09       1173.48        34.80 o
   4   3  11        760.25        740.83        39.40 o
   5   3  11       1778.63       1803.88        53.97 o
   6   3  11        474.15        459.10        55.50 o
   7   3  11        883.60        900.40        35.12 o
   8   3  11          0.92         -0.36        12.73 o
   9   3  11        300.86        260.03        21.20 o
  -6   4  11        365.79        368.26        24.22 o
  -5   4  11         86.02         87.62        22.18 o
  -4   4  11        644.28        644.20        29.24 o
  -3   4  11         37.87         54.60         7.65 o
  -2   4  11       1073.72       1043.55        51.79 o
  -1   4  11        122.00        130.62         6.71 o
   0   4  11       1069.34        997.93        58.57 o
   1   4  11         33.99         34.40         5.81 o
   2   4  11        123.44        123.28        10.04 o
   3   4  11        362.86        336.93        15.63 o
   4   4  11        592.27        600.28        32.29 o
   5   4  11        239.73        300.80        47.54 o
   6   4  11        921.62        903.59        32.85 o
   7   4  11        102.13        112.30        16.09 o
   8   4  11        786.45        772.62        37.03 o
   9   4  11          3.76          8.37         7.92 o
  -6   5  11          4.43         -8.78         8.78 o
  -5   5  11        522.43        539.34        27.81 o
  -4   5  11         48.27         78.32        20.87 o
  -3   5  11        683.41        679.85        28.13 o
  -2   5  11        106.37        110.15        11.36 o
  -1   5  11        693.79        671.55        23.32 o
   0   5  11        319.85        314.10        33.67 o
   1   5  11       1308.67       1324.13        36.99 o
   2   5  11         68.35         74.26         8.53 o
   3   5  11        401.30        412.97        17.00 o
   4   5  11         41.50         43.53         6.95 o
   5   5  11        760.55        788.44        28.87 o
   6   5  11        209.75        209.62        13.41 o
   7   5  11        483.63        483.77        23.76 o
   8   5  11          0.08         -4.68         8.03 o
   9   5  11        437.54        474.34        27.63 o
  -6   6  11         78.07         59.74        18.64 o
  -5   6  11          2.65          5.86         6.90 o
  -4   6  11        419.74        410.10        19.89 o
  -3   6  11          4.39          3.47         4.46 o
  -2   6  11       1357.60       1359.89        31.55 o
  -1   6  11          4.23          6.31         3.63 o
   0   6  11       1052.37       1035.20        63.65 o
   1   6  11         30.93         58.08        10.42 o
   2   6  11       1953.67       2091.64        61.07 o
   3   6  11          0.07          1.95         7.12 o
   4   6  11        959.51        963.37        32.52 o
   5   6  11         27.88         19.51         6.21 o
   6   6  11        372.25        383.84        19.03 o
   7   6  11         84.60         81.01        10.57 o
   8   6  11        601.76        625.10        31.97 o
   9   6  11          0.79          4.33         7.83 o
  -5   7  11         14.09         21.58         7.60 o
  -4   7  11         51.87         80.00         9.76 o
  -3   7  11        133.28        125.16         8.78 o
  -2   7  11        126.93        119.04         8.22 o
  -1   7  11        441.75        399.71        14.61 o
   0   7  11          9.73          9.63        12.66 o
   1   7  11       2128.75       2222.96        61.92 o
   2   7  11         49.87         62.01         8.98 o
   3   7  11        756.45        816.01        28.13 o
   4   7  11          6.92         -4.96         5.20 o
   5   7  11        637.72        653.46        26.47 o
   6   7  11         26.57         40.27        25.30 o
   7   7  11         60.73         85.81        14.88 o
   8   7  11          7.22         19.69         7.97 o
   9   7  11        483.78        467.59        27.84 o
  -5   8  11        172.36        148.80        16.24 o
  -4   8  11         39.87         53.65         8.12 o
  -3   8  11        638.25        574.34        18.68 o
  -2   8  11        383.02        367.79        13.83 o
  -1   8  11          9.93         12.90         3.73 o
   0   8  11        690.22        699.47        24.81 o
   1   8  11          9.93          9.95         5.64 o
   2   8  11       1624.78       1669.13        48.77 o
   3   8  11        173.25        190.21        12.32 o
   4   8  11        470.02        481.99        35.72 o
   5   8  11        582.52        626.57        69.59 o
   6   8  11        191.73        196.34        40.56 o
   7   8  11         38.55         68.19        30.25 o
   8   8  11         76.31         78.46        12.40 o
  -5   9  11        113.27        138.39        18.22 o
  -4   9  11        621.57        661.44        29.08 o
  -3   9  11         79.33         77.62         9.09 o
  -2   9  11        293.58        289.23        12.83 o
  -1   9  11        331.90        304.39        16.62 o
   0   9  11         35.64         41.98         7.23 o
   1   9  11       1230.84       1220.71        39.22 o
   2   9  11        134.00        143.67        10.90 o
   3   9  11        837.28        840.67        31.15 o
   4   9  11        947.27        996.67        64.27 o
   5   9  11        375.49        371.84        28.18 o
   6   9  11        571.71        609.21        32.97 o
   7   9  11         48.35         60.56        11.11 o
   8   9  11        106.11         99.33        13.16 o
  -4  10  11        299.52        287.93        16.81 o
  -3  10  11        702.24        672.47        33.08 o
  -2  10  11        170.23        168.33        14.62 o
  -1  10  11        138.83        147.15        17.93 o
   0  10  11        247.31        262.88        15.23 o
   1  10  11        453.62        444.26        22.85 o
   2  10  11        385.63        344.04        17.07 o
   3  10  11        158.22        159.55        12.27 o
   4  10  11        880.03        884.09        49.55 o
   5  10  11        649.46        633.54        28.35 o
   6  10  11        397.50        403.96        25.99 o
   7  10  11        633.94        657.08        39.15 o
   8  10  11        119.00        142.25        36.99 o
  -4  11  11        288.91        231.45        24.37 o
  -3  11  11         43.61         59.57        14.68 o
  -2  11  11        809.29        781.88        31.37 o
  -1  11  11         11.40         27.02         6.46 o
   0  11  11        477.11        483.05        23.29 o
   1  11  11         16.43         16.77         8.02 o
   2  11  11        129.25        131.23        13.39 o
   3  11  11         74.23         83.69        10.70 o
   4  11  11        177.79        182.24        14.72 o
   5  11  11        105.10        112.89        12.15 o
   6  11  11        238.42        201.67        21.43 o
   7  11  11        409.71        377.57        34.05 o
  -3  12  11        478.30        424.76        23.43 o
  -2  12  11         34.41         20.33         7.39 o
  -1  12  11        555.08        551.05        26.10 o
   0  12  11         18.94         41.54         8.27 o
   1  12  11        528.96        505.78        23.55 o
   2  12  11         38.13         56.53        14.05 o
   3  12  11        332.02        327.31        19.33 o
   4  12  11        158.26        170.00        14.62 o
   5  12  11        210.88        216.81        16.83 o
   6  12  11        210.20        207.08        17.75 o
  -2  13  11        474.96        517.33        41.59 o
  -1  13  11         18.77         12.72        11.64 o
   0  13  11        911.32        948.07        61.77 o
   1  13  11         80.64         71.88        15.46 o
   2  13  11        325.76        318.41        19.35 o
   3  13  11          2.43          0.47         6.20 o
   4  13  11         34.86         28.61         9.67 o
   5  13  11         31.02         34.20        11.03 o
   0  14  11          1.72         -1.24        10.27 o
   1  14  11        795.86        806.05        60.43 o
   2  14  11          0.99          0.55         9.55 o
   3  14  11        476.45        525.93        42.45 o
   2  -4  12        111.01         95.61        18.84 o
   3  -4  12          2.96        -15.88        15.88 o
  -1  -3  12        591.32        552.87        27.04 o
   0  -3  12         70.02        103.17        11.85 o
   1  -3  12        125.81        114.77        20.82 o
   2  -3  12         59.30         80.07         9.52 o
   4  -3  12          3.80         -1.70        10.43 o
   5  -3  12        492.97        456.02        45.43 o
  -2  -2  12        378.50        432.57        66.95 o
  -1  -2  12        298.95        286.90        40.34 o
   0  -2  12        401.71        398.14        20.48 o
   1  -2  12        663.66        649.94        27.26 o
   2  -2  12        185.98        177.45        14.14 o
   3  -2  12         46.25         71.01        14.15 o
   4  -2  12        105.68        100.72        16.55 o
   5  -2  12         20.05         21.52        10.79 o
   6  -2  12        238.76        175.08        26.28 o
  -3  -1  12        186.69        198.73        28.85 o
  -2  -1  12        142.74        126.96        14.23 o
  -1  -1  12       1241.61       1220.30       103.49 o
   0  -1  12        395.74        362.53        15.18 o
   1  -1  12       1031.75       1036.62        38.01 o
   2  -1  12        442.14        430.18        39.54 o
   3  -1  12        283.33        277.52        15.80 o
   4  -1  12        333.33        287.92        36.52 o
   5  -1  12        322.82        306.97        24.96 o
   6  -1  12        107.71         93.93        13.52 o
   7  -1  12        554.43        587.18        42.67 o
  -4   0  12         88.15         91.83        18.98 o
  -3   0  12         21.81         25.35        11.99 o
  -2   0  12        261.66        242.59        62.31 o
  -1   0  12         11.96         24.13         7.08 o
   0   0  12        480.94        504.63        17.53 o
   1   0  12        382.79        369.66        14.74 o
   2   0  12       1325.77       1408.76        68.18 o
   3   0  12        328.29        329.14        16.96 o
   4   0  12        706.04        650.16        26.36 o
   5   0  12        411.99        368.24        18.95 o
   6   0  12        101.55        102.46        10.99 o
   7   0  12         88.62         77.74        14.64 o
  -4   1  12        321.80        348.36        23.81 o
  -3   1  12          4.09          5.22         8.50 o
  -2   1  12          0.64         -3.17         5.28 o
  -1   1  12        189.95        201.00        10.16 o
   0   1  12         64.92         61.88         6.88 o
   1   1  12        298.65        283.83        11.35 o
   2   1  12        477.51        485.13        21.45 o
   3   1  12        892.41        960.86        33.36 o
   4   1  12        938.35        955.26        34.30 o
   5   1  12        372.31        377.86        22.80 o
   6   1  12        197.16        211.78        14.54 o
   7   1  12         16.23         22.10        12.76 o
   8   1  12        301.84        267.21        19.78 o
  -4   2  12          6.04         -4.02         7.08 o
  -3   2  12        394.66        366.44        23.03 o
  -2   2  12         10.04         17.84         6.73 o
  -1   2  12        393.49        376.57        12.83 o
   0   2  12         18.36         20.57         4.88 o
   1   2  12        469.45        488.22        21.27 o
   2   2  12        321.74        323.03        17.41 o
   3   2  12        938.46        947.12        33.71 o
   4   2  12        250.18        272.23        30.92 o
   5   2  12       1114.39       1089.12        38.05 o
   6   2  12         37.58         65.00         9.26 o
   7   2  12        780.82        789.42        35.80 o
   8   2  12          2.57         -4.27         8.38 o
  -5   3  12          5.42          4.48         7.95 o
  -4   3  12        542.70        537.20        27.90 o
  -3   3  12         17.37         17.21         9.84 o
  -2   3  12        837.18        857.66        35.51 o
  -1   3  12          8.86         10.65         4.07 o
   0   3  12        771.46        766.01        34.30 o
   1   3  12         17.19         13.21         9.83 o
   2   3  12        159.54        167.95        10.86 o
   3   3  12        162.34        179.35        11.62 o
   4   3  12       2130.68       2172.04        65.55 o
   5   3  12        496.64        451.03        21.25 o
   6   3  12        501.39        505.66        23.95 o
   7   3  12         70.18         76.49        11.25 o
   8   3  12        804.96        733.27        35.02 o
  -5   4  12        195.03        223.25        18.98 o
  -4   4  12          1.17         12.10         7.89 o
  -3   4  12        341.29        346.19        28.16 o
  -2   4  12          0.53          3.08         5.67 o
  -1   4  12       1039.26       1001.49        42.60 o
   0   4  12          1.69         -4.35         4.35 o
   1   4  12       1040.58       1088.99        34.07 o
   2   4  12         41.98         55.63         7.59 o
   3   4  12        425.33        466.26        43.81 o
   4   4  12          1.18          0.88         7.51 o
   5   4  12        287.17        299.34        16.66 o
   6   4  12        148.67        147.79        13.57 o
   7   4  12        755.52        759.58        33.67 o
   8   4  12         42.80         31.02        10.34 o
  -5   5  12         27.41         12.14         7.72 o
  -4   5  12        200.43        211.95        17.75 o
  -3   5  12         49.72         44.04         7.00 o
  -2   5  12        623.67        604.15        35.01 o
  -1   5  12         88.60         94.43         8.20 o
   0   5  12       1367.44       1396.54        42.67 o
   1   5  12         12.51         20.39         6.55 o
   2   5  12        361.68        370.89        18.72 o
   3   5  12          1.95         -5.61         5.61 o
   4   5  12        274.53        313.27        16.95 o
   5   5  12         15.48         19.52        10.13 o
   6   5  12        278.89        281.20        26.29 o
   7   5  12         91.77         88.76        11.68 o
   8   5  12        970.63        974.95        43.20 o
  -5   6  12         36.04         35.76         9.97 o
  -4   6  12          1.38         -1.74         5.44 o
  -3   6  12        514.93        530.74        25.27 o
  -2   6  12         74.75         74.46        11.95 o
  -1   6  12       1822.45       1797.61       109.71 o
   0   6  12         84.78         80.86         8.41 o
   1   6  12       1173.00       1214.05        38.74 o
   2   6  12        115.20        143.61        11.14 o
   3   6  12        339.79        386.07        18.19 o
   4   6  12        341.67        326.01        38.38 o
   5   6  12        224.62        243.85        15.44 o
   6   6  12         27.36         34.34         8.13 o
   7   6  12        446.10        447.32        24.63 o
   8   6  12         23.19         29.82         8.91 o
  -5   7  12        188.40        187.41        34.14 o
  -4   7  12        139.10        153.21        16.70 o
  -3   7  12          1.65         16.35         7.66 o
  -2   7  12        182.96        175.18        19.64 o
  -1   7  12         97.93         88.14        11.34 o
   0   7  12        460.39        453.76        22.96 o
   1   7  12         50.96         75.65         8.50 o
   2   7  12       1781.09       1855.32        60.71 o
   3   7  12        267.99        259.76        24.70 o
   4   7  12        230.43        267.88        15.67 o
   5   7  12        130.27        135.55        12.59 o
   6   7  12        187.05        196.97        16.37 o
   7   7  12          0.04          6.53         6.98 o
   8   7  12        329.50        378.03        23.41 o
  -4   8  12        161.80        164.90        14.55 o
  -3   8  12        127.22        130.68        12.42 o
  -2   8  12        238.36        219.66        16.00 o
  -1   8  12        335.24        326.47        18.43 o
   0   8  12        126.12        137.61        22.71 o
   1   8  12        133.65        140.08        10.52 o
   2   8  12        107.39         94.73        10.50 o
   3   8  12        333.48        364.23        29.42 o
   4   8  12        513.91        534.38        24.49 o
   5   8  12        553.17        562.93        32.58 o
   6   8  12        227.73        254.06        31.90 o
   7   8  12        373.87        362.17        23.58 o
   8   8  12         93.31        103.29        14.75 o
  -4   9  12        146.27        156.70        19.85 o
  -3   9  12        576.58        499.11        19.18 o
  -2   9  12        110.07        101.30        13.14 o
  -1   9  12        296.45        308.28        18.53 o
   0   9  12          0.46         -3.52         4.98 o
   1   9  12        498.87        508.15        22.56 o
   2   9  12        161.30        146.72        25.72 o
   3   9  12        175.39        176.02        16.59 o
   4   9  12        204.16        229.20        16.04 o
   5   9  12        326.86        371.55        20.87 o
   6   9  12        586.06        586.94        40.57 o
   7   9  12        154.67        146.97        14.83 o
   8   9  12         50.24         55.09        11.57 o
  -4  10  12        468.03        483.18        32.71 o
  -3  10  12        139.06        131.01        17.84 o
  -2  10  12        965.46        929.96        41.93 o
  -1  10  12          0.70         -7.97         7.97 o
   0  10  12        372.24        375.69        21.37 o
   1  10  12          0.83          4.32         9.06 o
   2  10  12        411.76        406.37        19.99 o
   3  10  12        172.87        186.69        13.72 o
   4  10  12        290.69        279.79        17.98 o
   5  10  12        414.88        449.06        40.85 o
   6  10  12        139.23        156.10        14.42 o
   7  10  12        190.40        195.88        17.55 o
  -3  11  12        416.49        364.57        35.45 o
  -2  11  12         44.36         49.80        23.08 o
  -1  11  12       1010.16        946.91        38.65 o
   0  11  12         21.09         18.94         7.24 o
   1  11  12        777.32        725.82        30.51 o
   2  11  12          0.41         -6.49         6.49 o
   3  11  12          4.35          4.02         5.87 o
   4  11  12        112.72        128.74        14.54 o
   5  11  12        117.30        114.88        17.87 o
   6  11  12        296.13        291.79        20.89 o
  -2  12  12        526.39        516.05        39.77 o
  -1  12  12        119.32         95.51        22.62 o
   0  12  12        589.33        596.01        28.58 o
   1  12  12         11.51         16.40         7.05 o
   2  12  12        318.40        312.60        21.34 o
   3  12  12         10.97         -1.84         5.96 o
   4  12  12        328.90        341.67        21.13 o
   5  12  12        312.46        284.97        20.57 o
   6  12  12        112.07         83.63        12.60 o
  -1  13  12        278.13        361.39        34.20 o
   0  13  12         16.99          8.79        11.63 o
   1  13  12        458.65        473.67        28.46 o
   2  13  12         58.41         59.42        14.86 o
   3  13  12        175.71        173.41        36.37 o
   4  13  12          2.43          0.30         6.45 o
   5  13  12         95.42         90.89        13.33 o
   1  14  12         15.94         43.81        20.61 o
   2  14  12        314.04        387.16        44.04 o
   0  -2  13         69.87         52.28        11.59 o
   1  -2  13        281.57        244.32        24.56 o
   2  -2  13        137.35        130.47        16.27 o
   3  -2  13        118.92        133.65        17.86 o
   4  -2  13         35.97         13.72        10.87 o
  -1  -1  13        126.68        145.81        17.84 o
   0  -1  13       1110.62       1108.35        66.79 o
   1  -1  13        100.39        101.66        12.76 o
   2  -1  13        740.03        748.47        60.28 o
   3  -1  13        435.05        447.33        24.43 o
   4  -1  13         90.77         75.41        10.29 o
   5  -1  13        525.10        493.94        41.41 o
  -2   0  13         25.49         26.25         7.81 o
  -1   0  13        409.88        416.31        49.55 o
   0   0  13         39.53         45.93         8.72 o
   1   0  13        754.04        739.45        31.39 o
   2   0  13        258.07        269.06        20.13 o
   3   0  13        979.17        946.56        50.86 o
   4   0  13        398.49        406.87        44.24 o
   5   0  13        241.33        204.63        16.20 o
   6   0  13        613.79        631.88        30.17 o
  -3   1  13        138.69        121.77        29.37 o
  -2   1  13          6.29          4.72         7.99 o
  -1   1  13         92.03         78.90        11.24 o
   0   1  13        168.22        174.56        13.49 o
   1   1  13         31.84         43.24         7.71 o
   2   1  13        676.80        651.59        27.13 o
   3   1  13        320.63        347.86        31.95 o
   4   1  13        709.06        670.73        30.95 o
   5   1  13        340.62        334.73        21.80 o
   6   1  13        155.69        165.80        14.35 o
   7   1  13        418.20        439.18        39.12 o
  -3   2  13         23.72         21.29         8.42 o
  -2   2  13        321.46        316.45        27.37 o
  -1   2  13          0.19          0.62         5.49 o
   0   2  13        180.62        179.19        18.23 o
   1   2  13         54.87         54.50         8.11 o
   2   2  13        165.16        158.60        36.43 o
   3   2  13        515.20        534.79        30.59 o
   4   2  13        389.31        395.36        30.79 o
   5   2  13        166.81        173.16        13.79 o
   6   2  13        217.54        227.69        16.50 o
   7   2  13         44.99         64.57        18.56 o
  -4   3  13          0.23         -2.16         6.83 o
  -3   3  13        712.26        694.81        97.23 o
  -2   3  13          3.77          6.15         6.96 o
  -1   3  13        639.25        640.03        41.31 o
   0   3  13          4.96          4.87        17.61 o
   1   3  13         84.92        104.46        10.24 o
   2   3  13          7.98          9.70         5.85 o
   3   3  13        150.71        161.96        15.95 o
   4   3  13        156.82        153.61        12.24 o
   5   3  13        409.35        368.93        21.62 o
   6   3  13        653.19        608.98        54.69 o
   7   3  13        243.33        251.46        30.44 o
  -4   4  13        359.41        381.00        33.27 o
  -3   4  13         29.67         47.22         9.67 o
  -2   4  13        961.59        935.15        57.38 o
  -1   4  13          5.90          6.14         5.65 o
   0   4  13        710.45        751.15        48.75 o
   1   4  13         16.26         25.86         6.66 o
   2   4  13        278.64        316.47        16.94 o
   3   4  13          3.55         11.96         5.91 o
   4   4  13        253.55        258.42        19.45 o
   5   4  13         46.31         38.80         9.54 o
   6   4  13         33.71         42.77        10.78 o
   7   4  13        108.99        116.97        19.01 o
   8   4  13        467.58        471.34        30.16 o
  -4   5  13         21.06         22.09         9.02 o
  -3   5  13        246.49        238.64        28.33 o
  -2   5  13         81.99         77.09        13.77 o
  -1   5  13        722.77        747.01        33.71 o
   0   5  13         14.21         22.07         8.36 o
   1   5  13       1118.42       1171.35        88.76 o
   2   5  13          1.65          0.72         4.82 o
   3   5  13        441.34        470.25        22.02 o
   4   5  13        224.49        244.62        18.15 o
   5   5  13        343.04        350.52        21.70 o
   6   5  13        131.11        104.40        12.63 o
   7   5  13        193.32        170.86        17.27 o
   8   5  13         56.21         45.33        12.20 o
  -4   6  13        100.70         95.77        12.11 o
  -3   6  13          1.67          0.68        11.19 o
  -2   6  13        517.84        524.03        40.08 o
  -1   6  13          4.35         -3.27         5.54 o
   0   6  13       1057.69       1080.31        37.39 o
   1   6  13          2.80          9.86         8.09 o
   2   6  13       1362.45       1419.54        49.13 o
   3   6  13        365.93        380.67        20.01 o
   4   6  13        463.80        499.83        25.52 o
   5   6  13         56.02         78.06        10.62 o
   6   6  13        269.95        260.67        22.46 o
   7   6  13          2.73          8.99        12.99 o
   8   6  13        308.52        312.90        54.90 o
  -4   7  13         92.89         98.48        15.92 o
  -3   7  13        190.06        127.86        21.94 o
  -2   7  13          3.96         17.58         9.16 o
  -1   7  13        171.25        198.06        30.04 o
   0   7  13        101.27         85.93         9.67 o
   1   7  13        740.89        703.72        28.88 o
   2   7  13         39.84         38.46         7.95 o
   3   7  13       1475.57       1488.17        51.65 o
   4   7  13        338.88        361.42        21.57 o
   5   7  13        440.68        490.31        25.39 o
   6   7  13         13.02         21.17        23.87 o
   7   7  13         58.89         45.35        10.23 o
   8   7  13         17.95         24.04         9.15 o
  -4   8  13         97.31         88.49        16.11 o
  -3   8  13        259.67        222.43        27.24 o
  -2   8  13         99.91         88.92        11.17 o
  -1   8  13        308.07        324.34        19.16 o
   0   8  13        439.81        404.08        19.77 o
   1   8  13        172.78        173.80        13.06 o
   2   8  13       1012.22       1017.05        38.44 o
   3   8  13        427.77        413.50        21.60 o
   4   8  13        327.85        320.64        21.82 o
   5   8  13        208.16        224.56        17.23 o
   6   8  13        352.61        331.01        21.38 o
   7   8  13        224.87        243.15        22.41 o
  -3   9  13         97.91        108.53        23.03 o
  -2   9  13        517.68        520.79        29.35 o
  -1   9  13         82.40         82.14        10.33 o
   0   9  13        220.41        244.78        16.90 o
   1   9  13        276.29        280.07        16.76 o
   2   9  13        225.01        237.10        33.58 o
   3   9  13        527.52        545.43        27.00 o
   4   9  13        100.55         81.21        10.79 o
   5   9  13        376.54        362.92        24.45 o
   6   9  13         68.63         88.94        22.14 o
   7   9  13        235.96        322.24       116.84 o
  -3  10  13        405.93        320.84        33.39 o
  -2  10  13        147.99        146.83        14.76 o
  -1  10  13        970.56        952.57        66.01 o
   0  10  13         13.47         10.34         6.71 o
   1  10  13        275.33        266.47        18.03 o
   2  10  13         34.13         54.73         9.22 o
   3  10  13         49.30         66.32        10.13 o
   4  10  13        189.60        222.37        18.40 o
   5  10  13         14.26         16.88         8.70 o
   6  10  13        319.84        313.30        23.85 o
   7  10  13        211.38        213.72        19.30 o
  -2  11  13        565.27        529.95        28.27 o
  -1  11  13         66.53         62.55        11.41 o
   0  11  13        784.73        744.85        32.90 o
   1  11  13         41.38         42.62        17.65 o
   2  11  13        642.25        629.14        48.09 o
   3  11  13          8.95          4.30         6.14 o
   4  11  13          2.93         -0.34         6.17 o
   5  11  13         12.55         17.16        13.58 o
   6  11  13         56.37         68.72        20.07 o
  -1  12  13        637.03        591.56        30.23 o
   0  12  13        232.01        212.99        41.56 o
   1  12  13        584.47        581.70        29.71 o
   2  12  13         14.44         22.11         8.26 o
   3  12  13        539.47        520.48        27.89 o
   4  12  13          0.44         -8.47         8.47 o
   5  12  13        496.20        477.74        31.21 o
   0  13  13        335.01        331.11        35.19 o
   1  13  13         16.70          8.21         7.55 o
   2  13  13        386.50        360.93        23.74 o
   3  13  13          9.63          9.14         7.88 o
   2  -1  14        151.52        139.04        13.38 o
   3  -1  14        239.10        196.17        16.15 o
   0   0  14        134.99        120.67        25.22 o
   1   0  14         72.44         74.37        10.25 o
   2   0  14        382.36        350.44        20.55 o
   3   0  14        393.74        426.33        23.62 o
   4   0  14        364.58        355.62        29.10 o
  -1   1  14         12.08         -6.25         6.25 o
   0   1  14        231.81        254.25        28.99 o
   1   1  14        124.40        113.01        24.23 o
   2   1  14        201.74        181.87        15.15 o
   3   1  14        328.30        354.66        29.63 o
   4   1  14        366.35        409.42        25.89 o
   5   1  14        345.43        346.67        21.34 o
  -2   2  14          9.37         -0.49         7.58 o
  -1   2  14        389.30        348.75        35.38 o
   0   2  14          0.58         -7.42        10.40 o
   1   2  14        265.31        277.55        22.98 o
   2   2  14         40.08         51.01         9.07 o
   3   2  14        205.34        171.35        14.64 o
   4   2  14        457.72        431.39        23.33 o
   5   2  14        202.99        197.71        26.22 o
   6   2  14         76.66         93.07        12.41 o
  -2   3  14        564.43        541.96        29.74 o
  -1   3  14          1.59        -10.22        11.03 o
   0   3  14        409.11        423.93        24.42 o
   1   3  14          6.69         11.69         7.24 o
   2   3  14        108.58        120.08        12.20 o
   3   3  14          7.58         -6.39         6.39 o
   4   3  14        175.89        164.64        14.44 o
   5   3  14        214.93        187.85        23.44 o
   6   3  14         94.93         69.98        10.78 o
  -3   4  14        139.53        168.19        21.61 o
  -2   4  14         22.41         29.52        14.90 o
  -1   4  14        783.92        902.10        60.34 o
   0   4  14         66.71         68.45         9.27 o
   1   4  14        691.98        726.20        30.63 o
   2   4  14        305.42        333.20        19.34 o
   3   4  14        288.06        264.25        18.48 o
   4   4  14         46.71         59.04        20.92 o
   5   4  14         52.49         44.46         9.16 o
   6   4  14          0.46          3.30         7.86 o
   7   4  14         37.37         42.14        15.30 o
  -3   5  14          1.76          6.06         9.44 o
  -2   5  14        503.19        464.75        42.16 o
  -1   5  14         29.09         28.43        14.12 o
   0   5  14        747.56        788.47        55.50 o
   1   5  14         86.44         98.44        11.89 o
   2   5  14        908.94        936.90        40.48 o
   3   5  14        202.62        221.28        17.49 o
   4   5  14        387.55        396.16        22.02 o
   5   5  14        137.75        145.23        14.38 o
   6   5  14        325.48        310.50        21.35 o
   7   5  14         11.21         16.17         8.51 o
  -3   6  14        163.18        203.53        26.39 o
  -2   6  14         47.48         83.73        19.57 o
  -1   6  14        785.75        728.38        31.78 o
   0   6  14         44.82         47.32         9.56 o
   1   6  14        895.31        952.43        60.21 o
   2   6  14         58.09         63.81        11.79 o
   3   6  14        768.22        799.99        53.82 o
   4   6  14        445.87        489.35        25.03 o
   5   6  14        404.23        413.61        23.99 o
   6   6  14         75.89         85.75        12.49 o
   7   6  14        172.47        156.94        16.39 o
  -3   7  14        153.14        156.28        19.64 o
  -2   7  14        140.40        130.76        21.58 o
  -1   7  14          7.27         14.82         6.68 o
   0   7  14        107.34         93.19        10.42 o
   1   7  14         45.56         52.77         8.97 o
   2   7  14        766.61        781.78        34.85 o
   3   7  14         70.51        107.57        13.05 o
   4   7  14        485.42        537.05        27.49 o
   5   7  14        128.76        166.15        16.92 o
   6   7  14        380.50        398.24        28.85 o
   7   7  14        181.78        169.80        19.75 o
  -2   8  14        825.98        837.63        59.24 o
  -1   8  14         35.22         37.86        24.15 o
   0   8  14        209.69        210.92        24.41 o
   1   8  14        121.81        115.16        14.63 o
   2   8  14          0.32         -7.40         7.40 o
   3   8  14        268.61        247.20        20.02 o
   4   8  14        140.00        141.98        16.09 o
   5   8  14        402.98        432.06        24.82 o
   6   8  14        365.40        373.49        47.84 o
   7   8  14        223.39        243.07        21.28 o
  -2   9  14        138.08         97.89        20.34 o
  -1   9  14        301.69        383.96        37.71 o
   0   9  14         16.53         10.12         6.67 o
   1   9  14         20.50         28.71         8.16 o
   2   9  14        122.61        146.63        35.05 o
   3   9  14         29.22         22.19        13.18 o
   4   9  14        265.30        247.87        17.96 o
   5   9  14         88.41        102.87        15.01 o
   6   9  14        519.98        500.89        30.32 o
  -2  10  14        232.58        215.98        28.65 o
  -1  10  14          6.65         11.76         7.33 o
   0  10  14         76.56         99.71        12.28 o
   1  10  14         45.22         66.48        17.20 o
   2  10  14         63.25         70.58        11.26 o
   3  10  14          2.68         -0.16         5.79 o
   4  10  14         28.46         18.89         9.40 o
   5  10  14        381.51        416.13        26.68 o
   6  10  14        116.72        131.91        15.74 o
  -1  11  14        236.40        210.05        21.85 o
   0  11  14          6.50         16.08        10.24 o
   1  11  14        196.51        224.09        17.68 o
   2  11  14          2.07          0.97        11.15 o
   3  11  14        213.40        218.20        17.52 o
   4  11  14         12.42         25.58        17.00 o
   5  11  14         68.50        116.57        15.96 o
   0  12  14        330.05        290.05        35.19 o
   1  12  14         91.71        111.67        13.81 o
   2  12  14        649.11        608.54        33.71 o
   3  12  14         47.81         53.42        11.81 o
   4  12  14        725.05        718.24        37.91 o
   2   1  15         11.35         16.93         8.59 o
   0   2  15        589.88        721.20        56.69 o
   1   2  15          5.11          6.63        10.67 o
   2   2  15        371.15        375.04        23.50 o
   3   2  15         12.01         14.65         7.77 o
   4   2  15         93.77         92.95        12.56 o
   0   3  15         31.47         30.69        15.24 o
   1   3  15        494.14        454.09        38.54 o
   2   3  15          0.00          6.57         7.88 o
   3   3  15         53.67         47.35         9.76 o
   4   3  15         60.26         69.75        12.73 o
   5   3  15        318.95        285.03        22.49 o
  -1   4  15          7.95         13.29        13.58 o
   0   4  15        528.89        503.64        44.17 o
   1   4  15         21.34         28.30        11.67 o
   2   4  15        477.52        502.77        28.11 o
   3   4  15         73.60         62.33        15.86 o
   4   4  15        194.82        220.28        18.49 o
   5   4  15         25.38          7.91        14.91 o
  -1   5  15        453.08        507.92        46.27 o
   0   5  15          7.62          9.44         7.48 o
   1   5  15        774.03        722.72        72.80 o
   2   5  15         53.87         51.68        10.87 o
   3   5  15        545.87        590.29        33.01 o
   4   5  15         96.83        103.09        12.98 o
   5   5  15        381.66        358.13        23.82 o
   6   5  15         39.58         31.80        11.66 o
  -1   6  15         20.19         11.03        12.51 o
   0   6  15        626.69        561.00        50.99 o
   1   6  15         10.25         13.81         7.15 o
   2   6  15        638.86        700.94        33.45 o
   3   6  15         38.92         53.77        16.26 o
   4   6  15        790.61        811.16        39.80 o
   5   6  15        126.19         90.12        13.12 o
   6   6  15        396.60        380.43        25.73 o
  -1   7  15         93.25        148.64        24.88 o
   0   7  15          4.48         11.68         9.10 o
   1   7  15         71.57         75.46        43.23 o
   2   7  15          9.54         10.99        12.99 o
   3   7  15        717.04        663.59        35.10 o
   4   7  15         14.94         18.07         9.20 o
   5   7  15        646.55        663.70        34.86 o
   6   7  15         49.53         50.29        11.50 o
  -1   8  15        475.70        427.34        41.54 o
   0   8  15         71.96         74.41        27.93 o
   1   8  15        131.70        114.94        13.06 o
   2   8  15         64.15         74.38        13.97 o
   3   8  15          4.79         11.24         7.66 o
   4   8  15        257.36        254.36        19.52 o
   5   8  15         52.54         71.60        12.42 o
  -1   9  15        104.26        106.31        22.26 o
   0   9  15        141.18        163.67        30.04 o
   1   9  15         24.64         11.75         8.96 o
   2   9  15        150.08        157.59        28.98 o
   3   9  15        121.37        128.99        33.50 o
   4   9  15         32.14         68.29        23.03 o
   5   9  15        485.56        465.98        28.93 o
   0  10  15         11.43         13.38        20.28 o
   1  10  15        230.42        225.12        49.41 o
   2  10  15         36.06         34.90         9.86 o
   3  10  15        112.11        145.13        17.22 o
   4  10  15        104.24         75.83        16.03 o
   1  11  15          6.24         12.54         8.48 o
   2  11  15        590.25        549.45        33.12 o
   3  11  15          0.02         -8.38         8.38 o
   1   5  16         25.13         25.77        12.24 o
   2   5  16        357.59        375.44        24.76 o
   3   5  16          3.07         -2.53         7.26 o
   1   6  16        152.38        144.25        28.47 o
   2   6  16         19.93         26.15        11.78 o
   3   6  16        260.46        288.88        24.20 o
   4   6  16         45.45         55.17        11.42 o
   1   7  16         25.21         22.94        10.22 o
   2   7  16         20.62         27.75         9.42 o
   3   7  16          2.48          4.96         8.33 o
   4   7  16        474.64        548.32        32.42 o
   1   8  16          5.99          0.88         7.36 o
   2   8  16         67.56         83.01        12.54 o
   3   8  16         81.05         79.10        14.57 o
                                                
